# Supplementary material for: The Inflammatory Bowel Disease Transcriptome and Metatranscriptome Meta-Analysis (IBD TaMMA) framework
Source: Nat Comput Sci. 2021 Aug 20;1(8):511–5. doi: 10.1038/s43588-021-00114-y (PMC10766544; doi:10.1038/s43588-021-00114-y)
Supplement: Supplementary file 2 — Table describing the input datasets and their references. [file 43588_2021_114_MOESM2_ESM.xlsx]

## Sheet: Supplementary Table 1 Data mini
GEO ID	Web address	Reference
GSE165512	https://www.ncbi.nlm.nih.gov/geo/query/acc.cgi?acc=GSE165512	Ungaro et al., unpublished
GSE137344	https://www.ncbi.nlm.nih.gov/geo/query/acc.cgi?acc=GSE137344	Mo et al., 2020
GSE139179	https://www.ncbi.nlm.nih.gov/geo/query/acc.cgi?acc=GSE139179	Salas et al., 2021
GSE158952	https://www.ncbi.nlm.nih.gov/geo/query/acc.cgi?acc=GSE158952	Berger et al., unpublished
GSE62207	https://www.ncbi.nlm.nih.gov/geo/query/acc.cgi?acc=GSE62207	Haberman et al., unpublished
GSE64801	https://www.ncbi.nlm.nih.gov/geo/query/acc.cgi?acc=GSE64801	Tremblay et al., 2016
GSE57945	https://www.ncbi.nlm.nih.gov/geo/query/acc.cgi?acc=GSE57945	Haberman et al., 2014
GSE66207	https://www.ncbi.nlm.nih.gov/geo/query/acc.cgi?acc=GSE66207	Sheikh et al., 2015
GSE72819	https://www.ncbi.nlm.nih.gov/geo/query/acc.cgi?acc=GSE72819	Tew et al., 2016
GSE81266	https://www.ncbi.nlm.nih.gov/geo/query/acc.cgi?acc=GSE81266	Huang et al., 2017
GSE83687	https://www.ncbi.nlm.nih.gov/geo/query/acc.cgi?acc=GSE83687	Peters et al., 2017
GSE93624	https://www.ncbi.nlm.nih.gov/geo/query/acc.cgi?acc=GSE93624	Marigorta et al., 2017
GSE101794	https://www.ncbi.nlm.nih.gov/geo/query/acc.cgi?acc=GSE101794	Haberman et al., 2019
GSE130038	https://www.ncbi.nlm.nih.gov/geo/query/acc.cgi?acc=GSE130038	Eshelman et al., 2019
GSE134881	https://www.ncbi.nlm.nih.gov/geo/query/acc.cgi?acc=GSE134881	Martin et al., 2019
