# Supplementary material for: The Inflammatory Bowel Disease Transcriptome and Metatranscriptome Meta-Analysis (IBD TaMMA) framework
Source: Nat Comput Sci. 2021 Aug 20;1(8):511–5. doi: 10.1038/s43588-021-00114-y (PMC10766544; doi:10.1038/s43588-021-00114-y)
Supplement: Supplementary file 3 — Statistics of differential gene expression analyses and relative abundance comparisons mentioned in the manuscript. [file 43588_2021_114_MOESM3_ESM.xlsx]

## Sheet: Supplementary Table 2 Statistic
Human Differential Gene Expression statistics										Shannon diversity statistics
Comparison	Gene	Gene ID	Average expression	log2 fold change	log2 standard error	Wald statistic	Wald test p-value	BH adjusted p-values		Comparison	Fold change	Lower confidence level	Upper confidence level	p-adjusted
Colon_CD-vs-Colon_Control	ACTB	ENSG00000075624	49608.8	0.219631	0.154388	1.42259	0.154854	0.302946		Colon Control-vs-Colon CD	0.478283	0.467968	0.488598	1.15082e-08
Colon_UC-vs-Colon_Control	ACTB	ENSG00000075624	49608.8	0.248324	0.151653	1.63745	0.101536	0.166933		Colon UC-vs-Colon Control	-0.3468	-0.357115	-0.336486	1.15082e-08
Ileum_CD-vs-Ileum_Control	ACTB	ENSG00000075624	49608.8	0.321259	0.0879255	3.65377	0.000258422	0.000912956		Ileum Control-vs-Ileum CD	-1.65427	-1.66566	-1.64288	1.15082e-08
Ileum_UC-vs-Ileum_Control	ACTB	ENSG00000075624	49608.8	0.210223	0.121581	1.72908	0.0837956	0.176643		Ileum UC-vs-Ileum Control	-0.393227	-0.40462	-0.381834	1.15082e-08
Rectum_CD-vs-Rectum_Control	ACTB	ENSG00000075624	49608.8	0.831876	0.188733	4.40769	1.0448e-05	9.0837e-05		Stools Control-vs-Stools CD	0.134396	0.113387	0.155405	1.15082e-08
Rectum_UC-vs-Rectum_Control	ACTB	ENSG00000075624	49608.8	0.739843	0.167772	4.40981	1.03461e-05	2.88104e-05		Stools UC-vs-Stools Control	-0.703647	-0.724656	-0.682638	1.15082e-08
Stools_CD-vs-Stools_Control	ACTB	ENSG00000075624	49608.8	0.0324371	0.116729	0.277883	0.781102	0.999929
Stools_UC-vs-Stools_Control	ACTB	ENSG00000075624	49608.8	0.0626876	0.12831	0.488565	0.625149	0.999987
Colon_CD-vs-Colon_Control	GAPDH	ENSG00000111640	10623.4	0.271994	0.121066	2.24665	0.0246622	0.0714418
Colon_UC-vs-Colon_Control	GAPDH	ENSG00000111640	10623.4	0.269489	0.118922	2.26609	0.0234458	0.045981
Ileum_CD-vs-Ileum_Control	GAPDH	ENSG00000111640	10623.4	0.330788	0.0689497	4.79752	1.60641e-06	8.15443e-06
Ileum_UC-vs-Ileum_Control	GAPDH	ENSG00000111640	10623.4	0.263504	0.0953413	2.7638	0.00571328	0.0178719		Caudovirales relative abundance statistics
Rectum_CD-vs-Rectum_Control	GAPDH	ENSG00000111640	10623.4	0.588622	0.148003	3.97709	6.97632e-05	0.00047088		comparison	Fold change	Lower confidence level	Upper confidence level	p-adjusted
Rectum_UC-vs-Rectum_Control	GAPDH	ENSG00000111640	10623.4	0.429343	0.131567	3.26331	0.00110118	0.00247717		Colon_Control-vs-Colon_CD	-0.00914213	-0.17776	0.159476	1
Stools_CD-vs-Stools_Control	GAPDH	ENSG00000111640	10623.4	0.00725065	0.0915378	0.0792094	0.936866	0.999929		Colon_PIBD-vs-Colon_CD	0.51493	0.18875	0.841111	2.73841e-05
Stools_UC-vs-Stools_Control	GAPDH	ENSG00000111640	10623.4	0.0046176	0.100619	0.045892	0.963396	0.999987		Colon_PIBD-vs-Colon_Control	0.524072	0.206614	0.841531	8.35027e-06
Colon_CD-vs-Colon_Control	GPI	ENSG00000105220	2159.26	-0.110158	0.11353	-0.970291	0.331901	0.524939		Colon_UC-vs-Colon_Control	0.0227433	-0.140749	0.186236	0.99999
Colon_UC-vs-Colon_Control	GPI	ENSG00000105220	2159.26	-0.107228	0.11152	-0.961515	0.336293	0.457788		Colon_UC-vs-Colon_PIBD	-0.501329	-0.82489	-0.177769	4.36689e-05
Ileum_CD-vs-Ileum_Control	GPI	ENSG00000105220	2159.26	0.179515	0.0646631	2.77616	0.00550056	0.0146425		Ileum_Control-vs-Ileum_CD	0.00777492	-0.0867114	0.102261	1
Ileum_UC-vs-Ileum_Control	GPI	ENSG00000105220	2159.26	0.149434	0.089413	1.67128	0.0946671	0.195236		Ileum_UC-vs-Ileum_Control	0.335549	0.210796	0.460301	4.9735e-11
Rectum_CD-vs-Rectum_Control	GPI	ENSG00000105220	2159.26	0.389722	0.138825	2.8073	0.00499593	0.0173445		Stools_Control-vs-Stools_CD	0.0131422	-0.079647	0.105931	0.999989
Rectum_UC-vs-Rectum_Control	GPI	ENSG00000105220	2159.26	0.268406	0.123411	2.1749	0.0296373	0.0541514		Stools_UC-vs-Stools_Control	0.0218418	-0.0801526	0.123836	0.999628
Stools_CD-vs-Stools_Control	GPI	ENSG00000105220	2159.26	0.0147021	0.0858749	0.171204	0.864064	0.999929
Stools_UC-vs-Stools_Control	GPI	ENSG00000105220	2159.26	0.02296	0.0943939	0.243236	0.807822	0.999987
Colon_CD-vs-Colon_Control	IFNG	ENSG00000111537	25.5637	0.66265	0.195909	3.38245	0.000718436	0.00363754
Colon_UC-vs-Colon_Control	IFNG	ENSG00000111537	25.5637	1.09585	0.192273	5.69943	1.20207e-08	6.30508e-08
Ileum_CD-vs-Ileum_Control	IFNG	ENSG00000111537	25.5637	2.26172	0.115206	19.6319	8.25538e-86	1.97929e-83
Ileum_UC-vs-Ileum_Control	IFNG	ENSG00000111537	25.5637	0.750304	0.158549	4.73231	2.21976e-06	1.53198e-05		Hepadnaviridae relative abundance statistics
Rectum_CD-vs-Rectum_Control	IFNG	ENSG00000111537	25.5637	2.45556	0.257687	9.52925	1.5843e-21	1.33032e-19		comparison	Fold change	Lower confidence level	Upper confidence level	p-adjusted
Rectum_UC-vs-Rectum_Control	IFNG	ENSG00000111537	25.5637	3.20815	0.232107	13.8219	1.88167e-43	1.0872e-41		Colon Control-vs-Colon CD	0.000112661	-0.00383773	0.00406305	1
Stools_CD-vs-Stools_Control	IFNG	ENSG00000111537	25.5637	-0.0001713	0.195256	-0.000877309	0.9993	0.999929		Colon UC-vs-Colon Control	-0.000392667	-0.00422297	0.00343764	0.999938
Stools_UC-vs-Stools_Control	IFNG	ENSG00000111537	25.5637	-0.000361537	0.214626	-0.0016845	0.998656	0.999987		Colon UC-vs-Colon PIBD	0.00118272	-0.00639767	0.00876311	0.999284
Colon_CD-vs-Colon_Control	IL12B	ENSG00000113302	26.1332	0.878575	0.159391	5.51206	3.54653e-08	5.62033e-07		Ileum Control-vs-Ileum CD	-0.0011497	-0.00336333	0.00106393	0.72436
Colon_UC-vs-Colon_Control	IL12B	ENSG00000113302	26.1332	1.345	0.154926	8.68158	3.90324e-18	5.29307e-17		Ileum UC-vs-Ileum Control	0.00446555	0.00154285	0.00738826	0.000142455
Ileum_CD-vs-Ileum_Control	IL12B	ENSG00000113302	26.1332	0.657477	0.0843481	7.7948	6.45116e-15	7.52791e-14
Ileum_UC-vs-Ileum_Control	IL12B	ENSG00000113302	26.1332	0.115311	0.116886	0.986528	0.323874	0.504844
Rectum_CD-vs-Rectum_Control	IL12B	ENSG00000113302	26.1332	0.568035	0.195703	2.90253	0.00370161	0.0135644
Rectum_UC-vs-Rectum_Control	IL12B	ENSG00000113302	26.1332	1.44903	0.173422	8.35551	6.51528e-17	4.98438e-16
Stools_CD-vs-Stools_Control	IL12B	ENSG00000113302	26.1332	-0.000171294	0.163363	-0.00104855	0.999163	0.999929
Stools_UC-vs-Stools_Control	IL12B	ENSG00000113302	26.1332	-0.000361684	0.179569	-0.00201418	0.998393	0.999987		Herpesviridae relative abundance statistics
Colon_CD-vs-Colon_Control	ITGA4	ENSG00000115232	892.867	0.508415	0.134789	3.77193	0.000161991	0.00101033		comparison	Fold change	Lower confidence level	Upper confidence level	p-adjusted
Colon_UC-vs-Colon_Control	ITGA4	ENSG00000115232	892.867	0.955824	0.132383	7.22014	5.19333e-13	4.41804e-12		Colon Control-vs-Colon CD	-0.0154159	-0.0494914	0.0186595	0.83493
Ileum_CD-vs-Ileum_Control	ITGA4	ENSG00000115232	892.867	0.135065	0.0767289	1.76029	0.0783589	0.149389		Colon UC-vs-Colon Control	0.0920792	0.0590395	0.125119	0
Ileum_UC-vs-Ileum_Control	ITGA4	ENSG00000115232	892.867	0.1663	0.106093	1.56749	0.117	0.231344		Colon UC-vs-Colon PIBD	0.0963313	0.030944	0.161719	0.000294731
Rectum_CD-vs-Rectum_Control	ITGA4	ENSG00000115232	892.867	0.094322	0.164788	0.572385	0.567061	0.735096		Ileum Control-vs-Ileum CD	-0.00552755	-0.024622	0.0135669	0.978879
Rectum_UC-vs-Rectum_Control	ITGA4	ENSG00000115232	892.867	1.72981	0.146451	11.8115	3.40361e-32	9.13872e-31		Ileum UC-vs-Ileum Control	4.46703e-05	-0.0251662	0.0252555	1
Stools_CD-vs-Stools_Control	ITGA4	ENSG00000115232	892.867	-0.000171381	0.164499	-0.00104183	0.999169	0.999929
Stools_UC-vs-Stools_Control	ITGA4	ENSG00000115232	892.867	-0.0003617	0.180819	-0.00200035	0.998404	0.999987
Colon_CD-vs-Colon_Control	ITGB7	ENSG00000139626	201.873	0.210904	0.154365	1.36627	0.171854	0.328159
Colon_UC-vs-Colon_Control	ITGB7	ENSG00000139626	201.873	-0.220369	0.151694	-1.45272	0.1463	0.228673
Ileum_CD-vs-Ileum_Control	ITGB7	ENSG00000139626	201.873	-0.0391636	0.0879641	-0.445223	0.656159	0.776088
Ileum_UC-vs-Ileum_Control	ITGB7	ENSG00000139626	201.873	-0.19285	0.121666	-1.58508	0.112948	0.224883		Human betaherpesvirus 5 differential abundance statistics
Rectum_CD-vs-Rectum_Control	ITGB7	ENSG00000139626	201.873	0.108582	0.189042	0.574383	0.565709	0.733783		comparison	log2 fold change	log2 standard error	Wald statistic	BH adjusted p-values
Rectum_UC-vs-Rectum_Control	ITGB7	ENSG00000139626	201.873	1.34094	0.167965	7.98347	1.42277e-15	9.61799e-15		Colon_CD-vs-Colon_Control	2.6945	0.322911	8.34441	3.14916e-15
Stools_CD-vs-Stools_Control	ITGB7	ENSG00000139626	201.873	-0.00017135	0.173954	-0.000985033	0.999214	0.999929		Colon_UC-vs-Colon_Control	6.17483	0.313329	19.7072	2.48973e-84
Stools_UC-vs-Stools_Control	ITGB7	ENSG00000139626	201.873	-0.00036164	0.191211	-0.00189132	0.998491	0.999987		Ileum_CD-vs-Ileum_Control	1.64249	0.197236	8.32752	2.04027e-15
Colon_CD-vs-Colon_Control	S100A12	ENSG00000163221	282.348	3.38215	0.252551	13.392	6.73771e-41	5.26794e-38		Ileum_CD-vs-Ileum_Control	1.64249	0.197236	8.32752	2.04027e-15
Colon_UC-vs-Colon_Control	S100A12	ENSG00000163221	282.348	5.58569	0.248007	22.5223	2.50804e-112	1.79286e-109
Ileum_CD-vs-Ileum_Control	S100A12	ENSG00000163221	282.348	1.73243	0.143301	12.0894	1.20091e-33	4.38446e-32
Ileum_UC-vs-Ileum_Control	S100A12	ENSG00000163221	282.348	-1.2934	0.199652	-6.47826	9.27838e-11	1.48578e-09
Rectum_CD-vs-Rectum_Control	S100A12	ENSG00000163221	282.348	5.56219	0.330695	16.8197	1.75067e-63	1.89142e-60
Rectum_UC-vs-Rectum_Control	S100A12	ENSG00000163221	282.348	6.54577	0.299389	21.8638	5.74656e-106	4.25909e-103
Stools_CD-vs-Stools_Control	S100A12	ENSG00000163221	282.348	0.00396641	0.228833	0.0173332	0.986171	0.999929
Stools_UC-vs-Stools_Control	S100A12	ENSG00000163221	282.348	0.0698308	0.250682	0.278564	0.78058	0.999987
Colon_CD-vs-Colon_Control	S100A8	ENSG00000143546	2348.13	3.15685	0.239441	13.1843	1.08112e-39	7.51365e-37
Colon_UC-vs-Colon_Control	S100A8	ENSG00000143546	2348.13	4.76146	0.235194	20.2448	3.94699e-91	1.71742e-88
Ileum_CD-vs-Ileum_Control	S100A8	ENSG00000143546	2348.13	2.25061	0.136355	16.5056	3.34595e-61	3.5777e-59
Ileum_UC-vs-Ileum_Control	S100A8	ENSG00000143546	2348.13	-0.59122	0.18863	-3.13429	0.00172269	0.00620799
Rectum_CD-vs-Rectum_Control	S100A8	ENSG00000143546	2348.13	6.00328	0.29621	20.267	2.51747e-91	9.06625e-88
Rectum_UC-vs-Rectum_Control	S100A8	ENSG00000143546	2348.13	6.84409	0.264169	25.908	5.41791e-148	1.1645e-144
Stools_CD-vs-Stools_Control	S100A8	ENSG00000143546	2348.13	0.000221211	0.222211	0.000995501	0.999206	0.999929
Stools_UC-vs-Stools_Control	S100A8	ENSG00000143546	2348.13	0.0649841	0.243402	0.266982	0.789483	0.999987
Colon_CD-vs-Colon_Control	S100A9	ENSG00000163220	6138.42	1.42662	0.218499	6.52921	6.61194e-11	1.86187e-09
Colon_UC-vs-Colon_Control	S100A9	ENSG00000163220	6138.42	1.62947	0.214628	7.59205	3.14891e-14	2.99503e-13
Ileum_CD-vs-Ileum_Control	S100A9	ENSG00000163220	6138.42	1.7677	0.124444	14.2048	8.55853e-46	5.05823e-44
Ileum_UC-vs-Ileum_Control	S100A9	ENSG00000163220	6138.42	1.09824	0.172074	6.38241	1.74325e-10	2.65565e-09
Rectum_CD-vs-Rectum_Control	S100A9	ENSG00000163220	6138.42	6.3613	0.267726	23.7605	8.55438e-125	9.24215e-121
Rectum_UC-vs-Rectum_Control	S100A9	ENSG00000163220	6138.42	6.37467	0.238139	26.7687	7.47921e-158	2.00943e-154
Stools_CD-vs-Stools_Control	S100A9	ENSG00000163220	6138.42	0.0518148	0.165202	0.313645	0.753791	0.999929
Stools_UC-vs-Stools_Control	S100A9	ENSG00000163220	6138.42	0.141065	0.181591	0.776828	0.43726	0.999987
Colon_CD-vs-Colon_Control	TNF	ENSG00000232810	157.135	0.999001	0.272722	3.66308	0.0002492	0.00146845
Colon_UC-vs-Colon_Control	TNF	ENSG00000232810	157.135	0.96441	0.267903	3.59985	0.000318406	0.000904804
Ileum_CD-vs-Ileum_Control	TNF	ENSG00000232810	157.135	1.51547	0.155542	9.74319	1.9726e-22	3.87957e-21
Ileum_UC-vs-Ileum_Control	TNF	ENSG00000232810	157.135	1.25041	0.214917	5.81809	5.95225e-09	6.77673e-08
Rectum_CD-vs-Rectum_Control	TNF	ENSG00000232810	157.135	2.89086	0.334236	8.64916	5.18781e-18	3.23983e-16
Rectum_UC-vs-Rectum_Control	TNF	ENSG00000232810	157.135	2.55611	0.297387	8.59524	8.30942e-18	6.87182e-17
Stools_CD-vs-Stools_Control	TNF	ENSG00000232810	157.135	0.0549464	0.206149	0.266538	0.789825	0.999929
Stools_UC-vs-Stools_Control	TNF	ENSG00000232810	157.135	0.387639	0.226569	1.71091	0.0870969	0.999987
Colon_CD-vs-Colon_Control	VPS29	ENSG00000111237	746.425	0.331705	0.0839405	3.95166	7.761e-05	0.000529163
Colon_UC-vs-Colon_Control	VPS29	ENSG00000111237	746.425	0.256621	0.0824617	3.112	0.00185826	0.00461772
Ileum_CD-vs-Ileum_Control	VPS29	ENSG00000111237	746.425	0.26436	0.047824	5.52778	3.24316e-08	2.05097e-07
Ileum_UC-vs-Ileum_Control	VPS29	ENSG00000111237	746.425	0.217712	0.0661197	3.2927	0.000992319	0.00379492
Rectum_CD-vs-Rectum_Control	VPS29	ENSG00000111237	746.425	0.250251	0.102665	2.43755	0.0147871	0.0423842
Rectum_UC-vs-Rectum_Control	VPS29	ENSG00000111237	746.425	0.125206	0.0912729	1.37178	0.170133	0.263256
Stools_CD-vs-Stools_Control	VPS29	ENSG00000111237	746.425	-0.0435362	0.0635025	-0.685583	0.492976	0.999929
Stools_UC-vs-Stools_Control	VPS29	ENSG00000111237	746.425	0.0131849	0.0697988	0.188898	0.850173	0.999987
Red numbers represent statistically significant comparisons
