# Supplementary material for: The Inflammatory Bowel Disease Transcriptome and Metatranscriptome Meta-Analysis (IBD TaMMA) framework
Source: Nat Comput Sci. 2021 Aug 20;1(8):511–5. doi: 10.1038/s43588-021-00114-y (PMC10766544; doi:10.1038/s43588-021-00114-y)
Supplement: Supplementary file 4 — Normalized gene counts, endothelium-related gene ontologies categories and virus relative abundances. [file 43588_2021_114_MOESM4_ESM.xlsx]

## Sheet: Boxplots ACTB (Fig. s1b)
Gene	sample	counts	UMAP1	UMAP2	condition	group	tissue	control	source	Library prep strategy	Technology	age	age_at_diagnosis	ancestry	gender	Treatment	Cell type	Disease stage	Mayo score	CDAI	PUCAI
ACTB	CM317	24394.9	1.45809	8.53655	Colon_UC	UC	Colon	FALSE	GSE165512	total	RNA-Seq	NA	NA	NA	NA	NA	NA	NA	NA	NA	NA
ACTB	CMCD140	69453	-5.27256	7.17032	Colon_CD	CD	Colon	FALSE	GSE165512	total	RNA-Seq	NA	NA	NA	NA	NA	NA	NA	NA	NA	NA
ACTB	CMCD147	44637.7	1.42133	8.75376	Colon_CD	CD	Colon	FALSE	GSE165512	total	RNA-Seq	NA	NA	NA	NA	NA	NA	NA	NA	NA	NA
ACTB	CMCD152	86197	-2.70075	7.80159	Colon_CD	CD	Colon	FALSE	GSE165512	total	RNA-Seq	NA	NA	NA	NA	NA	NA	NA	NA	NA	NA
ACTB	CMCD154	133148	4.27544	5.89541	Colon_CD	CD	Colon	FALSE	GSE165512	total	RNA-Seq	NA	NA	NA	NA	NA	NA	NA	NA	NA	NA
ACTB	CMCD159	23374	-5.86045	6.69634	Colon_CD	CD	Colon	FALSE	GSE165512	total	RNA-Seq	NA	NA	NA	NA	NA	NA	NA	NA	NA	NA
ACTB	CMCD161	79925.1	-5.17857	7.14023	Colon_CD	CD	Colon	FALSE	GSE165512	total	RNA-Seq	NA	NA	NA	NA	NA	NA	NA	NA	NA	NA
ACTB	CMCD174	22944.8	-5.86079	6.77253	Colon_CD	CD	Colon	FALSE	GSE165512	total	RNA-Seq	NA	NA	NA	NA	NA	NA	NA	NA	NA	NA
ACTB	CMCD196	59208.8	-5.12015	7.13532	Colon_CD	CD	Colon	FALSE	GSE165512	total	RNA-Seq	NA	NA	NA	NA	NA	NA	NA	NA	NA	NA
ACTB	CMCD198	78993.2	-5.74681	7.01783	Colon_CD	CD	Colon	FALSE	GSE165512	total	RNA-Seq	NA	NA	NA	NA	NA	NA	NA	NA	NA	NA
ACTB	CMCD203	85677.5	-4.4024	7.16639	Colon_CD	CD	Colon	FALSE	GSE165512	total	RNA-Seq	NA	NA	NA	NA	NA	NA	NA	NA	NA	NA
ACTB	CMCD211	44093.6	-4.21153	7.23993	Colon_CD	CD	Colon	FALSE	GSE165512	total	RNA-Seq	NA	NA	NA	NA	NA	NA	NA	NA	NA	NA
ACTB	CMCD227	43250.6	-4.49841	7.14954	Colon_CD	CD	Colon	FALSE	GSE165512	total	RNA-Seq	NA	NA	NA	NA	NA	NA	NA	NA	NA	NA
ACTB	CMCD240	37705.4	-3.07381	7.7228	Colon_CD	CD	Colon	FALSE	GSE165512	total	RNA-Seq	NA	NA	NA	NA	NA	NA	NA	NA	NA	NA
ACTB	CMCD259	67891	-4.16517	7.36142	Colon_CD	CD	Colon	FALSE	GSE165512	total	RNA-Seq	NA	NA	NA	NA	NA	NA	NA	NA	NA	NA
ACTB	CMCD270	64629.5	-4.98236	7.12517	Colon_CD	CD	Colon	FALSE	GSE165512	total	RNA-Seq	NA	NA	NA	NA	NA	NA	NA	NA	NA	NA
ACTB	CMCD275	54650.8	-5.06752	7.12747	Colon_CD	CD	Colon	FALSE	GSE165512	total	RNA-Seq	NA	NA	NA	NA	NA	NA	NA	NA	NA	NA
ACTB	CMCD282	54477.6	-5.28249	7.15292	Colon_CD	CD	Colon	FALSE	GSE165512	total	RNA-Seq	NA	NA	NA	NA	NA	NA	NA	NA	NA	NA
ACTB	CMCD286	42607	-4.86874	7.14988	Colon_CD	CD	Colon	FALSE	GSE165512	total	RNA-Seq	NA	NA	NA	NA	NA	NA	NA	NA	NA	NA
ACTB	CMCD287	40238	-4.23639	7.32154	Colon_CD	CD	Colon	FALSE	GSE165512	total	RNA-Seq	NA	NA	NA	NA	NA	NA	NA	NA	NA	NA
ACTB	CMCD294	40719.8	-5.8167	6.92148	Colon_CD	CD	Colon	FALSE	GSE165512	total	RNA-Seq	NA	NA	NA	NA	NA	NA	NA	NA	NA	NA
ACTB	CMCD327	88803	4.62802	5.82127	Colon_CD	CD	Colon	FALSE	GSE165512	total	RNA-Seq	NA	NA	NA	NA	NA	NA	NA	NA	NA	NA
ACTB	CMCD335	66683	4.44855	5.73683	Colon_CD	CD	Colon	FALSE	GSE165512	total	RNA-Seq	NA	NA	NA	NA	NA	NA	NA	NA	NA	NA
ACTB	CMCD337	135212	3.02281	3.26975	Colon_CD	CD	Colon	FALSE	GSE165512	total	RNA-Seq	NA	NA	NA	NA	NA	NA	NA	NA	NA	NA
ACTB	CMCD357	66533.1	-5.27073	6.75834	Colon_CD	CD	Colon	FALSE	GSE165512	total	RNA-Seq	NA	NA	NA	NA	NA	NA	NA	NA	NA	NA
ACTB	CMCD398	36663.6	1.31719	8.76047	Colon_CD	CD	Colon	FALSE	GSE165512	total	RNA-Seq	NA	NA	NA	NA	NA	NA	NA	NA	NA	NA
ACTB	CMCD403	78779.9	4.62105	5.33538	Colon_CD	CD	Colon	FALSE	GSE165512	total	RNA-Seq	NA	NA	NA	NA	NA	NA	NA	NA	NA	NA
ACTB	CMCD422	60245.5	4.30413	5.634	Colon_CD	CD	Colon	FALSE	GSE165512	total	RNA-Seq	NA	NA	NA	NA	NA	NA	NA	NA	NA	NA
ACTB	CMCD426	24074.7	1.24199	8.1043	Colon_CD	CD	Colon	FALSE	GSE165512	total	RNA-Seq	NA	NA	NA	NA	NA	NA	NA	NA	NA	NA
ACTB	CMCD71	85478.3	-5.24061	7.17329	Colon_CD	CD	Colon	FALSE	GSE165512	total	RNA-Seq	NA	NA	NA	NA	NA	NA	NA	NA	NA	NA
ACTB	CMCD72	17701.7	1.25804	8.07482	Colon_CD	CD	Colon	FALSE	GSE165512	total	RNA-Seq	NA	NA	NA	NA	NA	NA	NA	NA	NA	NA
ACTB	CMCD76	39966.4	-1.37431	7.70153	Colon_CD	CD	Colon	FALSE	GSE165512	total	RNA-Seq	NA	NA	NA	NA	NA	NA	NA	NA	NA	NA
ACTB	CMCD88	72659.1	-2.6769	7.7571	Colon_CD	CD	Colon	FALSE	GSE165512	total	RNA-Seq	NA	NA	NA	NA	NA	NA	NA	NA	NA	NA
ACTB	CMSA256	57718	-3.36293	7.62622	Colon_CD	CD	Colon	FALSE	GSE165512	total	RNA-Seq	NA	NA	NA	NA	NA	NA	NA	NA	NA	NA
ACTB	CMSA316	71661.8	4.15813	6.03557	Colon_CD	CD	Colon	FALSE	GSE165512	total	RNA-Seq	NA	NA	NA	NA	NA	NA	NA	NA	NA	NA
ACTB	CMUC110	73793	-4.31923	7.23272	Colon_UC	UC	Colon	FALSE	GSE165512	total	RNA-Seq	NA	NA	NA	NA	NA	NA	NA	NA	NA	NA
ACTB	CMUC192	47886.7	-5.22905	6.98642	Colon_UC	UC	Colon	FALSE	GSE165512	total	RNA-Seq	NA	NA	NA	NA	NA	NA	NA	NA	NA	NA
ACTB	CMUC199	65492.4	-5.59793	6.99469	Colon_UC	UC	Colon	FALSE	GSE165512	total	RNA-Seq	NA	NA	NA	NA	NA	NA	NA	NA	NA	NA
ACTB	CMUC200	81189.6	-4.42838	7.05548	Colon_UC	UC	Colon	FALSE	GSE165512	total	RNA-Seq	NA	NA	NA	NA	NA	NA	NA	NA	NA	NA
ACTB	CMUC208	72148.9	-4.71635	7.12731	Colon_UC	UC	Colon	FALSE	GSE165512	total	RNA-Seq	NA	NA	NA	NA	NA	NA	NA	NA	NA	NA
ACTB	CMUC231	57983	-4.32763	7.18379	Colon_UC	UC	Colon	FALSE	GSE165512	total	RNA-Seq	NA	NA	NA	NA	NA	NA	NA	NA	NA	NA
ACTB	CMUC234	75659	-5.03586	7.12409	Colon_UC	UC	Colon	FALSE	GSE165512	total	RNA-Seq	NA	NA	NA	NA	NA	NA	NA	NA	NA	NA
ACTB	CMUC285	75648.2	-5.10083	6.86676	Colon_UC	UC	Colon	FALSE	GSE165512	total	RNA-Seq	NA	NA	NA	NA	NA	NA	NA	NA	NA	NA
ACTB	CMUC291	104390	-5.1228	6.95076	Colon_UC	UC	Colon	FALSE	GSE165512	total	RNA-Seq	NA	NA	NA	NA	NA	NA	NA	NA	NA	NA
ACTB	CMUC295	49118.2	-2.81718	7.06727	Colon_UC	UC	Colon	FALSE	GSE165512	total	RNA-Seq	NA	NA	NA	NA	NA	NA	NA	NA	NA	NA
ACTB	CMUC299	63608.8	-4.94074	7.16437	Colon_UC	UC	Colon	FALSE	GSE165512	total	RNA-Seq	NA	NA	NA	NA	NA	NA	NA	NA	NA	NA
ACTB	CMUC301	58502.6	-4.47285	7.14175	Colon_UC	UC	Colon	FALSE	GSE165512	total	RNA-Seq	NA	NA	NA	NA	NA	NA	NA	NA	NA	NA
ACTB	CMUC307	57085.7	-4.44367	7.00885	Colon_UC	UC	Colon	FALSE	GSE165512	total	RNA-Seq	NA	NA	NA	NA	NA	NA	NA	NA	NA	NA
ACTB	CMUC313	24526.4	1.25313	8.27641	Colon_UC	UC	Colon	FALSE	GSE165512	total	RNA-Seq	NA	NA	NA	NA	NA	NA	NA	NA	NA	NA
ACTB	CMUC314	25427.8	1.33999	8.70512	Colon_UC	UC	Colon	FALSE	GSE165512	total	RNA-Seq	NA	NA	NA	NA	NA	NA	NA	NA	NA	NA
ACTB	CMUC323	36032.5	1.39298	8.66201	Colon_UC	UC	Colon	FALSE	GSE165512	total	RNA-Seq	NA	NA	NA	NA	NA	NA	NA	NA	NA	NA
ACTB	CMUC324	50962.8	3.09547	3.34788	Colon_UC	UC	Colon	FALSE	GSE165512	total	RNA-Seq	NA	NA	NA	NA	NA	NA	NA	NA	NA	NA
ACTB	CMUC331	43412.4	1.64879	8.80296	Colon_UC	UC	Colon	FALSE	GSE165512	total	RNA-Seq	NA	NA	NA	NA	NA	NA	NA	NA	NA	NA
ACTB	CMUC333	27889.7	1.3687	8.51604	Colon_UC	UC	Colon	FALSE	GSE165512	total	RNA-Seq	NA	NA	NA	NA	NA	NA	NA	NA	NA	NA
ACTB	CMUC334	43950.4	2.60394	5.10138	Colon_UC	UC	Colon	FALSE	GSE165512	total	RNA-Seq	NA	NA	NA	NA	NA	NA	NA	NA	NA	NA
ACTB	CMUC346	94761.5	1.72812	8.92088	Colon_UC	UC	Colon	FALSE	GSE165512	total	RNA-Seq	NA	NA	NA	NA	NA	NA	NA	NA	NA	NA
ACTB	CMUC352	58983	1.50557	8.91605	Colon_UC	UC	Colon	FALSE	GSE165512	total	RNA-Seq	NA	NA	NA	NA	NA	NA	NA	NA	NA	NA
ACTB	CMUC360	47305.5	1.67248	8.82511	Colon_UC	UC	Colon	FALSE	GSE165512	total	RNA-Seq	NA	NA	NA	NA	NA	NA	NA	NA	NA	NA
ACTB	CMUC363	49580.6	1.71786	8.77183	Colon_UC	UC	Colon	FALSE	GSE165512	total	RNA-Seq	NA	NA	NA	NA	NA	NA	NA	NA	NA	NA
ACTB	CMUC365	42754	1.58066	8.81459	Colon_UC	UC	Colon	FALSE	GSE165512	total	RNA-Seq	NA	NA	NA	NA	NA	NA	NA	NA	NA	NA
ACTB	CMUC366	59428	1.58863	9.04448	Colon_UC	UC	Colon	FALSE	GSE165512	total	RNA-Seq	NA	NA	NA	NA	NA	NA	NA	NA	NA	NA
ACTB	CMUC368	105590	-1.37796	8.48046	Colon_UC	UC	Colon	FALSE	GSE165512	total	RNA-Seq	NA	NA	NA	NA	NA	NA	NA	NA	NA	NA
ACTB	CMUC377	74372.6	4.37706	5.81346	Colon_UC	UC	Colon	FALSE	GSE165512	total	RNA-Seq	NA	NA	NA	NA	NA	NA	NA	NA	NA	NA
ACTB	CMUC379	36114.3	1.62946	8.4569	Colon_UC	UC	Colon	FALSE	GSE165512	total	RNA-Seq	NA	NA	NA	NA	NA	NA	NA	NA	NA	NA
ACTB	CMUC380	53915	-4.9723	6.92603	Colon_UC	UC	Colon	FALSE	GSE165512	total	RNA-Seq	NA	NA	NA	NA	NA	NA	NA	NA	NA	NA
ACTB	CMUC383	162183	-5.45189	6.69598	Colon_UC	UC	Colon	FALSE	GSE165512	total	RNA-Seq	NA	NA	NA	NA	NA	NA	NA	NA	NA	NA
ACTB	CMUC394	86550.3	-4.77163	6.89364	Colon_UC	UC	Colon	FALSE	GSE165512	total	RNA-Seq	NA	NA	NA	NA	NA	NA	NA	NA	NA	NA
ACTB	CMUC419	73601.5	-1.93545	6.97478	Colon_UC	UC	Colon	FALSE	GSE165512	total	RNA-Seq	NA	NA	NA	NA	NA	NA	NA	NA	NA	NA
ACTB	CMUC427	126235	-3.23688	7.81763	Colon_UC	UC	Colon	FALSE	GSE165512	total	RNA-Seq	NA	NA	NA	NA	NA	NA	NA	NA	NA	NA
ACTB	CMUC428	67980.8	-0.300829	8.56023	Colon_UC	UC	Colon	FALSE	GSE165512	total	RNA-Seq	NA	NA	NA	NA	NA	NA	NA	NA	NA	NA
ACTB	CMUC431	75434.9	-2.53198	8.26995	Colon_UC	UC	Colon	FALSE	GSE165512	total	RNA-Seq	NA	NA	NA	NA	NA	NA	NA	NA	NA	NA
ACTB	CMUC435	52423	1.59887	8.88001	Colon_UC	UC	Colon	FALSE	GSE165512	total	RNA-Seq	NA	NA	NA	NA	NA	NA	NA	NA	NA	NA
ACTB	CMUC439	63969.6	4.13147	5.75957	Colon_UC	UC	Colon	FALSE	GSE165512	total	RNA-Seq	NA	NA	NA	NA	NA	NA	NA	NA	NA	NA
ACTB	CMUC89	51559	-4.32014	7.27275	Colon_UC	UC	Colon	FALSE	GSE165512	total	RNA-Seq	NA	NA	NA	NA	NA	NA	NA	NA	NA	NA
ACTB	CS219	60637	-3.50432	7.3804	Colon_Control	Control	Colon	TRUE	GSE165512	total	RNA-Seq	NA	NA	NA	NA	NA	NA	NA	NA	NA	NA
ACTB	CS256	54606.5	-3.41895	7.61252	Colon_Control	Control	Colon	TRUE	GSE165512	total	RNA-Seq	NA	NA	NA	NA	NA	NA	NA	NA	NA	NA
ACTB	CS257	20091.6	-5.87493	6.67325	Colon_Control	Control	Colon	TRUE	GSE165512	total	RNA-Seq	NA	NA	NA	NA	NA	NA	NA	NA	NA	NA
ACTB	CS259	93967.5	-5.12493	7.10144	Colon_Control	Control	Colon	TRUE	GSE165512	total	RNA-Seq	NA	NA	NA	NA	NA	NA	NA	NA	NA	NA
ACTB	CS261	62882.4	-5.61219	7.02651	Colon_Control	Control	Colon	TRUE	GSE165512	total	RNA-Seq	NA	NA	NA	NA	NA	NA	NA	NA	NA	NA
ACTB	CS266	36110.3	-5.66422	7.02109	Colon_Control	Control	Colon	TRUE	GSE165512	total	RNA-Seq	NA	NA	NA	NA	NA	NA	NA	NA	NA	NA
ACTB	CS270	34868.2	-5.58694	7.06653	Colon_Control	Control	Colon	TRUE	GSE165512	total	RNA-Seq	NA	NA	NA	NA	NA	NA	NA	NA	NA	NA
ACTB	CS277	20429.1	-5.87704	6.73297	Colon_Control	Control	Colon	TRUE	GSE165512	total	RNA-Seq	NA	NA	NA	NA	NA	NA	NA	NA	NA	NA
ACTB	CS288	48972.9	-5.13445	7.12161	Colon_Control	Control	Colon	TRUE	GSE165512	total	RNA-Seq	NA	NA	NA	NA	NA	NA	NA	NA	NA	NA
ACTB	CS290	61432.7	-5.08877	7.13215	Colon_Control	Control	Colon	TRUE	GSE165512	total	RNA-Seq	NA	NA	NA	NA	NA	NA	NA	NA	NA	NA
ACTB	CS292	50879.8	-5.30903	7.17909	Colon_Control	Control	Colon	TRUE	GSE165512	total	RNA-Seq	NA	NA	NA	NA	NA	NA	NA	NA	NA	NA
ACTB	CS293	38725.4	-5.69464	7.03767	Colon_Control	Control	Colon	TRUE	GSE165512	total	RNA-Seq	NA	NA	NA	NA	NA	NA	NA	NA	NA	NA
ACTB	CS301	47509.4	-5.67161	7.05578	Colon_Control	Control	Colon	TRUE	GSE165512	total	RNA-Seq	NA	NA	NA	NA	NA	NA	NA	NA	NA	NA
ACTB	CS306	43984.9	-5.74292	7.02197	Colon_Control	Control	Colon	TRUE	GSE165512	total	RNA-Seq	NA	NA	NA	NA	NA	NA	NA	NA	NA	NA
ACTB	CS308	32475.5	2.42147	5.64511	Colon_Control	Control	Colon	TRUE	GSE165512	total	RNA-Seq	NA	NA	NA	NA	NA	NA	NA	NA	NA	NA
ACTB	CS315	54353.5	1.56392	8.56944	Colon_Control	Control	Colon	TRUE	GSE165512	total	RNA-Seq	NA	NA	NA	NA	NA	NA	NA	NA	NA	NA
ACTB	CS317	13911.2	-6.0149	6.50522	Colon_Control	Control	Colon	TRUE	GSE165512	total	RNA-Seq	NA	NA	NA	NA	NA	NA	NA	NA	NA	NA
ACTB	CS322	54870.1	1.50569	8.80343	Colon_Control	Control	Colon	TRUE	GSE165512	total	RNA-Seq	NA	NA	NA	NA	NA	NA	NA	NA	NA	NA
ACTB	CS327	69119.3	1.29414	8.86821	Colon_Control	Control	Colon	TRUE	GSE165512	total	RNA-Seq	NA	NA	NA	NA	NA	NA	NA	NA	NA	NA
ACTB	CS328	19861.7	-5.89764	6.83331	Colon_Control	Control	Colon	TRUE	GSE165512	total	RNA-Seq	NA	NA	NA	NA	NA	NA	NA	NA	NA	NA
ACTB	CS330	19313.7	-5.84166	6.93619	Colon_Control	Control	Colon	TRUE	GSE165512	total	RNA-Seq	NA	NA	NA	NA	NA	NA	NA	NA	NA	NA
ACTB	CS331	75511.2	3.85561	4.09207	Colon_Control	Control	Colon	TRUE	GSE165512	total	RNA-Seq	NA	NA	NA	NA	NA	NA	NA	NA	NA	NA
ACTB	CS335	11673.9	-5.82681	6.79618	Colon_Control	Control	Colon	TRUE	GSE165512	total	RNA-Seq	NA	NA	NA	NA	NA	NA	NA	NA	NA	NA
ACTB	CS338	42647	1.46366	8.63525	Colon_Control	Control	Colon	TRUE	GSE165512	total	RNA-Seq	NA	NA	NA	NA	NA	NA	NA	NA	NA	NA
ACTB	CS339	17559.8	1.25237	8.12372	Colon_Control	Control	Colon	TRUE	GSE165512	total	RNA-Seq	NA	NA	NA	NA	NA	NA	NA	NA	NA	NA
ACTB	CS343	56431.1	1.52491	8.92398	Colon_Control	Control	Colon	TRUE	GSE165512	total	RNA-Seq	NA	NA	NA	NA	NA	NA	NA	NA	NA	NA
ACTB	CS344	30459.2	1.48138	4.32398	Colon_Control	Control	Colon	TRUE	GSE165512	total	RNA-Seq	NA	NA	NA	NA	NA	NA	NA	NA	NA	NA
ACTB	CS350	35197.3	1.60309	8.5795	Colon_Control	Control	Colon	TRUE	GSE165512	total	RNA-Seq	NA	NA	NA	NA	NA	NA	NA	NA	NA	NA
ACTB	CS351	115987	-2.87916	7.03377	Colon_Control	Control	Colon	TRUE	GSE165512	total	RNA-Seq	NA	NA	NA	NA	NA	NA	NA	NA	NA	NA
ACTB	CS361	31404.7	1.25387	8.31318	Colon_Control	Control	Colon	TRUE	GSE165512	total	RNA-Seq	NA	NA	NA	NA	NA	NA	NA	NA	NA	NA
ACTB	CS388	42220.2	1.58161	8.65852	Colon_Control	Control	Colon	TRUE	GSE165512	total	RNA-Seq	NA	NA	NA	NA	NA	NA	NA	NA	NA	NA
ACTB	CS396	38438.8	1.22825	8.59455	Colon_Control	Control	Colon	TRUE	GSE165512	total	RNA-Seq	NA	NA	NA	NA	NA	NA	NA	NA	NA	NA
ACTB	CS405	29136	1.25401	8.70567	Colon_Control	Control	Colon	TRUE	GSE165512	total	RNA-Seq	NA	NA	NA	NA	NA	NA	NA	NA	NA	NA
ACTB	CS415	19415.9	1.51617	8.57605	Colon_Control	Control	Colon	TRUE	GSE165512	total	RNA-Seq	NA	NA	NA	NA	NA	NA	NA	NA	NA	NA
ACTB	CS424	52194.3	2.81147	5.76459	Colon_Control	Control	Colon	TRUE	GSE165512	total	RNA-Seq	NA	NA	NA	NA	NA	NA	NA	NA	NA	NA
ACTB	IM293	70385.5	-5.03352	7.11989	Ileum_CD	CD	Ileum	FALSE	GSE165512	total	RNA-Seq	NA	NA	NA	NA	NA	NA	NA	NA	NA	NA
ACTB	IM296	28762.9	-5.77776	6.6884	Ileum_CD	CD	Ileum	FALSE	GSE165512	total	RNA-Seq	NA	NA	NA	NA	NA	NA	NA	NA	NA	NA
ACTB	IM297	14032.4	-6.02374	6.54439	Ileum_CD	CD	Ileum	FALSE	GSE165512	total	RNA-Seq	NA	NA	NA	NA	NA	NA	NA	NA	NA	NA
ACTB	IM300	83478	-2.45812	7.74701	Ileum_CD	CD	Ileum	FALSE	GSE165512	total	RNA-Seq	NA	NA	NA	NA	NA	NA	NA	NA	NA	NA
ACTB	IM305	48859.2	-5.197	7.11078	Ileum_CD	CD	Ileum	FALSE	GSE165512	total	RNA-Seq	NA	NA	NA	NA	NA	NA	NA	NA	NA	NA
ACTB	IM309	21919.1	-5.92277	6.81273	Ileum_CD	CD	Ileum	FALSE	GSE165512	total	RNA-Seq	NA	NA	NA	NA	NA	NA	NA	NA	NA	NA
ACTB	IM310	53571.2	1.53905	8.82564	Ileum_CD	CD	Ileum	FALSE	GSE165512	total	RNA-Seq	NA	NA	NA	NA	NA	NA	NA	NA	NA	NA
ACTB	IM311	73441.4	4.39253	5.85525	Ileum_CD	CD	Ileum	FALSE	GSE165512	total	RNA-Seq	NA	NA	NA	NA	NA	NA	NA	NA	NA	NA
ACTB	IM316	53691.9	1.67435	8.81654	Ileum_CD	CD	Ileum	FALSE	GSE165512	total	RNA-Seq	NA	NA	NA	NA	NA	NA	NA	NA	NA	NA
ACTB	IM320	39432.2	1.67935	8.76523	Ileum_CD	CD	Ileum	FALSE	GSE165512	total	RNA-Seq	NA	NA	NA	NA	NA	NA	NA	NA	NA	NA
ACTB	IM330	50992.8	1.3187	8.71252	Ileum_CD	CD	Ileum	FALSE	GSE165512	total	RNA-Seq	NA	NA	NA	NA	NA	NA	NA	NA	NA	NA
ACTB	IM332	17611.9	-5.93086	6.64477	Ileum_CD	CD	Ileum	FALSE	GSE165512	total	RNA-Seq	NA	NA	NA	NA	NA	NA	NA	NA	NA	NA
ACTB	IM340	28658.6	1.56428	8.53796	Ileum_CD	CD	Ileum	FALSE	GSE165512	total	RNA-Seq	NA	NA	NA	NA	NA	NA	NA	NA	NA	NA
ACTB	IM348	29148.7	1.23221	8.29157	Ileum_CD	CD	Ileum	FALSE	GSE165512	total	RNA-Seq	NA	NA	NA	NA	NA	NA	NA	NA	NA	NA
ACTB	IM354	43756.9	2.50937	4.95805	Ileum_CD	CD	Ileum	FALSE	GSE165512	total	RNA-Seq	NA	NA	NA	NA	NA	NA	NA	NA	NA	NA
ACTB	IM356	24319.2	-5.88103	6.84486	Ileum_CD	CD	Ileum	FALSE	GSE165512	total	RNA-Seq	NA	NA	NA	NA	NA	NA	NA	NA	NA	NA
ACTB	IM364	47565.5	1.44489	8.79482	Ileum_CD	CD	Ileum	FALSE	GSE165512	total	RNA-Seq	NA	NA	NA	NA	NA	NA	NA	NA	NA	NA
ACTB	IM372	34621.4	1.46016	8.50326	Ileum_CD	CD	Ileum	FALSE	GSE165512	total	RNA-Seq	NA	NA	NA	NA	NA	NA	NA	NA	NA	NA
ACTB	IM374	45604.3	-5.48549	6.68396	Ileum_CD	CD	Ileum	FALSE	GSE165512	total	RNA-Seq	NA	NA	NA	NA	NA	NA	NA	NA	NA	NA
ACTB	IM376	39777.3	1.28142	8.64328	Ileum_CD	CD	Ileum	FALSE	GSE165512	total	RNA-Seq	NA	NA	NA	NA	NA	NA	NA	NA	NA	NA
ACTB	IM381	73075.7	1.68094	8.9411	Ileum_CD	CD	Ileum	FALSE	GSE165512	total	RNA-Seq	NA	NA	NA	NA	NA	NA	NA	NA	NA	NA
ACTB	IM382	63357.2	1.60685	8.8528	Ileum_CD	CD	Ileum	FALSE	GSE165512	total	RNA-Seq	NA	NA	NA	NA	NA	NA	NA	NA	NA	NA
ACTB	IM385	122192	-2.45486	8.20178	Ileum_CD	CD	Ileum	FALSE	GSE165512	total	RNA-Seq	NA	NA	NA	NA	NA	NA	NA	NA	NA	NA
ACTB	IM390	57350.5	1.61884	8.85223	Ileum_CD	CD	Ileum	FALSE	GSE165512	total	RNA-Seq	NA	NA	NA	NA	NA	NA	NA	NA	NA	NA
ACTB	IM397	42447.1	1.66655	8.7278	Ileum_CD	CD	Ileum	FALSE	GSE165512	total	RNA-Seq	NA	NA	NA	NA	NA	NA	NA	NA	NA	NA
ACTB	IM404	62952.9	4.37569	5.82774	Ileum_CD	CD	Ileum	FALSE	GSE165512	total	RNA-Seq	NA	NA	NA	NA	NA	NA	NA	NA	NA	NA
ACTB	IM409	70800.1	4.29146	5.88858	Ileum_CD	CD	Ileum	FALSE	GSE165512	total	RNA-Seq	NA	NA	NA	NA	NA	NA	NA	NA	NA	NA
ACTB	IM412	69284	1.54654	8.96836	Ileum_CD	CD	Ileum	FALSE	GSE165512	total	RNA-Seq	NA	NA	NA	NA	NA	NA	NA	NA	NA	NA
ACTB	IM421	47958.7	1.69289	8.8294	Ileum_CD	CD	Ileum	FALSE	GSE165512	total	RNA-Seq	NA	NA	NA	NA	NA	NA	NA	NA	NA	NA
ACTB	IM425	12985.9	-5.9797	6.3857	Ileum_CD	CD	Ileum	FALSE	GSE165512	total	RNA-Seq	NA	NA	NA	NA	NA	NA	NA	NA	NA	NA
ACTB	IM432	44783.6	2.55294	5.34194	Ileum_CD	CD	Ileum	FALSE	GSE165512	total	RNA-Seq	NA	NA	NA	NA	NA	NA	NA	NA	NA	NA
ACTB	IM438	83615	-1.99568	8.40943	Ileum_CD	CD	Ileum	FALSE	GSE165512	total	RNA-Seq	NA	NA	NA	NA	NA	NA	NA	NA	NA	NA
ACTB	IM442	22826.7	1.35218	4.21912	Ileum_CD	CD	Ileum	FALSE	GSE165512	total	RNA-Seq	NA	NA	NA	NA	NA	NA	NA	NA	NA	NA
ACTB	IM445	37885.9	2.62572	5.1463	Ileum_CD	CD	Ileum	FALSE	GSE165512	total	RNA-Seq	NA	NA	NA	NA	NA	NA	NA	NA	NA	NA
ACTB	IM448	55574.2	1.3352	8.83016	Ileum_CD	CD	Ileum	FALSE	GSE165512	total	RNA-Seq	NA	NA	NA	NA	NA	NA	NA	NA	NA	NA
ACTB	IM449	44854.2	1.70256	8.86525	Ileum_CD	CD	Ileum	FALSE	GSE165512	total	RNA-Seq	NA	NA	NA	NA	NA	NA	NA	NA	NA	NA
ACTB	IM451	65217.7	4.24244	5.91126	Ileum_CD	CD	Ileum	FALSE	GSE165512	total	RNA-Seq	NA	NA	NA	NA	NA	NA	NA	NA	NA	NA
ACTB	IMSA256	45811	-4.17937	7.31085	Ileum_CD	CD	Ileum	FALSE	GSE165512	total	RNA-Seq	NA	NA	NA	NA	NA	NA	NA	NA	NA	NA
ACTB	IMSA276	56953	-4.3454	7.1809	Ileum_CD	CD	Ileum	FALSE	GSE165512	total	RNA-Seq	NA	NA	NA	NA	NA	NA	NA	NA	NA	NA
ACTB	IMSA286	68078	-4.33222	7.22604	Ileum_CD	CD	Ileum	FALSE	GSE165512	total	RNA-Seq	NA	NA	NA	NA	NA	NA	NA	NA	NA	NA
ACTB	IMSA343	83814.5	1.80221	8.95162	Ileum_CD	CD	Ileum	FALSE	GSE165512	total	RNA-Seq	NA	NA	NA	NA	NA	NA	NA	NA	NA	NA
ACTB	IS_238	50519	-2.48509	7.7171	Ileum_Control	Control	Ileum	TRUE	GSE165512	total	RNA-Seq	NA	NA	NA	NA	NA	NA	NA	NA	NA	NA
ACTB	IS238	206821	6.79899	3.79763	Ileum_Control	Control	Ileum	TRUE	GSE165512	total	RNA-Seq	NA	NA	NA	NA	NA	NA	NA	NA	NA	NA
ACTB	IS243	66761	-2.4631	7.72905	Ileum_Control	Control	Ileum	TRUE	GSE165512	total	RNA-Seq	NA	NA	NA	NA	NA	NA	NA	NA	NA	NA
ACTB	IS253	50048	-2.71273	7.77938	Ileum_Control	Control	Ileum	TRUE	GSE165512	total	RNA-Seq	NA	NA	NA	NA	NA	NA	NA	NA	NA	NA
ACTB	IS283	104316	-3.55081	7.62135	Ileum_Control	Control	Ileum	TRUE	GSE165512	total	RNA-Seq	NA	NA	NA	NA	NA	NA	NA	NA	NA	NA
ACTB	IS322	73178	-3.1076	7.17732	Ileum_Control	Control	Ileum	TRUE	GSE165512	total	RNA-Seq	NA	NA	NA	NA	NA	NA	NA	NA	NA	NA
ACTB	IS399	26486.6	1.27027	8.26009	Ileum_Control	Control	Ileum	TRUE	GSE165512	total	RNA-Seq	NA	NA	NA	NA	NA	NA	NA	NA	NA	NA
ACTB	IS418	20820.6	1.23148	8.09448	Ileum_Control	Control	Ileum	TRUE	GSE165512	total	RNA-Seq	NA	NA	NA	NA	NA	NA	NA	NA	NA	NA
ACTB	IS430	17097.9	1.26868	8.13912	Ileum_Control	Control	Ileum	TRUE	GSE165512	total	RNA-Seq	NA	NA	NA	NA	NA	NA	NA	NA	NA	NA
ACTB	IS437	23251.5	1.25159	8.10748	Ileum_Control	Control	Ileum	TRUE	GSE165512	total	RNA-Seq	NA	NA	NA	NA	NA	NA	NA	NA	NA	NA
ACTB	IS444	23607.3	1.27575	8.20602	Ileum_Control	Control	Ileum	TRUE	GSE165512	total	RNA-Seq	NA	NA	NA	NA	NA	NA	NA	NA	NA	NA
ACTB	R276CMSA	36965.9	-5.61857	6.63618	Colon_CD	CD	Colon	FALSE	GSE165512	total	RNA-Seq	NA	NA	NA	NA	NA	NA	NA	NA	NA	NA
ACTB	R286CMSA	61692	-4.48832	7.12868	Colon_CD	CD	Colon	FALSE	GSE165512	total	RNA-Seq	NA	NA	NA	NA	NA	NA	NA	NA	NA	NA
ACTB	R292CMSA	77951	-5.10865	7.07276	Colon_CD	CD	Colon	FALSE	GSE165512	total	RNA-Seq	NA	NA	NA	NA	NA	NA	NA	NA	NA	NA
ACTB	R292IMSA	24229.2	-5.77744	6.79994	Ileum_CD	CD	Ileum	FALSE	GSE165512	total	RNA-Seq	NA	NA	NA	NA	NA	NA	NA	NA	NA	NA
ACTB	R308CMSA	26978.1	1.27459	8.30126	Colon_CD	CD	Colon	FALSE	GSE165512	total	RNA-Seq	NA	NA	NA	NA	NA	NA	NA	NA	NA	NA
ACTB	R316IMSA	31567.3	1.27511	8.71433	Ileum_CD	CD	Ileum	FALSE	GSE165512	total	RNA-Seq	NA	NA	NA	NA	NA	NA	NA	NA	NA	NA
ACTB	R347CMSA	27386.1	1.60763	8.47324	Colon_CD	CD	Colon	FALSE	GSE165512	total	RNA-Seq	NA	NA	NA	NA	NA	NA	NA	NA	NA	NA
ACTB	R347IMSA	27585.3	1.27036	8.26336	Ileum_CD	CD	Ileum	FALSE	GSE165512	total	RNA-Seq	NA	NA	NA	NA	NA	NA	NA	NA	NA	NA
ACTB	R371CMSA	57217.9	3.79325	5.27479	Colon_CD	CD	Colon	FALSE	GSE165512	total	RNA-Seq	NA	NA	NA	NA	NA	NA	NA	NA	NA	NA
ACTB	SRR10104064	26120.9	-4.71367	8.42691	Ileum_Control	Control	Ileum	TRUE	GSE137344	3' polyA	RNA-Seq	NA	NA	Black	Male	NA	NA	NA	NA	NA	NA
ACTB	SRR10104065	62845	6.14148	4.2539	Ileum_UC	UC	Ileum	FALSE	GSE137344	3' polyA	RNA-Seq	NA	13	Black	Male	NA	NA	NA	NA	NA	NA
ACTB	SRR10104066	49416	3.4639	4.71577	Ileum_UC	UC	Ileum	FALSE	GSE137344	3' polyA	RNA-Seq	NA	13	Black	Female	NA	NA	NA	NA	NA	NA
ACTB	SRR10104067	36690.9	-2.86154	8.03981	Ileum_Control	Control	Ileum	TRUE	GSE137344	3' polyA	RNA-Seq	NA	NA	White	Female	NA	NA	NA	NA	NA	NA
ACTB	SRR10104068	63908.2	2.9641	1.98003	Ileum_CD	CD	Ileum	FALSE	GSE137344	3' polyA	RNA-Seq	NA	12	Black	Male	NA	NA	NA	NA	NA	NA
ACTB	SRR10104069	64002	6.14137	4.29885	Ileum_CD	CD	Ileum	FALSE	GSE137344	3' polyA	RNA-Seq	NA	NA	Black	Female	NA	NA	NA	NA	NA	NA
ACTB	SRR10104070	41866.3	-3.13799	7.92144	Ileum_Control	Control	Ileum	TRUE	GSE137344	3' polyA	RNA-Seq	NA	NA	White	Female	NA	NA	NA	NA	NA	NA
ACTB	SRR10104071	16621	-4.87741	8.56394	Ileum_CD	CD	Ileum	FALSE	GSE137344	3' polyA	RNA-Seq	NA	10	Black	Male	NA	NA	NA	NA	NA	NA
ACTB	SRR10104072	25795	-2.22325	7.28273	Ileum_UC	UC	Ileum	FALSE	GSE137344	3' polyA	RNA-Seq	NA	8	White	Female	NA	NA	NA	NA	NA	NA
ACTB	SRR10104073	29255.5	-3.51401	7.92561	Ileum_Control	Control	Ileum	FALSE	GSE137344	3' polyA	RNA-Seq	NA	13	White	Male	NA	NA	NA	NA	NA	NA
ACTB	SRR10104074	26103.6	-4.49887	8.11296	Ileum_CD	CD	Ileum	FALSE	GSE137344	3' polyA	RNA-Seq	NA	13	Black	Female	NA	NA	NA	NA	NA	NA
ACTB	SRR10104075	24279.4	-4.76007	8.47763	Ileum_CD	CD	Ileum	FALSE	GSE137344	3' polyA	RNA-Seq	NA	12	White	Male	NA	NA	NA	NA	NA	NA
ACTB	SRR10104076	32330	0.958015	7.25366	Ileum_CD	CD	Ileum	FALSE	GSE137344	3' polyA	RNA-Seq	NA	5	Black	Male	NA	NA	NA	NA	NA	NA
ACTB	SRR10104077	28053.3	-4.46436	8.28165	Ileum_CD	CD	Ileum	FALSE	GSE137344	3' polyA	RNA-Seq	NA	17	Black	Male	NA	NA	NA	NA	NA	NA
ACTB	SRR10104078	37638.2	-2.54617	7.02219	Ileum_CD	CD	Ileum	FALSE	GSE137344	3' polyA	RNA-Seq	NA	NA	Black	Female	NA	NA	NA	NA	NA	NA
ACTB	SRR10104079	24303.6	-4.59581	8.26325	Ileum_UC	UC	Ileum	FALSE	GSE137344	3' polyA	RNA-Seq	NA	NA	Black	Male	NA	NA	NA	NA	NA	NA
ACTB	SRR10104080	25031.2	-4.57747	8.36746	Ileum_UC	UC	Ileum	FALSE	GSE137344	3' polyA	RNA-Seq	NA	NA	Black	Male	NA	NA	NA	NA	NA	NA
ACTB	SRR10104081	55063.8	-1.35196	7.69197	Ileum_CD	CD	Ileum	FALSE	GSE137344	3' polyA	RNA-Seq	NA	NA	Black	Male	NA	NA	NA	NA	NA	NA
ACTB	SRR10104082	22916.7	-4.61847	8.12687	Ileum_Control	Control	Ileum	TRUE	GSE137344	3' polyA	RNA-Seq	NA	NA	White	Female	NA	NA	NA	NA	NA	NA
ACTB	SRR10104083	27083.9	-4.61258	8.25428	Ileum_CD	CD	Ileum	FALSE	GSE137344	3' polyA	RNA-Seq	NA	18	White	Female	NA	NA	NA	NA	NA	NA
ACTB	SRR10104084	25190.5	-4.48466	8.35811	Ileum_CD	CD	Ileum	FALSE	GSE137344	3' polyA	RNA-Seq	NA	17	White	Female	NA	NA	NA	NA	NA	NA
ACTB	SRR10104085	51923.5	-2.80346	8.19644	Ileum_UC	UC	Ileum	FALSE	GSE137344	3' polyA	RNA-Seq	NA	13	White	Female	NA	NA	NA	NA	NA	NA
ACTB	SRR10104086	39831.3	-2.66354	7.34805	Ileum_CD	CD	Ileum	FALSE	GSE137344	3' polyA	RNA-Seq	NA	10	White	Male	NA	NA	NA	NA	NA	NA
ACTB	SRR10104087	116394	6.45889	3.9621	Ileum_CD	CD	Ileum	FALSE	GSE137344	3' polyA	RNA-Seq	NA	9	White	Female	NA	NA	NA	NA	NA	NA
ACTB	SRR10104088	60051.3	6.24862	4.225	Ileum_UC	UC	Ileum	FALSE	GSE137344	3' polyA	RNA-Seq	NA	18	Black	Male	NA	NA	NA	NA	NA	NA
ACTB	SRR10104089	27004.7	-4.74718	8.48208	Ileum_CD	CD	Ileum	FALSE	GSE137344	3' polyA	RNA-Seq	NA	13	White	Female	NA	NA	NA	NA	NA	NA
ACTB	SRR10104090	32679.6	1.85829	5.47243	Ileum_Control	Control	Ileum	TRUE	GSE137344	3' polyA	RNA-Seq	NA	NA	White	Female	NA	NA	NA	NA	NA	NA
ACTB	SRR10104091	28050.9	-3.18798	7.44389	Ileum_CD	CD	Ileum	FALSE	GSE137344	3' polyA	RNA-Seq	NA	NA	Black	Male	NA	NA	NA	NA	NA	NA
ACTB	SRR10104092	43741	5.89992	4.37093	Ileum_Control	Control	Ileum	TRUE	GSE137344	3' polyA	RNA-Seq	NA	NA	White	Female	NA	NA	NA	NA	NA	NA
ACTB	SRR10104093	50015.5	-4.63429	7.85717	Ileum_CD	CD	Ileum	FALSE	GSE137344	3' polyA	RNA-Seq	NA	8	Black	Female	NA	NA	NA	NA	NA	NA
ACTB	SRR10104094	40573	-4.68641	7.81147	Ileum_CD	CD	Ileum	FALSE	GSE137344	3' polyA	RNA-Seq	NA	12	White	Female	NA	NA	NA	NA	NA	NA
ACTB	SRR10104095	27557.4	-1.53862	8.49593	Ileum_Control	Control	Ileum	FALSE	GSE137344	3' polyA	RNA-Seq	NA	NA	White	Male	NA	NA	NA	NA	NA	NA
ACTB	SRR10104096	25928.8	-4.73008	8.50219	Ileum_CD	CD	Ileum	FALSE	GSE137344	3' polyA	RNA-Seq	NA	9	Black	Female	NA	NA	NA	NA	NA	NA
ACTB	SRR10104097	32746.3	-4.51083	8.09815	Ileum_CD	CD	Ileum	FALSE	GSE137344	3' polyA	RNA-Seq	NA	13	Black	Female	NA	NA	NA	NA	NA	NA
ACTB	SRR10104098	35919.1	1.84156	5.48343	Ileum_UC	UC	Ileum	FALSE	GSE137344	3' polyA	RNA-Seq	NA	NA	Black	Female	NA	NA	NA	NA	NA	NA
ACTB	SRR10104099	23220.5	1.97255	5.33074	Ileum_CD	CD	Ileum	FALSE	GSE137344	3' polyA	RNA-Seq	NA	NA	Black	Female	NA	NA	NA	NA	NA	NA
ACTB	SRR10104100	51855.6	-3.20966	7.36694	Ileum_CD	CD	Ileum	FALSE	GSE137344	3' polyA	RNA-Seq	NA	NA	Black	Female	NA	NA	NA	NA	NA	NA
ACTB	SRR10104101	70311.9	6.37637	4.15364	Ileum_Control	Control	Ileum	TRUE	GSE137344	3' polyA	RNA-Seq	NA	NA	White	Female	NA	NA	NA	NA	NA	NA
ACTB	SRR10104102	59001.1	6.04704	4.35075	Ileum_CD	CD	Ileum	FALSE	GSE137344	3' polyA	RNA-Seq	NA	NA	Black	Female	NA	NA	NA	NA	NA	NA
ACTB	SRR10104103	28041.1	-3.16881	8.2438	Ileum_CD	CD	Ileum	FALSE	GSE137344	3' polyA	RNA-Seq	NA	NA	White	Male	NA	NA	NA	NA	NA	NA
ACTB	SRR10104104	53425.3	-1.97476	7.63018	Ileum_CD	CD	Ileum	FALSE	GSE137344	3' polyA	RNA-Seq	NA	11	Black	Female	NA	NA	NA	NA	NA	NA
ACTB	SRR10104105	26146.5	-4.51458	8.30243	Ileum_CD	CD	Ileum	FALSE	GSE137344	3' polyA	RNA-Seq	NA	13	Black	Male	NA	NA	NA	NA	NA	NA
ACTB	SRR10104106	20997.1	-4.74556	8.22819	Ileum_Control	Control	Ileum	TRUE	GSE137344	3' polyA	RNA-Seq	NA	NA	White	Female	NA	NA	NA	NA	NA	NA
ACTB	SRR10104107	72143.3	-1.95585	7.66657	Ileum_CD	CD	Ileum	FALSE	GSE137344	3' polyA	RNA-Seq	NA	8	Black	Female	NA	NA	NA	NA	NA	NA
ACTB	SRR10104108	86727.7	6.41239	4.17385	Ileum_CD	CD	Ileum	FALSE	GSE137344	3' polyA	RNA-Seq	NA	NA	Black	Male	NA	NA	NA	NA	NA	NA
ACTB	SRR10104109	20100.9	-4.6921	8.2952	Ileum_UC	UC	Ileum	FALSE	GSE137344	3' polyA	RNA-Seq	NA	16	Mult	Female	NA	NA	NA	NA	NA	NA
ACTB	SRR10104110	19143.6	-4.87313	8.56722	Ileum_UC	UC	Ileum	FALSE	GSE137344	3' polyA	RNA-Seq	NA	NA	Black	Male	NA	NA	NA	NA	NA	NA
ACTB	SRR10104111	32918.7	3.60448	4.96436	Ileum_CD	CD	Ileum	FALSE	GSE137344	3' polyA	RNA-Seq	NA	NA	White	Male	NA	NA	NA	NA	NA	NA
ACTB	SRR10104112	21080.3	-4.88114	8.56215	Ileum_CD	CD	Ileum	FALSE	GSE137344	3' polyA	RNA-Seq	NA	12	White	Male	NA	NA	NA	NA	NA	NA
ACTB	SRR10104113	29439.6	-2.68484	7.21548	Ileum_CD	CD	Ileum	FALSE	GSE137344	3' polyA	RNA-Seq	NA	16	Black	Male	NA	NA	NA	NA	NA	NA
ACTB	SRR10104114	18517.4	-4.89063	8.56025	Ileum_CD	CD	Ileum	FALSE	GSE137344	3' polyA	RNA-Seq	NA	12	White	Female	NA	NA	NA	NA	NA	NA
ACTB	SRR10104115	20790.5	-4.68262	8.4345	Ileum_Control	Control	Ileum	TRUE	GSE137344	3' polyA	RNA-Seq	NA	NA	White	Female	NA	NA	NA	NA	NA	NA
ACTB	SRR10104116	30196.1	-2.92482	7.32764	Ileum_CD	CD	Ileum	FALSE	GSE137344	3' polyA	RNA-Seq	NA	NA	Black	Female	NA	NA	NA	NA	NA	NA
ACTB	SRR10104117	28071.8	-2.6967	7.34962	Ileum_CD	CD	Ileum	FALSE	GSE137344	3' polyA	RNA-Seq	NA	11	Black	Male	NA	NA	NA	NA	NA	NA
ACTB	SRR10104118	20232.8	-4.57943	8.40225	Ileum_CD	CD	Ileum	FALSE	GSE137344	3' polyA	RNA-Seq	NA	NA	Black	Female	NA	NA	NA	NA	NA	NA
ACTB	SRR10104119	17974.6	-4.87574	8.55428	Ileum_CD	CD	Ileum	FALSE	GSE137344	3' polyA	RNA-Seq	NA	16	Black	Female	NA	NA	NA	NA	NA	NA
ACTB	SRR10104120	30733	2.81509	5.41821	Ileum_CD	CD	Ileum	FALSE	GSE137344	3' polyA	RNA-Seq	NA	17	Black	Female	NA	NA	NA	NA	NA	NA
ACTB	SRR10104121	20918.3	-4.51252	8.34129	Ileum_CD	CD	Ileum	FALSE	GSE137344	3' polyA	RNA-Seq	NA	10	White	Female	NA	NA	NA	NA	NA	NA
ACTB	SRR10104122	20274.5	-4.52519	8.37324	Ileum_UC	UC	Ileum	FALSE	GSE137344	3' polyA	RNA-Seq	NA	7	White	Female	NA	NA	NA	NA	NA	NA
ACTB	SRR10104123	22487.1	-4.53085	8.30282	Ileum_Control	Control	Ileum	TRUE	GSE137344	3' polyA	RNA-Seq	NA	NA	White	Male	NA	NA	NA	NA	NA	NA
ACTB	SRR10104124	20956.2	-4.7429	8.37892	Ileum_Control	Control	Ileum	TRUE	GSE137344	3' polyA	RNA-Seq	NA	NA	Black	Male	NA	NA	NA	NA	NA	NA
ACTB	SRR10104125	36265.1	-4.58077	8.25894	Ileum_CD	CD	Ileum	FALSE	GSE137344	3' polyA	RNA-Seq	NA	10	Black	Male	NA	NA	NA	NA	NA	NA
ACTB	SRR10104126	39729	-1.40607	7.72412	Ileum_Control	Control	Ileum	TRUE	GSE137344	3' polyA	RNA-Seq	NA	NA	White	Female	NA	NA	NA	NA	NA	NA
ACTB	SRR10104127	22395.7	-4.9047	8.60694	Ileum_Control	Control	Ileum	TRUE	GSE137344	3' polyA	RNA-Seq	NA	NA	Black	Male	NA	NA	NA	NA	NA	NA
ACTB	SRR10104128	48155	1.70373	5.44971	Ileum_UC	UC	Ileum	FALSE	GSE137344	3' polyA	RNA-Seq	NA	16	White	Female	NA	NA	NA	NA	NA	NA
ACTB	SRR10104129	47731	-2.87258	7.24652	Ileum_Control	Control	Ileum	TRUE	GSE137344	3' polyA	RNA-Seq	NA	NA	Black	Male	NA	NA	NA	NA	NA	NA
ACTB	SRR10104130	30312	-1.40327	7.60668	Ileum_CD	CD	Ileum	FALSE	GSE137344	3' polyA	RNA-Seq	NA	14	White	Female	NA	NA	NA	NA	NA	NA
ACTB	SRR10104131	67803.5	-1.96	7.65448	Ileum_CD	CD	Ileum	FALSE	GSE137344	3' polyA	RNA-Seq	NA	NA	Black	Female	NA	NA	NA	NA	NA	NA
ACTB	SRR10104132	76700.3	6.25205	4.27132	Ileum_Control	Control	Ileum	TRUE	GSE137344	3' polyA	RNA-Seq	NA	NA	Asian	Male	NA	NA	NA	NA	NA	NA
ACTB	SRR10104133	25933.4	-4.81159	8.52514	Ileum_CD	CD	Ileum	FALSE	GSE137344	3' polyA	RNA-Seq	NA	7	White	Female	NA	NA	NA	NA	NA	NA
ACTB	SRR10104134	31693.3	2.04056	5.36102	Ileum_CD	CD	Ileum	FALSE	GSE137344	3' polyA	RNA-Seq	NA	13	Black	Male	NA	NA	NA	NA	NA	NA
ACTB	SRR10104135	33983	-4.57993	8.33069	Ileum_CD	CD	Ileum	FALSE	GSE137344	3' polyA	RNA-Seq	NA	14	White	Male	NA	NA	NA	NA	NA	NA
ACTB	SRR10104136	49868.8	-1.36085	7.69184	Ileum_Control	Control	Ileum	TRUE	GSE137344	3' polyA	RNA-Seq	NA	NA	Mult	Female	NA	NA	NA	NA	NA	NA
ACTB	SRR10104137	24684.9	-4.62617	8.40159	Ileum_UC	UC	Ileum	FALSE	GSE137344	3' polyA	RNA-Seq	NA	16	White	Male	NA	NA	NA	NA	NA	NA
ACTB	SRR10104138	18254.1	-4.88122	8.57266	Ileum_Control	Control	Ileum	TRUE	GSE137344	3' polyA	RNA-Seq	NA	NA	White	Male	NA	NA	NA	NA	NA	NA
ACTB	SRR10104139	54726.5	6.21806	4.29891	Ileum_UC	UC	Ileum	FALSE	GSE137344	3' polyA	RNA-Seq	NA	18	White	Female	NA	NA	NA	NA	NA	NA
ACTB	SRR10104140	25837.8	-4.8167	8.52522	Ileum_CD	CD	Ileum	FALSE	GSE137344	3' polyA	RNA-Seq	NA	17	White	Male	NA	NA	NA	NA	NA	NA
ACTB	SRR10104141	30295.8	-3.17096	8.23345	Ileum_Control	Control	Ileum	TRUE	GSE137344	3' polyA	RNA-Seq	NA	NA	White	Male	NA	NA	NA	NA	NA	NA
ACTB	SRR10104142	30109.8	-3.12524	8.23545	Ileum_UC	UC	Ileum	FALSE	GSE137344	3' polyA	RNA-Seq	NA	14	White	Male	NA	NA	NA	NA	NA	NA
ACTB	SRR10104143	76681	6.17983	4.40179	Ileum_CD	CD	Ileum	FALSE	GSE137344	3' polyA	RNA-Seq	NA	NA	White	Female	NA	NA	NA	NA	NA	NA
ACTB	SRR10104144	29816.5	-4.61095	8.04951	Ileum_CD	CD	Ileum	FALSE	GSE137344	3' polyA	RNA-Seq	NA	17	White	Male	NA	NA	NA	NA	NA	NA
ACTB	SRR10104145	29726.5	-4.62928	7.89864	Ileum_CD	CD	Ileum	FALSE	GSE137344	3' polyA	RNA-Seq	NA	15	White	Female	NA	NA	NA	NA	NA	NA
ACTB	SRR10104146	71644.8	6.37317	4.10709	Ileum_Control	Control	Ileum	TRUE	GSE137344	3' polyA	RNA-Seq	NA	NA	White	Male	NA	NA	NA	NA	NA	NA
ACTB	SRR10104147	166499	6.86892	3.78637	Ileum_UC	UC	Ileum	FALSE	GSE137344	3' polyA	RNA-Seq	NA	4	White	Female	NA	NA	NA	NA	NA	NA
ACTB	SRR10104148	43014.5	-4.55089	8.03544	Ileum_Control	Control	Ileum	TRUE	GSE137344	3' polyA	RNA-Seq	NA	NA	White	Female	NA	NA	NA	NA	NA	NA
ACTB	SRR10104149	36548.1	-4.5193	8.03744	Ileum_Control	Control	Ileum	TRUE	GSE137344	3' polyA	RNA-Seq	NA	NA	White	Male	NA	NA	NA	NA	NA	NA
ACTB	SRR10104150	37110.5	5.68696	4.56822	Ileum_Control	Control	Ileum	TRUE	GSE137344	3' polyA	RNA-Seq	NA	NA	White	Male	NA	NA	NA	NA	NA	NA
ACTB	SRR10104151	78166.9	6.37155	4.11326	Ileum_CD	CD	Ileum	FALSE	GSE137344	3' polyA	RNA-Seq	NA	17	White	Male	NA	NA	NA	NA	NA	NA
ACTB	SRR10104152	96371.7	6.77579	3.87149	Ileum_CD	CD	Ileum	FALSE	GSE137344	3' polyA	RNA-Seq	NA	12	White	Male	NA	NA	NA	NA	NA	NA
ACTB	SRR10104153	26414.4	-3.9209	8.3326	Ileum_UC	UC	Ileum	FALSE	GSE137344	3' polyA	RNA-Seq	NA	4	White	Male	NA	NA	NA	NA	NA	NA
ACTB	SRR10104154	33230.3	1.88873	5.41454	Ileum_UC	UC	Ileum	FALSE	GSE137344	3' polyA	RNA-Seq	NA	9	White	Male	NA	NA	NA	NA	NA	NA
ACTB	SRR10104155	27208.8	-4.64902	8.20976	Ileum_UC	UC	Ileum	FALSE	GSE137344	3' polyA	RNA-Seq	NA	12	White	Female	NA	NA	NA	NA	NA	NA
ACTB	SRR10104156	111678	6.33123	4.02014	Ileum_UC	UC	Ileum	FALSE	GSE137344	3' polyA	RNA-Seq	NA	5	White	Female	NA	NA	NA	NA	NA	NA
ACTB	SRR10104157	31678.3	-2.86846	8.24188	Ileum_CD	CD	Ileum	FALSE	GSE137344	3' polyA	RNA-Seq	NA	15	White	Male	NA	NA	NA	NA	NA	NA
ACTB	SRR10104158	38510.2	3.38618	4.84617	Ileum_CD	CD	Ileum	FALSE	GSE137344	3' polyA	RNA-Seq	NA	NA	Black	Female	NA	NA	NA	NA	NA	NA
ACTB	SRR10104159	53506.8	6.01241	4.33024	Ileum_CD	CD	Ileum	FALSE	GSE137344	3' polyA	RNA-Seq	NA	NA	Black	Male	NA	NA	NA	NA	NA	NA
ACTB	SRR10104160	24892.9	-4.73408	8.48453	Ileum_UC	UC	Ileum	FALSE	GSE137344	3' polyA	RNA-Seq	NA	NA	Black	Male	NA	NA	NA	NA	NA	NA
ACTB	SRR10104161	79396.8	6.46322	4.063	Ileum_UC	UC	Ileum	FALSE	GSE137344	3' polyA	RNA-Seq	NA	NA	Black	Male	NA	NA	NA	NA	NA	NA
ACTB	SRR10104162	83501.4	4.6531	4.87336	Ileum_CD	CD	Ileum	FALSE	GSE137344	3' polyA	RNA-Seq	NA	NA	Black	Female	NA	NA	NA	NA	NA	NA
ACTB	SRR10104163	88455.6	-1.97732	7.01638	Ileum_CD	CD	Ileum	FALSE	GSE137344	3' polyA	RNA-Seq	NA	12	Black	Male	NA	NA	NA	NA	NA	NA
ACTB	SRR10104164	79319.4	4.6368	4.95112	Ileum_CD	CD	Ileum	FALSE	GSE137344	3' polyA	RNA-Seq	NA	11	Black	Male	NA	NA	NA	NA	NA	NA
ACTB	SRR10104165	55511.3	-1.47301	8.4302	Ileum_CD	CD	Ileum	FALSE	GSE137344	3' polyA	RNA-Seq	NA	12	Black	Male	NA	NA	NA	NA	NA	NA
ACTB	SRR10104166	63557.3	3.91135	5.18639	Ileum_CD	CD	Ileum	FALSE	GSE137344	3' polyA	RNA-Seq	NA	14	Black	Male	NA	NA	NA	NA	NA	NA
ACTB	SRR10104167	80624.5	4.62934	4.79089	Ileum_CD	CD	Ileum	FALSE	GSE137344	3' polyA	RNA-Seq	NA	25	Black	Female	NA	NA	NA	NA	NA	NA
ACTB	SRR10104168	104080	-1.32266	8.58254	Ileum_CD	CD	Ileum	FALSE	GSE137344	3' polyA	RNA-Seq	NA	9	Black	Female	NA	NA	NA	NA	NA	NA
ACTB	SRR10104169	75426.2	-0.121795	8.43406	Ileum_CD	CD	Ileum	FALSE	GSE137344	3' polyA	RNA-Seq	NA	NA	Black	Male	NA	NA	NA	NA	NA	NA
ACTB	SRR10104170	65798.3	3.98171	5.00953	Ileum_CD	CD	Ileum	FALSE	GSE137344	3' polyA	RNA-Seq	NA	NA	Black	Male	NA	NA	NA	NA	NA	NA
ACTB	SRR10104171	77007.2	4.62941	5.04566	Ileum_CD	CD	Ileum	FALSE	GSE137344	3' polyA	RNA-Seq	NA	8	Black	Female	NA	NA	NA	NA	NA	NA
ACTB	SRR10104172	46433	3.8073	5.21648	Ileum_UC	UC	Ileum	FALSE	GSE137344	3' polyA	RNA-Seq	NA	14	Black	Male	NA	NA	NA	NA	NA	NA
ACTB	SRR10104173	52907	-1.44581	8.51174	Ileum_CD	CD	Ileum	FALSE	GSE137344	3' polyA	RNA-Seq	NA	13	Black	Male	NA	NA	NA	NA	NA	NA
ACTB	SRR10104174	61247.2	4.45339	5.09441	Ileum_UC	UC	Ileum	FALSE	GSE137344	3' polyA	RNA-Seq	NA	26	Black	Female	NA	NA	NA	NA	NA	NA
ACTB	SRR10104175	105302	2.93558	2.87609	Ileum_UC	UC	Ileum	FALSE	GSE137344	3' polyA	RNA-Seq	NA	10	Black	Male	NA	NA	NA	NA	NA	NA
ACTB	SRR10104176	102089	4.85259	4.96574	Ileum_Control	Control	Ileum	TRUE	GSE137344	3' polyA	RNA-Seq	NA	NA	Black	Female	NA	NA	NA	NA	NA	NA
ACTB	SRR10104177	65472.5	4.48216	4.88449	Ileum_CD	CD	Ileum	FALSE	GSE137344	3' polyA	RNA-Seq	NA	15	Black	Female	NA	NA	NA	NA	NA	NA
ACTB	SRR10104178	54739	4.41976	4.90023	Ileum_UC	UC	Ileum	FALSE	GSE137344	3' polyA	RNA-Seq	NA	NA	Black	Female	NA	NA	NA	NA	NA	NA
ACTB	SRR10104179	71160.8	4.1218	4.94656	Ileum_CD	CD	Ileum	FALSE	GSE137344	3' polyA	RNA-Seq	NA	17	Black	Female	NA	NA	NA	NA	NA	NA
ACTB	SRR10104180	83928.7	4.77315	4.9647	Ileum_UC	UC	Ileum	FALSE	GSE137344	3' polyA	RNA-Seq	NA	11	Black	Male	NA	NA	NA	NA	NA	NA
ACTB	SRR10104181	49959.4	-2.03804	6.89451	Ileum_UC	UC	Ileum	FALSE	GSE137344	3' polyA	RNA-Seq	NA	8	Black	Female	NA	NA	NA	NA	NA	NA
ACTB	SRR10104182	62760.2	4.27125	5.13276	Ileum_CD	CD	Ileum	FALSE	GSE137344	3' polyA	RNA-Seq	NA	12	Black	Male	NA	NA	NA	NA	NA	NA
ACTB	SRR10104183	49571.6	-1.3482	8.56716	Ileum_CD	CD	Ileum	FALSE	GSE137344	3' polyA	RNA-Seq	NA	11	Black	Male	NA	NA	NA	NA	NA	NA
ACTB	SRR10104184	90306.1	4.83977	4.85204	Ileum_CD	CD	Ileum	FALSE	GSE137344	3' polyA	RNA-Seq	NA	10	Black	Female	NA	NA	NA	NA	NA	NA
ACTB	SRR10104185	50079.9	-4.79134	7.67719	Ileum_Control	Control	Ileum	TRUE	GSE137344	3' polyA	RNA-Seq	NA	NA	Black	Male	NA	NA	NA	NA	NA	NA
ACTB	SRR10104186	48159	3.01825	3.39391	Ileum_CD	CD	Ileum	FALSE	GSE137344	3' polyA	RNA-Seq	NA	10	Black	Female	NA	NA	NA	NA	NA	NA
ACTB	SRR10104187	37989.5	-1.24193	8.47612	Ileum_Control	Control	Ileum	TRUE	GSE137344	3' polyA	RNA-Seq	NA	NA	Black	Male	NA	NA	NA	NA	NA	NA
ACTB	SRR10104188	31352.5	-1.33794	8.59239	Ileum_Control	Control	Ileum	TRUE	GSE137344	3' polyA	RNA-Seq	NA	NA	Black	Male	NA	NA	NA	NA	NA	NA
ACTB	SRR10104189	62784	1.72248	6.84605	Ileum_UC	UC	Ileum	FALSE	GSE137344	3' polyA	RNA-Seq	NA	8	Black	Female	NA	NA	NA	NA	NA	NA
ACTB	SRR10104190	27701.7	-4.82611	8.54169	Ileum_CD	CD	Ileum	FALSE	GSE137344	3' polyA	RNA-Seq	NA	15	Black	Female	NA	NA	NA	NA	NA	NA
ACTB	SRR10104191	33039.9	-4.60714	8.27906	Ileum_CD	CD	Ileum	FALSE	GSE137344	3' polyA	RNA-Seq	NA	13	Black	Female	NA	NA	NA	NA	NA	NA
ACTB	SRR10104192	63086.9	4.26891	5.01438	Ileum_CD	CD	Ileum	FALSE	GSE137344	3' polyA	RNA-Seq	NA	NA	Black	Male	NA	NA	NA	NA	NA	NA
ACTB	SRR10104193	56099.5	3.98675	5.14702	Ileum_UC	UC	Ileum	FALSE	GSE137344	3' polyA	RNA-Seq	NA	38	Black	Male	NA	NA	NA	NA	NA	NA
ACTB	SRR10104194	47140.3	3.06831	3.33586	Ileum_CD	CD	Ileum	FALSE	GSE137344	3' polyA	RNA-Seq	NA	23	Black	Male	NA	NA	NA	NA	NA	NA
ACTB	SRR10104195	62145.7	1.88057	8.69551	Ileum_CD	CD	Ileum	FALSE	GSE137344	3' polyA	RNA-Seq	NA	NA	Black	Female	NA	NA	NA	NA	NA	NA
ACTB	SRR10104196	71092.9	4.25538	5.11092	Ileum_CD	CD	Ileum	FALSE	GSE137344	3' polyA	RNA-Seq	NA	38	Black	Male	NA	NA	NA	NA	NA	NA
ACTB	SRR10104197	139245	4.82607	4.93304	Ileum_CD	CD	Ileum	FALSE	GSE137344	3' polyA	RNA-Seq	NA	15	Black	Female	NA	NA	NA	NA	NA	NA
ACTB	SRR10104198	57158.1	4.25256	5.05834	Ileum_CD	CD	Ileum	FALSE	GSE137344	3' polyA	RNA-Seq	NA	14	Black	Male	NA	NA	NA	NA	NA	NA
ACTB	SRR10104199	62730.1	-4.42497	8.38686	Ileum_Control	Control	Ileum	TRUE	GSE137344	3' polyA	RNA-Seq	NA	NA	Black	Female	NA	NA	NA	NA	NA	NA
ACTB	SRR10104200	74546.7	4.4183	4.94535	Ileum_CD	CD	Ileum	FALSE	GSE137344	3' polyA	RNA-Seq	NA	19	Black	Male	NA	NA	NA	NA	NA	NA
ACTB	SRR10104201	97407.2	5.15722	4.47351	Ileum_CD	CD	Ileum	FALSE	GSE137344	3' polyA	RNA-Seq	NA	NA	Black	Male	NA	NA	NA	NA	NA	NA
ACTB	SRR10104202	40651.5	-1.44343	8.46535	Ileum_CD	CD	Ileum	FALSE	GSE137344	3' polyA	RNA-Seq	NA	NA	Black	Male	NA	NA	NA	NA	NA	NA
ACTB	SRR10104203	82591.2	3.13849	3.13806	Ileum_UC	UC	Ileum	FALSE	GSE137344	3' polyA	RNA-Seq	NA	39	Black	Female	NA	NA	NA	NA	NA	NA
ACTB	SRR10104204	53519.6	4.36138	5.04188	Ileum_Control	Control	Ileum	TRUE	GSE137344	3' polyA	RNA-Seq	NA	NA	Black	Male	NA	NA	NA	NA	NA	NA
ACTB	SRR10104205	94621.5	3.16713	3.10792	Ileum_UC	UC	Ileum	FALSE	GSE137344	3' polyA	RNA-Seq	NA	9	Black	Female	NA	NA	NA	NA	NA	NA
ACTB	SRR10104206	66345.1	4.41524	4.86746	Ileum_UC	UC	Ileum	FALSE	GSE137344	3' polyA	RNA-Seq	NA	NA	Black	Female	NA	NA	NA	NA	NA	NA
ACTB	SRR10104207	71398.3	4.42989	4.93171	Ileum_CD	CD	Ileum	FALSE	GSE137344	3' polyA	RNA-Seq	NA	NA	Black	Female	NA	NA	NA	NA	NA	NA
ACTB	SRR10104208	94242.2	4.75129	4.84674	Ileum_CD	CD	Ileum	FALSE	GSE137344	3' polyA	RNA-Seq	NA	51	Black	Female	NA	NA	NA	NA	NA	NA
ACTB	SRR10104209	60142.5	4.60096	4.87404	Ileum_CD	CD	Ileum	FALSE	GSE137344	3' polyA	RNA-Seq	NA	18	Black	Female	NA	NA	NA	NA	NA	NA
ACTB	SRR10104210	63921.4	4.50496	4.88022	Ileum_CD	CD	Ileum	FALSE	GSE137344	3' polyA	RNA-Seq	NA	45	Black	Female	NA	NA	NA	NA	NA	NA
ACTB	SRR10104211	63710.4	4.66481	4.99318	Ileum_UC	UC	Ileum	FALSE	GSE137344	3' polyA	RNA-Seq	NA	NA	Black	Female	NA	NA	NA	NA	NA	NA
ACTB	SRR10104212	77002.5	5.13387	4.51054	Ileum_CD	CD	Ileum	FALSE	GSE137344	3' polyA	RNA-Seq	NA	NA	Black	Female	NA	NA	NA	NA	NA	NA
ACTB	SRR10104213	60445.4	-2.03056	6.90701	Ileum_CD	CD	Ileum	FALSE	GSE137344	3' polyA	RNA-Seq	NA	NA	Black	Female	NA	NA	NA	NA	NA	NA
ACTB	SRR10104214	80219.6	4.43985	5.0615	Ileum_UC	UC	Ileum	FALSE	GSE137344	3' polyA	RNA-Seq	NA	12	Black	Male	NA	NA	NA	NA	NA	NA
ACTB	SRR10104215	98074.6	5.02543	4.80811	Ileum_CD	CD	Ileum	FALSE	GSE137344	3' polyA	RNA-Seq	NA	11	Black	Male	NA	NA	NA	NA	NA	NA
ACTB	SRR10104216	69589.7	-3.02068	6.41584	Ileum_UC	UC	Ileum	FALSE	GSE137344	3' polyA	RNA-Seq	NA	NA	Black	Female	NA	NA	NA	NA	NA	NA
ACTB	SRR10104217	90994.9	5.16693	4.51475	Ileum_CD	CD	Ileum	FALSE	GSE137344	3' polyA	RNA-Seq	NA	NA	Black	Male	NA	NA	NA	NA	NA	NA
ACTB	SRR10104218	45915	3.8019	5.35041	Ileum_CD	CD	Ileum	FALSE	GSE137344	3' polyA	RNA-Seq	NA	39	Black	Female	NA	NA	NA	NA	NA	NA
ACTB	SRR10104219	46664	-1.34516	8.57117	Ileum_CD	CD	Ileum	FALSE	GSE137344	3' polyA	RNA-Seq	NA	17	Black	Male	NA	NA	NA	NA	NA	NA
ACTB	SRR10104220	75344.1	5.14466	4.45888	Ileum_UC	UC	Ileum	FALSE	GSE137344	3' polyA	RNA-Seq	NA	17	Black	Female	NA	NA	NA	NA	NA	NA
ACTB	SRR10104221	57387.6	3.43642	5.27608	Ileum_UC	UC	Ileum	FALSE	GSE137344	3' polyA	RNA-Seq	NA	16	Black	Female	NA	NA	NA	NA	NA	NA
ACTB	SRR10104222	53452.7	3.69978	5.23911	Ileum_Control	Control	Ileum	TRUE	GSE137344	3' polyA	RNA-Seq	NA	NA	Black	Female	NA	NA	NA	NA	NA	NA
ACTB	SRR10104223	25554.1	-4.52355	8.37158	Ileum_CD	CD	Ileum	FALSE	GSE137344	3' polyA	RNA-Seq	NA	NA	Black	Female	NA	NA	NA	NA	NA	NA
ACTB	SRR10104224	75062.3	4.79681	4.84015	Ileum_UC	UC	Ileum	FALSE	GSE137344	3' polyA	RNA-Seq	NA	16	Black	Female	NA	NA	NA	NA	NA	NA
ACTB	SRR10104225	65861.1	4.36251	4.68984	Ileum_UC	UC	Ileum	FALSE	GSE137344	3' polyA	RNA-Seq	NA	14	Black	Male	NA	NA	NA	NA	NA	NA
ACTB	SRR10104226	61523	-1.34312	8.54917	Ileum_CD	CD	Ileum	FALSE	GSE137344	3' polyA	RNA-Seq	NA	11	Black	Female	NA	NA	NA	NA	NA	NA
ACTB	SRR10104227	36091.1	-3.83319	7.56018	Ileum_CD	CD	Ileum	FALSE	GSE137344	3' polyA	RNA-Seq	NA	12	Black	Female	NA	NA	NA	NA	NA	NA
ACTB	SRR10104228	40657.9	3.05088	4.82416	Ileum_CD	CD	Ileum	FALSE	GSE137344	3' polyA	RNA-Seq	NA	10	Black	Female	NA	NA	NA	NA	NA	NA
ACTB	SRR10104229	114582	4.79542	5.04717	Ileum_Control	Control	Ileum	TRUE	GSE137344	3' polyA	RNA-Seq	NA	NA	Black	Male	NA	NA	NA	NA	NA	NA
ACTB	SRR10104230	41934.6	0.0126262	8.60556	Ileum_CD	CD	Ileum	FALSE	GSE137344	3' polyA	RNA-Seq	NA	16	Black	Male	NA	NA	NA	NA	NA	NA
ACTB	SRR10104231	58441.1	3.67115	5.24761	Ileum_UC	UC	Ileum	FALSE	GSE137344	3' polyA	RNA-Seq	NA	NA	Black	Male	NA	NA	NA	NA	NA	NA
ACTB	SRR10104232	59012.4	-1.35522	8.57805	Ileum_UC	UC	Ileum	FALSE	GSE137344	3' polyA	RNA-Seq	NA	NA	Black	Male	NA	NA	NA	NA	NA	NA
ACTB	SRR10104233	48002.2	3.74222	5.31782	Ileum_CD	CD	Ileum	FALSE	GSE137344	3' polyA	RNA-Seq	NA	NA	Black	Female	NA	NA	NA	NA	NA	NA
ACTB	SRR10104234	75659	4.79527	4.89772	Ileum_UC	UC	Ileum	FALSE	GSE137344	3' polyA	RNA-Seq	NA	NA	Black	Male	NA	NA	NA	NA	NA	NA
ACTB	SRR10104235	44000.4	3.84289	5.22314	Ileum_CD	CD	Ileum	FALSE	GSE137344	3' polyA	RNA-Seq	NA	15	Black	Male	NA	NA	NA	NA	NA	NA
ACTB	SRR10104236	196947	6.92467	3.75534	Ileum_CD	CD	Ileum	FALSE	GSE137344	3' polyA	RNA-Seq	NA	27	Black	Male	NA	NA	NA	NA	NA	NA
ACTB	SRR10104237	89118	4.74328	4.95442	Ileum_Control	Control	Ileum	TRUE	GSE137344	3' polyA	RNA-Seq	NA	NA	Black	Male	NA	NA	NA	NA	NA	NA
ACTB	SRR10104238	50890.8	3.92168	5.20703	Ileum_Control	Control	Ileum	TRUE	GSE137344	3' polyA	RNA-Seq	NA	NA	Black	Male	NA	NA	NA	NA	NA	NA
ACTB	SRR10104239	68300.6	3.14237	3.64235	Ileum_Control	Control	Ileum	TRUE	GSE137344	3' polyA	RNA-Seq	NA	NA	Black	Female	NA	NA	NA	NA	NA	NA
ACTB	SRR10104240	56516.6	-1.70914	6.78844	Ileum_CD	CD	Ileum	FALSE	GSE137344	3' polyA	RNA-Seq	NA	10	Black	Male	NA	NA	NA	NA	NA	NA
ACTB	SRR10104241	54019.7	1.79913	8.8035	Ileum_Control	Control	Ileum	TRUE	GSE137344	3' polyA	RNA-Seq	NA	NA	Black	Female	NA	NA	NA	NA	NA	NA
ACTB	SRR10104242	53362.5	-1.29056	8.56861	Ileum_CD	CD	Ileum	FALSE	GSE137344	3' polyA	RNA-Seq	NA	13	Black	Male	NA	NA	NA	NA	NA	NA
ACTB	SRR10104243	53190.3	3.86908	5.41374	Ileum_CD	CD	Ileum	FALSE	GSE137344	3' polyA	RNA-Seq	NA	17	Black	Female	NA	NA	NA	NA	NA	NA
ACTB	SRR10104244	68492.4	4.14783	5.19826	Ileum_Control	Control	Ileum	TRUE	GSE137344	3' polyA	RNA-Seq	NA	NA	Black	Female	NA	NA	NA	NA	NA	NA
ACTB	SRR10104245	46022.2	3.92772	5.26329	Ileum_Control	Control	Ileum	TRUE	GSE137344	3' polyA	RNA-Seq	NA	NA	Black	Female	NA	NA	NA	NA	NA	NA
ACTB	SRR10104246	55223.7	-4.64883	8.04961	Ileum_CD	CD	Ileum	FALSE	GSE137344	3' polyA	RNA-Seq	NA	9	Black	Male	NA	NA	NA	NA	NA	NA
ACTB	SRR10104247	58752.2	3.82419	5.13716	Ileum_CD	CD	Ileum	FALSE	GSE137344	3' polyA	RNA-Seq	NA	NA	Black	Female	NA	NA	NA	NA	NA	NA
ACTB	SRR10104248	37663.9	1.37903	8.78956	Ileum_Control	Control	Ileum	TRUE	GSE137344	3' polyA	RNA-Seq	NA	NA	Black	Male	NA	NA	NA	NA	NA	NA
ACTB	SRR10104249	93274.3	4.67646	4.95962	Ileum_UC	UC	Ileum	FALSE	GSE137344	3' polyA	RNA-Seq	NA	NA	Black	Male	NA	NA	NA	NA	NA	NA
ACTB	SRR10104250	51212.2	-3.69542	8.05373	Ileum_CD	CD	Ileum	FALSE	GSE137344	3' polyA	RNA-Seq	NA	NA	Black	Female	NA	NA	NA	NA	NA	NA
ACTB	SRR10104251	83728.4	4.61202	5.0645	Ileum_CD	CD	Ileum	FALSE	GSE137344	3' polyA	RNA-Seq	NA	NA	Black	Male	NA	NA	NA	NA	NA	NA
ACTB	SRR10104252	31305.6	-4.17576	8.27247	Ileum_CD	CD	Ileum	FALSE	GSE137344	3' polyA	RNA-Seq	NA	NA	Black	Male	NA	NA	NA	NA	NA	NA
ACTB	SRR10104253	46737	3.14327	4.38485	Ileum_CD	CD	Ileum	FALSE	GSE137344	3' polyA	RNA-Seq	NA	NA	Black	Female	NA	NA	NA	NA	NA	NA
ACTB	SRR10104254	114539	4.64795	4.92154	Ileum_CD	CD	Ileum	FALSE	GSE137344	3' polyA	RNA-Seq	NA	10	White	Male	NA	NA	NA	NA	NA	NA
ACTB	SRR10104255	113459	3.18085	3.10486	Ileum_CD	CD	Ileum	FALSE	GSE137344	3' polyA	RNA-Seq	NA	7	White	Male	NA	NA	NA	NA	NA	NA
ACTB	SRR10104256	117231	4.70379	4.83117	Ileum_CD	CD	Ileum	FALSE	GSE137344	3' polyA	RNA-Seq	NA	3	White	Female	NA	NA	NA	NA	NA	NA
ACTB	SRR10104257	89008.6	4.11145	5.22516	Ileum_CD	CD	Ileum	FALSE	GSE137344	3' polyA	RNA-Seq	NA	8	White	Female	NA	NA	NA	NA	NA	NA
ACTB	SRR10104258	93935.1	4.70203	4.97988	Ileum_CD	CD	Ileum	FALSE	GSE137344	3' polyA	RNA-Seq	NA	8	White	Male	NA	NA	NA	NA	NA	NA
ACTB	SRR10224277	149702	4.10986	4.87395	Blood_PBMCs_CD	CD	Blood PBMCs	FALSE	GSE138364	total	RNA-Seq	NA	NA	NA	NA	NA	mononuclear phagocytes	NA	NA	NA	NA
ACTB	SRR10224278	33050.9	2.96705	5.31298	Blood_PBMCs_CD	CD	Blood PBMCs	FALSE	GSE138364	total	RNA-Seq	NA	NA	NA	NA	NA	mononuclear phagocytes	NA	NA	NA	NA
ACTB	SRR10224279	28932.7	3.01049	5.24211	Blood_PBMCs_CD	CD	Blood PBMCs	FALSE	GSE138364	total	RNA-Seq	NA	NA	NA	NA	NA	mononuclear phagocytes	NA	NA	NA	NA
ACTB	SRR10224280	115628	5.35077	4.7841	Blood_PBMCs_CD	CD	Blood PBMCs	FALSE	GSE138364	total	RNA-Seq	NA	NA	NA	NA	NA	mononuclear phagocytes	NA	NA	NA	NA
ACTB	SRR10224281	37759.7	3.25661	5.13781	Blood_PBMCs_CD	CD	Blood PBMCs	FALSE	GSE138364	total	RNA-Seq	NA	NA	NA	NA	NA	mononuclear phagocytes	NA	NA	NA	NA
ACTB	SRR10224282	70855.4	3.2809	5.07382	Blood_PBMCs_UC	UC	Blood PBMCs	FALSE	GSE138364	total	RNA-Seq	NA	NA	NA	NA	NA	mononuclear phagocytes	NA	NA	NA	NA
ACTB	SRR10224283	99622	5.10694	4.89663	Blood_PBMCs_UC	UC	Blood PBMCs	FALSE	GSE138364	total	RNA-Seq	NA	NA	NA	NA	NA	mononuclear phagocytes	NA	NA	NA	NA
ACTB	SRR10224284	30753.7	2.94708	5.3789	Blood_PBMCs_UC	UC	Blood PBMCs	FALSE	GSE138364	total	RNA-Seq	NA	NA	NA	NA	NA	mononuclear phagocytes	NA	NA	NA	NA
ACTB	SRR10224285	28534.2	3.04254	5.38679	Blood_PBMCs_UC	UC	Blood PBMCs	FALSE	GSE138364	total	RNA-Seq	NA	NA	NA	NA	NA	mononuclear phagocytes	NA	NA	NA	NA
ACTB	SRR10224286	52705.7	3.24858	5.14521	Blood_PBMCs_UC	UC	Blood PBMCs	FALSE	GSE138364	total	RNA-Seq	NA	NA	NA	NA	NA	mononuclear phagocytes	NA	NA	NA	NA
ACTB	SRR10224287	57163.1	3.57488	5.15074	Blood_PBMCs_CD	CD	Blood PBMCs	FALSE	GSE138364	total	RNA-Seq	NA	NA	NA	NA	NA	mononuclear phagocytes	NA	NA	NA	NA
ACTB	SRR10224288	32649.1	2.92425	5.28977	Blood_PBMCs_CD	CD	Blood PBMCs	FALSE	GSE138364	total	RNA-Seq	NA	NA	NA	NA	NA	mononuclear phagocytes	NA	NA	NA	NA
ACTB	SRR10224289	30305.4	2.8271	5.34392	Blood_PBMCs_CD	CD	Blood PBMCs	FALSE	GSE138364	total	RNA-Seq	NA	NA	NA	NA	NA	mononuclear phagocytes	NA	NA	NA	NA
ACTB	SRR10224290	28444.3	2.93774	5.32024	Blood_PBMCs_CD	CD	Blood PBMCs	FALSE	GSE138364	total	RNA-Seq	NA	NA	NA	NA	NA	mononuclear phagocytes	NA	NA	NA	NA
ACTB	SRR10224291	34270.2	3.25691	5.14546	Blood_PBMCs_CD	CD	Blood PBMCs	FALSE	GSE138364	total	RNA-Seq	NA	NA	NA	NA	NA	mononuclear phagocytes	NA	NA	NA	NA
ACTB	SRR10224292	39071.9	3.18053	5.14382	Blood_PBMCs_UC	UC	Blood PBMCs	FALSE	GSE138364	total	RNA-Seq	NA	NA	NA	NA	NA	mononuclear phagocytes	NA	NA	NA	NA
ACTB	SRR10224293	97827.4	5.07489	4.95886	Blood_PBMCs_UC	UC	Blood PBMCs	FALSE	GSE138364	total	RNA-Seq	NA	NA	NA	NA	NA	mononuclear phagocytes	NA	NA	NA	NA
ACTB	SRR10224294	38082.9	3.10958	5.20441	Blood_PBMCs_UC	UC	Blood PBMCs	FALSE	GSE138364	total	RNA-Seq	NA	NA	NA	NA	NA	mononuclear phagocytes	NA	NA	NA	NA
ACTB	SRR10224295	30439.5	2.94544	5.28491	Blood_PBMCs_UC	UC	Blood PBMCs	FALSE	GSE138364	total	RNA-Seq	NA	NA	NA	NA	NA	mononuclear phagocytes	NA	NA	NA	NA
ACTB	SRR10224296	38969.9	3.05593	5.20244	Blood_PBMCs_UC	UC	Blood PBMCs	FALSE	GSE138364	total	RNA-Seq	NA	NA	NA	NA	NA	mononuclear phagocytes	NA	NA	NA	NA
ACTB	SRR10224297	28783.5	3.00029	5.36731	Blood_PBMCs_CD	CD	Blood PBMCs	FALSE	GSE138364	total	RNA-Seq	NA	NA	NA	NA	NA	mononuclear phagocytes	NA	NA	NA	NA
ACTB	SRR10224298	65841.1	3.38295	5.06793	Blood_PBMCs_CD	CD	Blood PBMCs	FALSE	GSE138364	total	RNA-Seq	NA	NA	NA	NA	NA	mononuclear phagocytes	NA	NA	NA	NA
ACTB	SRR10318388	1.00734	2.57035	2.77241	Colon_CD	CD	Colon	FALSE	GSE139179	polyA	RNA-Seq	38	27	NA	Female	No	NA	NA	NA	61	NA
ACTB	SRR10318389	110339	4.43793	4.49201	Colon_CD	CD	Colon	FALSE	GSE139179	polyA	RNA-Seq	38	27	NA	Female	No	NA	NA	NA	61	NA
ACTB	SRR10318390	8914.33	0.397062	7.94825	Ileum_CD	CD	Ileum	FALSE	GSE139179	polyA	RNA-Seq	38	27	NA	Female	No	NA	NA	NA	61	NA
ACTB	SRR10318391	760.912	0.692298	8.10376	Colon_CD	CD	Colon	FALSE	GSE139179	polyA	RNA-Seq	37	27	NA	Female	No	NA	NA	NA	88.22	NA
ACTB	SRR10318392	7329.16	0.475268	8.10807	Ileum_CD	CD	Ileum	FALSE	GSE139179	polyA	RNA-Seq	37	27	NA	Female	No	NA	NA	NA	88.22	NA
ACTB	SRR10318393	7746.69	2.54753	2.71167	Colon_CD	CD	Colon	FALSE	GSE139179	polyA	RNA-Seq	39	27	NA	Female	No	NA	NA	NA	0	NA
ACTB	SRR10318394	20284.8	2.50093	5.69842	Colon_CD	CD	Colon	FALSE	GSE139179	polyA	RNA-Seq	39	27	NA	Female	No	NA	NA	NA	0	NA
ACTB	SRR10318395	23080.5	1.22145	8.31918	Ileum_CD	CD	Ileum	FALSE	GSE139179	polyA	RNA-Seq	39	27	NA	Female	No	NA	NA	NA	0	NA
ACTB	SRR10318396	35237.9	3.55853	4.49555	Colon_CD	CD	Colon	FALSE	GSE139179	polyA	RNA-Seq	40	27	NA	Female	No	NA	NA	NA	17	NA
ACTB	SRR10318397	90960.3	3.28742	3.77813	Colon_CD	CD	Colon	FALSE	GSE139179	polyA	RNA-Seq	40	27	NA	Female	No	NA	NA	NA	17	NA
ACTB	SRR10318398	93018.5	-4.87996	6.84724	Ileum_CD	CD	Ileum	FALSE	GSE139179	polyA	RNA-Seq	40	27	NA	Female	No	NA	NA	NA	17	NA
ACTB	SRR10318399	1.05011	-2.82969	1.68054	Colon_CD	CD	Colon	FALSE	GSE139179	polyA	RNA-Seq	29	12	NA	Male	No	NA	NA	NA	4	NA
ACTB	SRR10318400	29027.7	0.273182	7.91309	Ileum_CD	CD	Ileum	FALSE	GSE139179	polyA	RNA-Seq	29	12	NA	Male	No	NA	NA	NA	4	NA
ACTB	SRR10318401	91262.9	-5.14524	7.08618	Colon_CD	CD	Colon	FALSE	GSE139179	polyA	RNA-Seq	27	12	NA	Male	No	NA	NA	NA	61.5	NA
ACTB	SRR10318402	115279	-5.30862	6.62866	Ileum_CD	CD	Ileum	FALSE	GSE139179	polyA	RNA-Seq	27	12	NA	Male	No	NA	NA	NA	61.5	NA
ACTB	SRR10318403	99577.6	-4.25902	6.93193	Colon_CD	CD	Colon	FALSE	GSE139179	polyA	RNA-Seq	28	12	NA	Male	No	NA	NA	NA	24.74	NA
ACTB	SRR10318404	44950.5	-4.70932	6.95661	Ileum_CD	CD	Ileum	FALSE	GSE139179	polyA	RNA-Seq	28	12	NA	Male	No	NA	NA	NA	24.74	NA
ACTB	SRR10318405	37185.2	1.63264	8.21979	Colon_CD	CD	Colon	FALSE	GSE139179	polyA	RNA-Seq	31	12	NA	Male	No	NA	NA	NA	14	NA
ACTB	SRR10318406	34321.9	0.241449	8.0045	Ileum_CD	CD	Ileum	FALSE	GSE139179	polyA	RNA-Seq	31	12	NA	Male	No	NA	NA	NA	14	NA
ACTB	SRR10318407	79152.1	3.30362	4.3297	Colon_CD	CD	Colon	FALSE	GSE139179	polyA	RNA-Seq	31	25	NA	Female	No	NA	NA	NA	NA	NA
ACTB	SRR10318408	138542	-4.19472	6.78907	Colon_CD	CD	Colon	FALSE	GSE139179	polyA	RNA-Seq	31	25	NA	Female	No	NA	NA	NA	NA	NA
ACTB	SRR10318409	29368.3	4.18998	4.14118	Colon_CD	CD	Colon	FALSE	GSE139179	polyA	RNA-Seq	32	25	NA	Female	No	NA	NA	NA	NA	NA
ACTB	SRR10318410	117906	2.93514	2.8433	Colon_CD	CD	Colon	FALSE	GSE139179	polyA	RNA-Seq	32	25	NA	Female	No	NA	NA	NA	NA	NA
ACTB	SRR10318411	103371	5.27588	4.28404	Colon_CD	CD	Colon	FALSE	GSE139179	polyA	RNA-Seq	33	28	NA	Female	No	NA	NA	NA	236	NA
ACTB	SRR10318412	44001.3	0.197665	7.21428	Ileum_CD	CD	Ileum	FALSE	GSE139179	polyA	RNA-Seq	33	28	NA	Female	No	NA	NA	NA	236	NA
ACTB	SRR10318413	65639.6	2.54331	2.54709	Colon_CD	CD	Colon	FALSE	GSE139179	polyA	RNA-Seq	36	28	NA	Female	No	NA	NA	NA	105.5	NA
ACTB	SRR10318414	126770	4.36882	4.49098	Colon_CD	CD	Colon	FALSE	GSE139179	polyA	RNA-Seq	36	28	NA	Female	No	NA	NA	NA	105.5	NA
ACTB	SRR10318415	135347	4.67395	4.32927	Colon_CD	CD	Colon	FALSE	GSE139179	polyA	RNA-Seq	35	28	NA	Female	No	NA	NA	NA	180.29	NA
ACTB	SRR10318416	142222	4.34229	4.45279	Colon_CD	CD	Colon	FALSE	GSE139179	polyA	RNA-Seq	35	28	NA	Female	No	NA	NA	NA	180.29	NA
ACTB	SRR10318417	50577.4	0.0580101	7.93411	Ileum_CD	CD	Ileum	FALSE	GSE139179	polyA	RNA-Seq	35	28	NA	Female	No	NA	NA	NA	180.29	NA
ACTB	SRR10318418	63960.8	-5.14401	6.90107	Colon_CD	CD	Colon	FALSE	GSE139179	polyA	RNA-Seq	35	28	NA	Female	No	NA	NA	NA	54	NA
ACTB	SRR10318419	84529.4	-4.29187	6.92607	Colon_CD	CD	Colon	FALSE	GSE139179	polyA	RNA-Seq	35	28	NA	Female	No	NA	NA	NA	54	NA
ACTB	SRR10318420	25521.9	-0.878345	8.2051	Ileum_CD	CD	Ileum	FALSE	GSE139179	polyA	RNA-Seq	35	28	NA	Female	No	NA	NA	NA	54	NA
ACTB	SRR10318421	51612.7	2.61343	2.51778	Colon_CD	CD	Colon	FALSE	GSE139179	polyA	RNA-Seq	37	28	NA	Female	No	NA	NA	NA	375.3	NA
ACTB	SRR10318422	66614.7	2.60209	2.94293	Colon_CD	CD	Colon	FALSE	GSE139179	polyA	RNA-Seq	37	28	NA	Female	No	NA	NA	NA	375.3	NA
ACTB	SRR10318423	12099.8	2.56032	2.62229	Colon_CD	CD	Colon	FALSE	GSE139179	polyA	RNA-Seq	37	28	NA	Female	Yes	NA	NA	NA	112.93	NA
ACTB	SRR10318424	91257	5.03698	4.50723	Colon_CD	CD	Colon	FALSE	GSE139179	polyA	RNA-Seq	37	28	NA	Female	Yes	NA	NA	NA	112.93	NA
ACTB	SRR10318425	50530.5	0.0528906	7.84131	Ileum_CD	CD	Ileum	FALSE	GSE139179	polyA	RNA-Seq	37	28	NA	Female	Yes	NA	NA	NA	112.93	NA
ACTB	SRR10318426	1.09534	-2.89603	1.51338	Colon_CD	CD	Colon	FALSE	GSE139179	polyA	RNA-Seq	38	28	NA	Female	Yes	NA	NA	NA	18.3	NA
ACTB	SRR10318427	1.10802	-2.91348	1.3882	Colon_CD	CD	Colon	FALSE	GSE139179	polyA	RNA-Seq	38	28	NA	Female	Yes	NA	NA	NA	18.3	NA
ACTB	SRR10318428	85879.1	-4.88481	6.23284	Colon_CD	CD	Colon	FALSE	GSE139179	polyA	RNA-Seq	33	20	NA	Male	No	NA	NA	NA	267.7	NA
ACTB	SRR10318429	27399.7	0.434338	8.74638	Ileum_CD	CD	Ileum	FALSE	GSE139179	polyA	RNA-Seq	35	20	NA	Male	Yes	NA	NA	NA	66	NA
ACTB	SRR10318430	39750.9	2.68506	5.47964	Colon_CD	CD	Colon	FALSE	GSE139179	polyA	RNA-Seq	33	20	NA	Male	Yes	NA	NA	NA	232	NA
ACTB	SRR10318431	56968.9	-4.07479	3.45538	Colon_CD	CD	Colon	FALSE	GSE139179	polyA	RNA-Seq	34	20	NA	Male	Yes	NA	NA	NA	264.8	NA
ACTB	SRR10318432	22686	0.190006	8.6658	Ileum_CD	CD	Ileum	FALSE	GSE139179	polyA	RNA-Seq	36	20	NA	Male	Yes	NA	NA	NA	71	NA
ACTB	SRR10318433	1.275	-3.01472	1.07541	Colon_CD	CD	Colon	FALSE	GSE139179	polyA	RNA-Seq	33	20	NA	Female	No	NA	NA	NA	450	NA
ACTB	SRR10318434	100703	4.77477	4.26522	Colon_CD	CD	Colon	FALSE	GSE139179	polyA	RNA-Seq	33	20	NA	Female	No	NA	NA	NA	450	NA
ACTB	SRR10318435	34000.7	0.321209	7.48109	Ileum_CD	CD	Ileum	FALSE	GSE139179	polyA	RNA-Seq	33	20	NA	Female	No	NA	NA	NA	450	NA
ACTB	SRR10318436	83025.3	-4.43939	4.45923	Colon_CD	CD	Colon	FALSE	GSE139179	polyA	RNA-Seq	24	18	NA	Male	No	NA	NA	NA	204.98	NA
ACTB	SRR10318437	33325	-1.05052	8.38351	Ileum_CD	CD	Ileum	FALSE	GSE139179	polyA	RNA-Seq	24	18	NA	Male	No	NA	NA	NA	204.98	NA
ACTB	SRR10318438	61887.9	-1.91241	6.54446	Colon_CD	CD	Colon	FALSE	GSE139179	polyA	RNA-Seq	21	17	NA	Female	No	NA	NA	NA	278.66	NA
ACTB	SRR10318439	118138	2.95198	4.91502	Colon_CD	CD	Colon	FALSE	GSE139179	polyA	RNA-Seq	23	17	NA	Female	No	NA	NA	NA	33.5	NA
ACTB	SRR10318440	1.01573	0.225349	7.67342	Ileum_CD	CD	Ileum	FALSE	GSE139179	polyA	RNA-Seq	23	17	NA	Female	No	NA	NA	NA	33.5	NA
ACTB	SRR10318441	64449.4	0.825567	4.78758	Colon_CD	CD	Colon	FALSE	GSE139179	polyA	RNA-Seq	22	17	NA	Female	No	NA	NA	NA	70.76	NA
ACTB	SRR10318442	1.02863	0.232246	7.72846	Ileum_CD	CD	Ileum	FALSE	GSE139179	polyA	RNA-Seq	22	17	NA	Female	No	NA	NA	NA	70.76	NA
ACTB	SRR10318443	40456.9	3.01301	4.93533	Colon_CD	CD	Colon	FALSE	GSE139179	polyA	RNA-Seq	22	17	NA	Female	No	NA	NA	NA	36	NA
ACTB	SRR10318444	10120.2	0.455222	7.83814	Ileum_CD	CD	Ileum	FALSE	GSE139179	polyA	RNA-Seq	22	17	NA	Female	No	NA	NA	NA	36	NA
ACTB	SRR10318445	3041.21	-2.84454	7.31422	Colon_CD	CD	Colon	FALSE	GSE139179	polyA	RNA-Seq	32	25	NA	Female	No	NA	NA	NA	101	NA
ACTB	SRR10318446	27847.6	3.13573	4.34495	Colon_CD	CD	Colon	FALSE	GSE139179	polyA	RNA-Seq	33	25	NA	Female	No	NA	NA	NA	1.5	NA
ACTB	SRR10318447	72873	0.813423	4.82307	Colon_CD	CD	Colon	FALSE	GSE139179	polyA	RNA-Seq	33	25	NA	Female	No	NA	NA	NA	1.5	NA
ACTB	SRR10318448	36558	-3.47474	7.26665	Colon_CD	CD	Colon	FALSE	GSE139179	polyA	RNA-Seq	29	15	NA	Female	No	NA	NA	NA	335	NA
ACTB	SRR10318449	57971.7	-1.21863	8.35179	Ileum_CD	CD	Ileum	FALSE	GSE139179	polyA	RNA-Seq	29	15	NA	Female	No	NA	NA	NA	335	NA
ACTB	SRR10318450	40797.6	-5.13342	6.99553	Colon_CD	CD	Colon	FALSE	GSE139179	polyA	RNA-Seq	31	15	NA	Female	No	NA	NA	NA	94	NA
ACTB	SRR10318451	82214	-4.87845	6.70612	Ileum_CD	CD	Ileum	FALSE	GSE139179	polyA	RNA-Seq	31	15	NA	Female	No	NA	NA	NA	94	NA
ACTB	SRR10318452	46199.3	0.474926	7.12605	Colon_CD	CD	Colon	FALSE	GSE139179	polyA	RNA-Seq	29	15	NA	Female	No	NA	NA	NA	14	NA
ACTB	SRR10318453	10319.4	0.370433	7.95596	Ileum_CD	CD	Ileum	FALSE	GSE139179	polyA	RNA-Seq	29	15	NA	Female	No	NA	NA	NA	14	NA
ACTB	SRR10318454	31708.9	0.925509	7.31216	Colon_CD	CD	Colon	FALSE	GSE139179	polyA	RNA-Seq	30	15	NA	Female	No	NA	NA	NA	10	NA
ACTB	SRR10318455	58596.5	-5.64959	6.50612	Ileum_CD	CD	Ileum	FALSE	GSE139179	polyA	RNA-Seq	30	15	NA	Female	No	NA	NA	NA	10	NA
ACTB	SRR10318456	52281.8	-4.88592	6.21823	Colon_CD	CD	Colon	FALSE	GSE139179	polyA	RNA-Seq	38	30	NA	Female	No	NA	NA	NA	373	NA
ACTB	SRR10318457	66153.1	-5.21235	6.90933	Colon_CD	CD	Colon	FALSE	GSE139179	polyA	RNA-Seq	39	30	NA	Female	No	NA	NA	NA	290	NA
ACTB	SRR10318458	52355.2	-4.73839	6.07215	Colon_CD	CD	Colon	FALSE	GSE139179	polyA	RNA-Seq	39	30	NA	Female	Yes	NA	NA	NA	37.2	NA
ACTB	SRR10318459	22095.5	-2.44679	6.94442	Colon_CD	CD	Colon	FALSE	GSE139179	polyA	RNA-Seq	37	24	NA	Female	No	NA	NA	NA	232	NA
ACTB	SRR10318460	88808.9	-4.56299	6.98922	Colon_CD	CD	Colon	FALSE	GSE139179	polyA	RNA-Seq	37	24	NA	Female	No	NA	NA	NA	232	NA
ACTB	SRR10318461	62562	3.33292	4.30329	Colon_CD	CD	Colon	FALSE	GSE139179	polyA	RNA-Seq	39	24	NA	Female	No	NA	NA	NA	196.5	NA
ACTB	SRR10318462	55928.4	3.29014	4.40455	Colon_CD	CD	Colon	FALSE	GSE139179	polyA	RNA-Seq	39	24	NA	Female	No	NA	NA	NA	196.5	NA
ACTB	SRR10318463	41374.6	-2.03799	6.83789	Colon_CD	CD	Colon	FALSE	GSE139179	polyA	RNA-Seq	38	24	NA	Female	No	NA	NA	NA	153.98	NA
ACTB	SRR10318464	36010.7	-2.05199	6.83622	Colon_CD	CD	Colon	FALSE	GSE139179	polyA	RNA-Seq	38	24	NA	Female	No	NA	NA	NA	153.98	NA
ACTB	SRR10318465	85690.1	1.17593	8.69774	Ileum_CD	CD	Ileum	FALSE	GSE139179	polyA	RNA-Seq	38	24	NA	Female	No	NA	NA	NA	153.98	NA
ACTB	SRR10318466	35516.7	-1.99857	7.16969	Colon_CD	CD	Colon	FALSE	GSE139179	polyA	RNA-Seq	38	24	NA	Female	No	NA	NA	NA	32.84	NA
ACTB	SRR10318467	65827.5	-1.96264	7.16756	Colon_CD	CD	Colon	FALSE	GSE139179	polyA	RNA-Seq	38	24	NA	Female	No	NA	NA	NA	32.84	NA
ACTB	SRR10318468	18846.7	-0.169984	3.8348	Ileum_CD	CD	Ileum	FALSE	GSE139179	polyA	RNA-Seq	38	24	NA	Female	No	NA	NA	NA	32.84	NA
ACTB	SRR10318469	75497.3	-5.34724	6.95542	Colon_CD	CD	Colon	FALSE	GSE139179	polyA	RNA-Seq	20	10	NA	Female	No	NA	NA	NA	161.5	NA
ACTB	SRR10318470	134999	6.40597	3.85937	Colon_CD	CD	Colon	FALSE	GSE139179	polyA	RNA-Seq	21	10	NA	Female	No	NA	NA	NA	114	NA
ACTB	SRR10318471	89882	-1.89197	7.65277	Colon_CD	CD	Colon	FALSE	GSE139179	polyA	RNA-Seq	21	10	NA	Female	No	NA	NA	NA	114	NA
ACTB	SRR10318472	42440.9	-2.21233	7.15386	Colon_CD	CD	Colon	FALSE	GSE139179	polyA	RNA-Seq	49	24	NA	Female	No	NA	NA	NA	125.81	NA
ACTB	SRR10318473	62551.4	3.60045	4.2169	Colon_CD	CD	Colon	FALSE	GSE139179	polyA	RNA-Seq	52	24	NA	Female	Yes	NA	NA	NA	84.42	NA
ACTB	SRR10318474	117478	-5.34655	6.62006	Ileum_CD	CD	Ileum	FALSE	GSE139179	polyA	RNA-Seq	52	24	NA	Female	Yes	NA	NA	NA	84.42	NA
ACTB	SRR10318475	43572.5	3.38163	4.14961	Colon_CD	CD	Colon	FALSE	GSE139179	polyA	RNA-Seq	50	24	NA	Female	No	NA	NA	NA	98.4	NA
ACTB	SRR10318476	85106.2	-5.27851	6.53461	Ileum_CD	CD	Ileum	FALSE	GSE139179	polyA	RNA-Seq	50	24	NA	Female	No	NA	NA	NA	98.4	NA
ACTB	SRR10318495	43480.9	-2.30928	7.22682	Colon_CD	CD	Colon	FALSE	GSE139179	polyA	RNA-Seq	51	24	NA	Female	No	NA	NA	NA	87.6	NA
ACTB	SRR10318496	125452	-5.43872	6.67448	Ileum_CD	CD	Ileum	FALSE	GSE139179	polyA	RNA-Seq	51	24	NA	Female	No	NA	NA	NA	87.6	NA
ACTB	SRR10318497	75237.3	-5.04564	6.91412	Colon_CD	CD	Colon	FALSE	GSE139179	polyA	RNA-Seq	22	11	NA	Female	No	NA	NA	NA	123.4	NA
ACTB	SRR10318498	83563.1	-5.30643	6.82093	Ileum_CD	CD	Ileum	FALSE	GSE139179	polyA	RNA-Seq	22	11	NA	Female	No	NA	NA	NA	123.4	NA
ACTB	SRR10318499	46947.2	-5.74593	6.2232	Ileum_CD	CD	Ileum	FALSE	GSE139179	polyA	RNA-Seq	25	11	NA	Female	Yes	NA	NA	NA	23.19	NA
ACTB	SRR10318500	167869	-5.74621	5.86413	Colon_CD	CD	Colon	FALSE	GSE139179	polyA	RNA-Seq	23	11	NA	Female	No	NA	NA	NA	122.88	NA
ACTB	SRR10318501	28572.2	-5.54244	6.47379	Ileum_CD	CD	Ileum	FALSE	GSE139179	polyA	RNA-Seq	23	11	NA	Female	No	NA	NA	NA	122.88	NA
ACTB	SRR10318502	130820	-4.41564	4.40236	Colon_CD	CD	Colon	FALSE	GSE139179	polyA	RNA-Seq	23	11	NA	Female	Yes	NA	NA	NA	37.2	NA
ACTB	SRR10318503	47706.8	-0.851149	8.51021	Ileum_CD	CD	Ileum	FALSE	GSE139179	polyA	RNA-Seq	23	11	NA	Female	Yes	NA	NA	NA	37.2	NA
ACTB	SRR10318504	2082.67	2.46369	5.73015	Colon_CD	CD	Colon	FALSE	GSE139179	polyA	RNA-Seq	23	12	NA	Male	No	NA	NA	NA	111.32	NA
ACTB	SRR10318505	28636.5	-5.95255	5.87498	Ileum_CD	CD	Ileum	FALSE	GSE139179	polyA	RNA-Seq	23	12	NA	Male	No	NA	NA	NA	111.32	NA
ACTB	SRR10318506	73172.9	-4.60902	7.01514	Colon_CD	CD	Colon	FALSE	GSE139179	polyA	RNA-Seq	23	10	NA	Female	Yes	NA	NA	NA	214.29	NA
ACTB	SRR10318507	89352.3	2.60376	4.65868	Colon_CD	CD	Colon	FALSE	GSE139179	polyA	RNA-Seq	23	10	NA	Female	Yes	NA	NA	NA	214.29	NA
ACTB	SRR10318508	60750.8	-1.47972	3.43105	Colon_CD	CD	Colon	FALSE	GSE139179	polyA	RNA-Seq	21	10	NA	Female	No	NA	NA	NA	31.9	NA
ACTB	SRR10318509	39166.2	3.64858	5.62478	Colon_CD	CD	Colon	FALSE	GSE139179	polyA	RNA-Seq	22	10	NA	Female	No	NA	NA	NA	278.92	NA
ACTB	SRR10318510	110684	4.31302	4.6288	Colon_CD	CD	Colon	FALSE	GSE139179	polyA	RNA-Seq	22	10	NA	Female	No	NA	NA	NA	278.92	NA
ACTB	SRR10318511	66638.9	-3.16684	7.79702	Colon_CD	CD	Colon	FALSE	GSE139179	polyA	RNA-Seq	24	12	NA	Male	No	NA	NA	NA	28.93	NA
ACTB	SRR10318512	54920.2	0.448488	8.20792	Ileum_CD	CD	Ileum	FALSE	GSE139179	polyA	RNA-Seq	24	12	NA	Male	No	NA	NA	NA	28.93	NA
ACTB	SRR10318513	52872.2	-2.00964	7.20377	Colon_Control	Control	Colon	TRUE	GSE139179	polyA	RNA-Seq	53	NA	NA	Female	No	NA	NA	NA	0	NA
ACTB	SRR10318514	36451.8	-0.256381	3.8839	Colon_Control	Control	Colon	TRUE	GSE139179	polyA	RNA-Seq	53	NA	NA	Female	No	NA	NA	NA	0	NA
ACTB	SRR10318515	64667.4	0.448871	1.78029	Colon_Control	Control	Colon	TRUE	GSE139179	polyA	RNA-Seq	52	NA	NA	Male	No	NA	NA	NA	0	NA
ACTB	SRR10318516	52333.3	3.04306	4.22297	Ileum_Control	Control	Ileum	TRUE	GSE139179	polyA	RNA-Seq	52	NA	NA	Male	No	NA	NA	NA	0	NA
ACTB	SRR10318517	54802.6	-5.90981	5.7962	Colon_Control	Control	Colon	TRUE	GSE139179	polyA	RNA-Seq	52	NA	NA	Male	No	NA	NA	NA	0	NA
ACTB	SRR10318518	23536.6	-2.85373	7.35176	Colon_Control	Control	Colon	TRUE	GSE139179	polyA	RNA-Seq	64	NA	NA	Male	No	NA	NA	NA	0	NA
ACTB	SRR10318519	34013.8	-4.85015	6.98372	Ileum_Control	Control	Ileum	TRUE	GSE139179	polyA	RNA-Seq	64	NA	NA	Male	No	NA	NA	NA	0	NA
ACTB	SRR10318520	43154.3	-1.06613	8.42554	Colon_Control	Control	Colon	TRUE	GSE139179	polyA	RNA-Seq	64	NA	NA	Male	No	NA	NA	NA	0	NA
ACTB	SRR10318521	42083.8	4.06005	4.00197	Colon_Control	Control	Colon	TRUE	GSE139179	polyA	RNA-Seq	65	NA	NA	Female	No	NA	NA	NA	0	NA
ACTB	SRR10318522	43375.2	-5.98009	5.80314	Ileum_Control	Control	Ileum	TRUE	GSE139179	polyA	RNA-Seq	65	NA	NA	Female	No	NA	NA	NA	0	NA
ACTB	SRR10318523	53756.6	4.16565	3.98791	Colon_Control	Control	Colon	TRUE	GSE139179	polyA	RNA-Seq	65	NA	NA	Female	No	NA	NA	NA	0	NA
ACTB	SRR10318524	38547.6	3.04153	4.26027	Ileum_Control	Control	Ileum	TRUE	GSE139179	polyA	RNA-Seq	55	NA	NA	Male	No	NA	NA	NA	0	NA
ACTB	SRR10318525	20190.4	0.296373	8.58658	Colon_Control	Control	Colon	TRUE	GSE139179	polyA	RNA-Seq	55	NA	NA	Male	No	NA	NA	NA	0	NA
ACTB	SRR10318526	23388.4	3.36699	4.39539	Colon_Control	Control	Colon	TRUE	GSE139179	polyA	RNA-Seq	53	NA	NA	Male	No	NA	NA	NA	0	NA
ACTB	SRR10318527	78609.3	4.21946	3.82019	Ileum_Control	Control	Ileum	TRUE	GSE139179	polyA	RNA-Seq	53	NA	NA	Male	No	NA	NA	NA	0	NA
ACTB	SRR10318528	76146.6	-1.05121	8.45571	Colon_Control	Control	Colon	TRUE	GSE139179	polyA	RNA-Seq	53	NA	NA	Male	No	NA	NA	NA	0	NA
ACTB	SRR10318529	88036.1	4.39784	3.8009	Colon_Control	Control	Colon	TRUE	GSE139179	polyA	RNA-Seq	48	NA	NA	Male	No	NA	NA	NA	0	NA
ACTB	SRR10318530	42120	-1.91999	6.95277	Ileum_Control	Control	Ileum	TRUE	GSE139179	polyA	RNA-Seq	48	NA	NA	Male	No	NA	NA	NA	0	NA
ACTB	SRR10318531	22925.6	-0.151512	3.8333	Colon_Control	Control	Colon	TRUE	GSE139179	polyA	RNA-Seq	48	NA	NA	Male	No	NA	NA	NA	0	NA
ACTB	SRR10318532	43316.6	3.01385	4.30249	Colon_Control	Control	Colon	TRUE	GSE139179	polyA	RNA-Seq	38	NA	NA	Male	No	NA	NA	NA	0	NA
ACTB	SRR10318533	36099.2	3.15311	4.52712	Ileum_Control	Control	Ileum	TRUE	GSE139179	polyA	RNA-Seq	38	NA	NA	Male	No	NA	NA	NA	0	NA
ACTB	SRR10318534	15101.7	-0.181085	3.87911	Colon_Control	Control	Colon	TRUE	GSE139179	polyA	RNA-Seq	38	NA	NA	Male	No	NA	NA	NA	0	NA
ACTB	SRR10318535	1.0155	0.0952287	3.49014	Colon_Control	Control	Colon	TRUE	GSE139179	polyA	RNA-Seq	58	NA	NA	Male	No	NA	NA	NA	0	NA
ACTB	SRR10318536	93708.5	-2.10733	7.2367	Ileum_Control	Control	Ileum	TRUE	GSE139179	polyA	RNA-Seq	58	NA	NA	Male	No	NA	NA	NA	0	NA
ACTB	SRR10318537	34869	1.07793	8.56107	Colon_Control	Control	Colon	TRUE	GSE139179	polyA	RNA-Seq	58	NA	NA	Male	No	NA	NA	NA	0	NA
ACTB	SRR10318538	67343.1	3.41125	4.03762	Colon_Control	Control	Colon	TRUE	GSE139179	polyA	RNA-Seq	57	NA	NA	Female	No	NA	NA	NA	0	NA
ACTB	SRR10318539	52527.4	-3.04782	7.46657	Ileum_Control	Control	Ileum	TRUE	GSE139179	polyA	RNA-Seq	57	NA	NA	Female	No	NA	NA	NA	0	NA
ACTB	SRR10318540	34893.1	-5.96445	5.77276	Colon_Control	Control	Colon	TRUE	GSE139179	polyA	RNA-Seq	57	NA	NA	Female	No	NA	NA	NA	0	NA
ACTB	SRR10318541	28530.9	-3.43465	7.8176	Colon_Control	Control	Colon	TRUE	GSE139179	polyA	RNA-Seq	50	NA	NA	Male	No	NA	NA	NA	0	NA
ACTB	SRR10318542	44400.9	3.22587	4.31	Ileum_Control	Control	Ileum	TRUE	GSE139179	polyA	RNA-Seq	50	NA	NA	Male	No	NA	NA	NA	0	NA
ACTB	SRR10318543	25681.5	1.25366	4.18535	Colon_Control	Control	Colon	TRUE	GSE139179	polyA	RNA-Seq	50	NA	NA	Male	No	NA	NA	NA	0	NA
ACTB	SRR10318544	49562.5	4.17446	3.87473	Colon_Control	Control	Colon	TRUE	GSE139179	polyA	RNA-Seq	66	NA	NA	Female	No	NA	NA	NA	0	NA
ACTB	SRR10318545	18509.4	-0.810746	8.5948	Ileum_Control	Control	Ileum	TRUE	GSE139179	polyA	RNA-Seq	66	NA	NA	Female	No	NA	NA	NA	0	NA
ACTB	SRR10318546	64834.3	4.27477	3.85073	Colon_Control	Control	Colon	TRUE	GSE139179	polyA	RNA-Seq	66	NA	NA	Female	No	NA	NA	NA	0	NA
ACTB	SRR10318547	53190.4	-4.92194	6.98575	Colon_Control	Control	Colon	TRUE	GSE139179	polyA	RNA-Seq	68	NA	NA	Male	No	NA	NA	NA	0	NA
ACTB	SRR10318548	36286.8	4.1166	4.14324	Colon_Control	Control	Colon	TRUE	GSE139179	polyA	RNA-Seq	68	NA	NA	Male	No	NA	NA	NA	0	NA
ACTB	SRR10318549	63309.3	1.55408	6.99511	Colon_Control	Control	Colon	TRUE	GSE139179	polyA	RNA-Seq	52	NA	NA	Female	No	NA	NA	NA	0	NA
ACTB	SRR10318568	54648.7	3.63523	4.51082	Colon_Control	Control	Colon	TRUE	GSE139179	polyA	RNA-Seq	52	NA	NA	Female	No	NA	NA	NA	0	NA
ACTB	SRR10318569	78791	1.36504	7.30542	Colon_Control	Control	Colon	TRUE	GSE139179	polyA	RNA-Seq	69	NA	NA	Female	No	NA	NA	NA	0	NA
ACTB	SRR10318570	47962.7	3.22386	4.2432	Colon_Control	Control	Colon	TRUE	GSE139179	polyA	RNA-Seq	27	NA	NA	Male	No	NA	NA	NA	0	NA
ACTB	SRR10318571	24731.4	3.1927	4.34956	Ileum_Control	Control	Ileum	TRUE	GSE139179	polyA	RNA-Seq	27	NA	NA	Male	No	NA	NA	NA	0	NA
ACTB	SRR10318572	45507.2	3.25975	4.09852	Colon_Control	Control	Colon	TRUE	GSE139179	polyA	RNA-Seq	27	NA	NA	Male	No	NA	NA	NA	0	NA
ACTB	SRR10318573	69415	-2.27005	7.20168	Colon_Control	Control	Colon	TRUE	GSE139179	polyA	RNA-Seq	50	NA	NA	Female	No	NA	NA	NA	0	NA
ACTB	SRR10318574	40909.2	-0.932364	8.48779	Ileum_Control	Control	Ileum	TRUE	GSE139179	polyA	RNA-Seq	50	NA	NA	Female	No	NA	NA	NA	0	NA
ACTB	SRR10318575	36017.4	-2.52993	7.28626	Colon_Control	Control	Colon	TRUE	GSE139179	polyA	RNA-Seq	50	NA	NA	Female	No	NA	NA	NA	0	NA
ACTB	SRR10318576	60719.4	-2.6404	7.29524	Colon_Control	Control	Colon	TRUE	GSE139179	polyA	RNA-Seq	33	NA	NA	Female	No	NA	NA	NA	0	NA
ACTB	SRR10318577	52592.9	-5.59908	6.27666	Ileum_Control	Control	Ileum	TRUE	GSE139179	polyA	RNA-Seq	33	NA	NA	Female	No	NA	NA	NA	0	NA
ACTB	SRR10318578	63632.2	-2.9576	7.37418	Colon_Control	Control	Colon	TRUE	GSE139179	polyA	RNA-Seq	33	NA	NA	Female	No	NA	NA	NA	0	NA
ACTB	SRR10318579	140412	-2.05667	7.46543	Colon_Control	Control	Colon	TRUE	GSE139179	polyA	RNA-Seq	53	NA	NA	Female	No	NA	NA	NA	0	NA
ACTB	SRR10318580	91807.2	-1.90832	8.38262	Ileum_Control	Control	Ileum	TRUE	GSE139179	polyA	RNA-Seq	53	NA	NA	Female	No	NA	NA	NA	0	NA
ACTB	SRR10318581	65240	4.14966	3.89969	Colon_Control	Control	Colon	TRUE	GSE139179	polyA	RNA-Seq	53	NA	NA	Female	No	NA	NA	NA	0	NA
ACTB	SRR10875803	35638.7	3.23325	6.63436	Blood_CD	CD	Blood	FALSE	GSE143507	total	RNA-Seq	28	NA	White	Male	NA	Peripheral blood	NA	NA	NA	NA
ACTB	SRR10875804	19834.7	3.39693	6.87693	Blood_CD	CD	Blood	TRUE	GSE143507	total	RNA-Seq	35	NA	White	Female	NA	Peripheral blood	NA	NA	NA	NA
ACTB	SRR10875805	13024.1	3.48516	6.93933	Blood_CD	CD	Blood	TRUE	GSE143507	total	RNA-Seq	39	NA	White	Female	NA	Peripheral blood	NA	NA	NA	NA
ACTB	SRR10875806	21784.8	2.72178	4.86991	Blood_CD	CD	Blood	FALSE	GSE143507	total	RNA-Seq	32	NA	White	Male	NA	Peripheral blood	NA	NA	NA	NA
ACTB	SRR10875807	43803.6	2.67281	4.53174	Blood_CD	CD	Blood	FALSE	GSE143507	total	RNA-Seq	47	NA	White	Male	NA	Peripheral blood	NA	NA	NA	NA
ACTB	SRR10875808	37838	2.63553	4.65122	Blood_CD	CD	Blood	FALSE	GSE143507	total	RNA-Seq	41	NA	White	Male	NA	Peripheral blood	NA	NA	NA	NA
ACTB	SRR10875809	30389	3.52271	6.98195	Blood_CD	CD	Blood	FALSE	GSE143507	total	RNA-Seq	45	NA	White	Male	NA	Peripheral blood	NA	NA	NA	NA
ACTB	SRR10875810	51512.4	3.19284	6.04805	Blood_CD	CD	Blood	FALSE	GSE143507	total	RNA-Seq	49	NA	White	Male	NA	Peripheral blood	NA	NA	NA	NA
ACTB	SRR10875812	33908	2.518	4.70068	Blood_CD	CD	Blood	FALSE	GSE143507	total	RNA-Seq	53	NA	White	Male	NA	Peripheral blood	NA	NA	NA	NA
ACTB	SRR10875813	45247.2	3.0504	5.11975	Blood_CD	CD	Blood	FALSE	GSE143507	total	RNA-Seq	48	NA	White	Male	NA	Peripheral blood	NA	NA	NA	NA
ACTB	SRR10875814	14065	2.55556	4.77344	Blood_CD	CD	Blood	TRUE	GSE143507	total	RNA-Seq	43	NA	White	Female	NA	Peripheral blood	NA	NA	NA	NA
ACTB	SRR10875815	52061	2.68216	4.47622	Blood_CD	CD	Blood	FALSE	GSE143507	total	RNA-Seq	36	NA	White	Male	NA	Peripheral blood	NA	NA	NA	NA
ACTB	SRR10875816	40807	2.73854	4.61121	Blood_CD	CD	Blood	FALSE	GSE143507	total	RNA-Seq	37	NA	White	Male	NA	Peripheral blood	NA	NA	NA	NA
ACTB	SRR10875817	31424.2	3.10168	5.99671	Blood_CD	CD	Blood	TRUE	GSE143507	total	RNA-Seq	41	NA	White	Female	NA	Peripheral blood	NA	NA	NA	NA
ACTB	SRR10875818	17917.9	3.4509	6.92046	Blood_CD	CD	Blood	FALSE	GSE143507	total	RNA-Seq	54	NA	White	Male	NA	Peripheral blood	NA	NA	NA	NA
ACTB	SRR10875819	42248	2.57829	4.39497	Blood_CD	CD	Blood	FALSE	GSE143507	total	RNA-Seq	49	NA	White	Male	NA	Peripheral blood	NA	NA	NA	NA
ACTB	SRR10875820	20659.4	2.55523	4.51885	Blood_CD	CD	Blood	TRUE	GSE143507	total	RNA-Seq	58	NA	White	Female	NA	Peripheral blood	NA	NA	NA	NA
ACTB	SRR10875821	46981.3	3.42351	4.87282	Blood_CD	CD	Blood	TRUE	GSE143507	total	RNA-Seq	34	NA	White	Female	NA	Peripheral blood	NA	NA	NA	NA
ACTB	SRR10875822	31600.8	3.54094	7.04158	Blood_CD	CD	Blood	TRUE	GSE143507	total	RNA-Seq	46	NA	White	Female	NA	Peripheral blood	NA	NA	NA	NA
ACTB	SRR10875823	53681	1.64161	4.24361	Blood_CD	CD	Blood	FALSE	GSE143507	total	RNA-Seq	41	NA	White	Male	NA	Peripheral blood	NA	NA	NA	NA
ACTB	SRR10875824	18729.8	3.47581	6.93007	Blood_CD	CD	Blood	TRUE	GSE143507	total	RNA-Seq	54	NA	White	Female	NA	Peripheral blood	NA	NA	NA	NA
ACTB	SRR10875825	37335.5	2.76129	6.15982	Blood_CD	CD	Blood	FALSE	GSE143507	total	RNA-Seq	35	NA	White	Male	NA	Peripheral blood	NA	NA	NA	NA
ACTB	SRR10875826	53845.3	3.50949	6.94068	Blood_CD	CD	Blood	TRUE	GSE143507	total	RNA-Seq	34	NA	White	Female	NA	Peripheral blood	NA	NA	NA	NA
ACTB	SRR10875827	41122	2.60619	5.11479	Blood_CD	CD	Blood	FALSE	GSE143507	total	RNA-Seq	44	NA	White	Male	NA	Peripheral blood	NA	NA	NA	NA
ACTB	SRR10875829	44925.9	3.44681	6.82892	Blood_CD	CD	Blood	FALSE	GSE143507	total	RNA-Seq	60	NA	White	Male	NA	Peripheral blood	NA	NA	NA	NA
ACTB	SRR10875830	53929	3.57104	7.03558	Blood_CD	CD	Blood	TRUE	GSE143507	total	RNA-Seq	33	NA	White	Female	NA	Peripheral blood	NA	NA	NA	NA
ACTB	SRR10875831	19803.5	2.60257	5.37749	Blood_CD	CD	Blood	TRUE	GSE143507	total	RNA-Seq	36	NA	White	Female	NA	Peripheral blood	NA	NA	NA	NA
ACTB	SRR10875832	64131	1.38213	3.91246	Blood_CD	CD	Blood	FALSE	GSE143507	total	RNA-Seq	37	NA	White	Male	NA	Peripheral blood	NA	NA	NA	NA
ACTB	SRR10875834	23123.9	1.36256	3.93571	Blood_CD	CD	Blood	FALSE	GSE143507	total	RNA-Seq	58	NA	White	Male	NA	Peripheral blood	NA	NA	NA	NA
ACTB	SRR10875835	37554	1.47573	3.94001	Blood_CD	CD	Blood	FALSE	GSE143507	total	RNA-Seq	47	NA	White	Male	NA	Peripheral blood	NA	NA	NA	NA
ACTB	SRR10875836	38813.2	3.49619	6.99785	Blood_CD	CD	Blood	FALSE	GSE143507	total	RNA-Seq	59	NA	White	Male	NA	Peripheral blood	NA	NA	NA	NA
ACTB	SRR10875837	128202	2.77958	6.23627	Blood_CD	CD	Blood	FALSE	GSE143507	total	RNA-Seq	49	NA	White	Male	NA	Peripheral blood	NA	NA	NA	NA
ACTB	SRR10875838	86191	2.75932	5.44552	Blood_CD	CD	Blood	TRUE	GSE143507	total	RNA-Seq	42	NA	White	Female	NA	Peripheral blood	NA	NA	NA	NA
ACTB	SRR10875839	87793.3	3.04179	5.08821	Blood_CD	CD	Blood	TRUE	GSE143507	total	RNA-Seq	37	NA	White	Female	NA	Peripheral blood	NA	NA	NA	NA
ACTB	SRR10875840	39227.7	3.53505	6.99295	Blood_CD	CD	Blood	TRUE	GSE143507	total	RNA-Seq	43	NA	White	Female	NA	Peripheral blood	NA	NA	NA	NA
ACTB	SRR10875841	37099.1	2.99666	6.30683	Blood_CD	CD	Blood	FALSE	GSE143507	total	RNA-Seq	36	NA	White	Male	NA	Peripheral blood	NA	NA	NA	NA
ACTB	SRR10875842	45724.6	3.41654	6.79296	Blood_CD	CD	Blood	TRUE	GSE143507	total	RNA-Seq	36	NA	White	Female	NA	Peripheral blood	NA	NA	NA	NA
ACTB	SRR10875843	52380.4	3.10516	6.36729	Blood_CD	CD	Blood	FALSE	GSE143507	total	RNA-Seq	28	NA	White	Male	NA	Peripheral blood	NA	NA	NA	NA
ACTB	SRR10875844	47213.6	3.59069	7.08637	Blood_CD	CD	Blood	FALSE	GSE143507	total	RNA-Seq	41	NA	White	Male	NA	Peripheral blood	NA	NA	NA	NA
ACTB	SRR10875845	37551.7	3.55065	7.02648	Blood_CD	CD	Blood	FALSE	GSE143507	total	RNA-Seq	41	NA	White	Male	NA	Peripheral blood	NA	NA	NA	NA
ACTB	SRR10875846	26888.3	3.09738	6.38318	Blood_CD	CD	Blood	FALSE	GSE143507	total	RNA-Seq	48	NA	White	Male	NA	Peripheral blood	NA	NA	NA	NA
ACTB	SRR10875847	57237.6	2.88416	6.29326	Blood_CD	CD	Blood	FALSE	GSE143507	total	RNA-Seq	36	NA	White	Male	NA	Peripheral blood	NA	NA	NA	NA
ACTB	SRR10875848	27122	2.65986	4.77721	Blood_CD	CD	Blood	FALSE	GSE143507	total	RNA-Seq	54	NA	White	Male	NA	Peripheral blood	NA	NA	NA	NA
ACTB	SRR10875849	38410.6	2.86031	4.88191	Blood_CD	CD	Blood	FALSE	GSE143507	total	RNA-Seq	35	NA	White	Male	NA	Peripheral blood	NA	NA	NA	NA
ACTB	SRR10875850	13452.4	2.72619	4.95533	Blood_CD	CD	Blood	TRUE	GSE143507	total	RNA-Seq	50	NA	White	Female	NA	Peripheral blood	NA	NA	NA	NA
ACTB	SRR10875851	36491.2	2.67683	5.17971	Blood_CD	CD	Blood	FALSE	GSE143507	total	RNA-Seq	36	NA	White	Male	NA	Peripheral blood	NA	NA	NA	NA
ACTB	SRR10875852	19589.4	3.38918	6.81941	Blood_CD	CD	Blood	TRUE	GSE143507	total	RNA-Seq	42	NA	White	Female	NA	Peripheral blood	NA	NA	NA	NA
ACTB	SRR10875853	22477.2	2.50723	5.10762	Blood_CD	CD	Blood	FALSE	GSE143507	total	RNA-Seq	45	NA	White	Male	NA	Peripheral blood	NA	NA	NA	NA
ACTB	SRR10875854	53468.5	3.59115	7.03936	Blood_CD	CD	Blood	TRUE	GSE143507	total	RNA-Seq	32	NA	White	Female	NA	Peripheral blood	NA	NA	NA	NA
ACTB	SRR10875855	24771.3	3.61449	7.10206	Blood_CD	CD	Blood	TRUE	GSE143507	total	RNA-Seq	47	NA	White	Female	NA	Peripheral blood	NA	NA	NA	NA
ACTB	SRR10875856	30944.4	3.41267	6.77279	Blood_CD	CD	Blood	FALSE	GSE143507	total	RNA-Seq	27	NA	White	Male	NA	Peripheral blood	NA	NA	NA	NA
ACTB	SRR10875857	32981.2	3.54934	7.04055	Blood_CD	CD	Blood	FALSE	GSE143507	total	RNA-Seq	35	NA	White	Male	NA	Peripheral blood	NA	NA	NA	NA
ACTB	SRR10875858	29437.1	2.69447	4.86039	Blood_CD	CD	Blood	TRUE	GSE143507	total	RNA-Seq	44	NA	White	Female	NA	Peripheral blood	NA	NA	NA	NA
ACTB	SRR10875859	41866	2.34642	4.7363	Blood_CD	CD	Blood	FALSE	GSE143507	total	RNA-Seq	41	NA	White	Male	NA	Peripheral blood	NA	NA	NA	NA
ACTB	SRR10875860	27191.5	3.39262	5.5113	Blood_CD	CD	Blood	TRUE	GSE143507	total	RNA-Seq	36	NA	White	Female	NA	Peripheral blood	NA	NA	NA	NA
ACTB	SRR10875861	20566.8	3.42661	6.86622	Blood_CD	CD	Blood	FALSE	GSE143507	total	RNA-Seq	44	NA	White	Male	NA	Peripheral blood	NA	NA	NA	NA
ACTB	SRR10875862	29104.1	3.54774	7.01855	Blood_CD	CD	Blood	FALSE	GSE143507	total	RNA-Seq	38	NA	White	Male	NA	Peripheral blood	NA	NA	NA	NA
ACTB	SRR10875863	44012	2.72071	6.12042	Blood_CD	CD	Blood	FALSE	GSE143507	total	RNA-Seq	41	NA	White	Male	NA	Peripheral blood	NA	NA	NA	NA
ACTB	SRR10875864	60654	1.31056	3.90039	Blood_CD	CD	Blood	FALSE	GSE143507	total	RNA-Seq	39	NA	White	Male	NA	Peripheral blood	NA	NA	NA	NA
ACTB	SRR10875865	33398.1	2.98022	5.92748	Blood_CD	CD	Blood	FALSE	GSE143507	total	RNA-Seq	39	NA	White	Male	NA	Peripheral blood	NA	NA	NA	NA
ACTB	SRR10875866	29667.3	3.46051	6.90953	Blood_CD	CD	Blood	TRUE	GSE143507	total	RNA-Seq	33	NA	White	Female	NA	Peripheral blood	NA	NA	NA	NA
ACTB	SRR10875867	35874.9	2.83112	5.27965	Blood_CD	CD	Blood	FALSE	GSE143507	total	RNA-Seq	34	NA	White	Male	NA	Peripheral blood	NA	NA	NA	NA
ACTB	SRR10875868	20435.2	3.58797	7.07479	Blood_CD	CD	Blood	FALSE	GSE143507	total	RNA-Seq	40	NA	White	Male	NA	Peripheral blood	NA	NA	NA	NA
ACTB	SRR10875869	37593	3.54664	7.02579	Blood_CD	CD	Blood	TRUE	GSE143507	total	RNA-Seq	42	NA	White	Female	NA	Peripheral blood	NA	NA	NA	NA
ACTB	SRR10875870	26966.4	3.614	7.10214	Blood_CD	CD	Blood	TRUE	GSE143507	total	RNA-Seq	35	NA	White	Female	NA	Peripheral blood	NA	NA	NA	NA
ACTB	SRR10875871	42500.6	2.67648	6.11079	Blood_CD	CD	Blood	FALSE	GSE143507	total	RNA-Seq	35	NA	White	Male	NA	Peripheral blood	NA	NA	NA	NA
ACTB	SRR10875872	53812.5	2.55164	4.56433	Blood_CD	CD	Blood	FALSE	GSE143507	total	RNA-Seq	29	NA	White	Male	NA	Peripheral blood	NA	NA	NA	NA
ACTB	SRR10875873	29757.6	3.54461	7.03012	Blood_CD	CD	Blood	FALSE	GSE143507	total	RNA-Seq	34	NA	White	Male	NA	Peripheral blood	NA	NA	NA	NA
ACTB	SRR10875874	31361.6	2.76186	5.84363	Blood_CD	CD	Blood	FALSE	GSE143507	total	RNA-Seq	46	NA	White	Male	NA	Peripheral blood	NA	NA	NA	NA
ACTB	SRR10875875	20970.2	3.50093	6.92812	Blood_CD	CD	Blood	FALSE	GSE143507	total	RNA-Seq	28	NA	White	Male	NA	Peripheral blood	NA	NA	NA	NA
ACTB	SRR10875876	27767	2.52603	5.25973	Blood_CD	CD	Blood	TRUE	GSE143507	total	RNA-Seq	50	NA	White	Female	NA	Peripheral blood	NA	NA	NA	NA
ACTB	SRR10875877	21864.4	3.60105	7.09305	Blood_CD	CD	Blood	TRUE	GSE143507	total	RNA-Seq	42	NA	White	Female	NA	Peripheral blood	NA	NA	NA	NA
ACTB	SRR10875878	1.00792	2.99017	6.37419	Blood_CD	CD	Blood	TRUE	GSE143507	total	RNA-Seq	32	NA	White	Female	NA	Peripheral blood	NA	NA	NA	NA
ACTB	SRR10875879	15348	3.56886	7.05556	Blood_CD	CD	Blood	FALSE	GSE143507	total	RNA-Seq	35	NA	White	Male	NA	Peripheral blood	NA	NA	NA	NA
ACTB	SRR10875880	31836.8	2.57538	5.72057	Blood_CD	CD	Blood	FALSE	GSE143507	total	RNA-Seq	35	NA	White	Male	NA	Peripheral blood	NA	NA	NA	NA
ACTB	SRR10875881	34678.9	2.60483	5.20851	Blood_CD	CD	Blood	TRUE	GSE143507	total	RNA-Seq	34	NA	White	Female	NA	Peripheral blood	NA	NA	NA	NA
ACTB	SRR10875882	73788	3.60606	7.00693	Blood_CD	CD	Blood	FALSE	GSE143507	total	RNA-Seq	40	NA	White	Male	NA	Peripheral blood	NA	NA	NA	NA
ACTB	SRR10875883	42313.7	2.52161	5.39229	Blood_CD	CD	Blood	FALSE	GSE143507	total	RNA-Seq	30	NA	White	Male	NA	Peripheral blood	NA	NA	NA	NA
ACTB	SRR10875884	39977.8	2.82024	5.25483	Blood_CD	CD	Blood	TRUE	GSE143507	total	RNA-Seq	38	NA	White	Female	NA	Peripheral blood	NA	NA	NA	NA
ACTB	SRR10875885	83819.3	3.58996	6.87509	Blood_CD	CD	Blood	TRUE	GSE143507	total	RNA-Seq	39	NA	White	Female	NA	Peripheral blood	NA	NA	NA	NA
ACTB	SRR10875886	6740.34	3.03776	6.39602	Blood_CD	CD	Blood	FALSE	GSE143507	total	RNA-Seq	38	NA	White	Male	NA	Peripheral blood	NA	NA	NA	NA
ACTB	SRR10875887	50740	3.15764	6.21425	Blood_CD	CD	Blood	FALSE	GSE143507	total	RNA-Seq	43	NA	White	Male	NA	Peripheral blood	NA	NA	NA	NA
ACTB	SRR10875888	1.02822	-1.48151	0.897769	Blood_CD	CD	Blood	TRUE	GSE143507	total	RNA-Seq	35	NA	White	Female	NA	Peripheral blood	NA	NA	NA	NA
ACTB	SRR10875889	60683.2	2.8889	5.55431	Blood_CD	CD	Blood	TRUE	GSE143507	total	RNA-Seq	44	NA	White	Female	NA	Peripheral blood	NA	NA	NA	NA
ACTB	SRR10875890	56705	3.16532	6.26565	Blood_CD	CD	Blood	FALSE	GSE143507	total	RNA-Seq	60	NA	White	Male	NA	Peripheral blood	NA	NA	NA	NA
ACTB	SRR10875891	91247	2.9422	5.4821	Blood_CD	CD	Blood	TRUE	GSE143507	total	RNA-Seq	46	NA	White	Female	NA	Peripheral blood	NA	NA	NA	NA
ACTB	SRR10875892	52109.9	3.61817	7.11935	Blood_CD	CD	Blood	TRUE	GSE143507	total	RNA-Seq	30	NA	White	Female	NA	Peripheral blood	NA	NA	NA	NA
ACTB	SRR10875893	62228	3.09919	6.23032	Blood_CD	CD	Blood	FALSE	GSE143507	total	RNA-Seq	33	NA	White	Male	NA	Peripheral blood	NA	NA	NA	NA
ACTB	SRR10875894	48093	3.14177	6.37077	Blood_CD	CD	Blood	TRUE	GSE143507	total	RNA-Seq	35	NA	White	Female	NA	Peripheral blood	NA	NA	NA	NA
ACTB	SRR10875895	75281	3.17153	5.38757	Blood_CD	CD	Blood	FALSE	GSE143507	total	RNA-Seq	32	NA	White	Male	NA	Peripheral blood	NA	NA	NA	NA
ACTB	SRR10875896	7527.11	3.00252	6.3863	Blood_CD	CD	Blood	FALSE	GSE143507	total	RNA-Seq	39	NA	White	Male	NA	Peripheral blood	NA	NA	NA	NA
ACTB	SRR10875897	74093.7	3.09026	6.38185	Blood_CD	CD	Blood	FALSE	GSE143507	total	RNA-Seq	53	NA	White	Male	NA	Peripheral blood	NA	NA	NA	NA
ACTB	SRR10875898	51620.8	3.59135	7.0196	Blood_CD	CD	Blood	TRUE	GSE143507	total	RNA-Seq	51	NA	White	Female	NA	Peripheral blood	NA	NA	NA	NA
ACTB	SRR10875899	25599.1	3.60333	7.09751	Blood_CD	CD	Blood	TRUE	GSE143507	total	RNA-Seq	30	NA	White	Female	NA	Peripheral blood	NA	NA	NA	NA
ACTB	SRR10875900	41453.3	1.68653	4.37831	Blood_CD	CD	Blood	FALSE	GSE143507	total	RNA-Seq	35	NA	White	Male	NA	Peripheral blood	NA	NA	NA	NA
ACTB	SRR10875901	168240	1.866	4.35252	Blood_CD	CD	Blood	TRUE	GSE143507	total	RNA-Seq	33	NA	White	Female	NA	Peripheral blood	NA	NA	NA	NA
ACTB	SRR10875902	99049.6	2.38006	4.78971	Blood_CD	CD	Blood	FALSE	GSE143507	total	RNA-Seq	35	NA	White	Male	NA	Peripheral blood	NA	NA	NA	NA
ACTB	SRR12430469	37670	2.5467	5.07631	Mesenteric_fat_CD	CD	Mesenteric fat	FALSE	GSE156044	total	RNA-Seq	NA	NA	NA	NA	NA	Creeping fat	NA	NA	NA	NA
ACTB	SRR12430470	42526.2	2.09737	4.33779	Mesenteric_fat_CD	CD	Mesenteric fat	FALSE	GSE156044	total	RNA-Seq	NA	NA	NA	NA	NA	Creeping fat	NA	NA	NA	NA
ACTB	SRR12430471	48653.5	2.22052	4.0677	Mesenteric_fat_CD	CD	Mesenteric fat	FALSE	GSE156044	total	RNA-Seq	NA	NA	NA	NA	NA	Creeping fat	NA	NA	NA	NA
ACTB	SRR12430472	41242.3	2.76972	5.14317	Mesenteric_fat_CD	CD	Mesenteric fat	FALSE	GSE156044	total	RNA-Seq	NA	NA	NA	NA	NA	Creeping fat	NA	NA	NA	NA
ACTB	SRR12430473	37369	2.21031	4.63702	Mesenteric_fat_Control	Control	Mesenteric fat	TRUE	GSE156044	total	RNA-Seq	NA	NA	NA	NA	NA	Creeping fat	NA	NA	NA	NA
ACTB	SRR12430474	42313	2.41756	4.36385	Mesenteric_fat_Control	Control	Mesenteric fat	TRUE	GSE156044	total	RNA-Seq	NA	NA	NA	NA	NA	Creeping fat	NA	NA	NA	NA
ACTB	SRR12430475	34905	2.58033	5.59101	Mesenteric_fat_Control	Control	Mesenteric fat	TRUE	GSE156044	total	RNA-Seq	NA	NA	NA	NA	NA	Creeping fat	NA	NA	NA	NA
ACTB	SRR12430476	39003	0.0444978	4.56207	Mesenteric_fat_Control	Control	Mesenteric fat	TRUE	GSE156044	total	RNA-Seq	NA	NA	NA	NA	NA	Creeping fat	NA	NA	NA	NA
ACTB	SRR12765534	87346	-0.00808278	8.69764	Ileum_UC	UC	Ileum	FALSE	GSE158952	polyA	RNA-Seq	NA	17	White	Male	NA	NA	NA	NA	NA	NA
ACTB	SRR12765535	104741	5.2792	3.95779	Rectum_UC	UC	Rectum	FALSE	GSE158952	polyA	RNA-Seq	NA	17	White	Male	NA	NA	NA	NA	NA	NA
ACTB	SRR12765536	60140.8	-0.00636224	8.69967	Ileum_UC	UC	Ileum	FALSE	GSE158952	polyA	RNA-Seq	NA	17	White	Male	NA	NA	NA	NA	NA	NA
ACTB	SRR12765537	84786.8	5.03967	4.11463	Rectum_UC	UC	Rectum	FALSE	GSE158952	polyA	RNA-Seq	NA	17	White	Male	NA	NA	NA	NA	NA	NA
ACTB	SRR12765538	296.817	-5.7087	4.94869	Ileum_UC	UC	Ileum	FALSE	GSE158952	polyA	RNA-Seq	NA	17	Black	Male	NA	NA	NA	NA	NA	NA
ACTB	SRR12765539	9876.27	2.16516	6.16993	Rectum_UC	UC	Rectum	FALSE	GSE158952	polyA	RNA-Seq	NA	17	Black	Male	NA	NA	NA	NA	NA	NA
ACTB	SRR12765540	198132	-4.42247	4.96771	Ileum_UC	UC	Ileum	FALSE	GSE158952	polyA	RNA-Seq	NA	17	Black	Male	NA	NA	NA	NA	NA	NA
ACTB	SRR12765541	62013.7	-1.88479	7.01843	Rectum_UC	UC	Rectum	FALSE	GSE158952	polyA	RNA-Seq	NA	17	Black	Male	NA	NA	NA	NA	NA	NA
ACTB	SRR12765542	150977	1.51584	8.94631	Ileum_CD	CD	Ileum	FALSE	GSE158952	polyA	RNA-Seq	NA	18	White	Male	NA	NA	NA	NA	NA	NA
ACTB	SRR12765543	35728.2	2.50153	5.64162	Rectum_CD	CD	Rectum	FALSE	GSE158952	polyA	RNA-Seq	NA	18	White	Male	NA	NA	NA	NA	NA	NA
ACTB	SRR12765544	90553.7	3.60896	4.14487	Ileum_CD	CD	Ileum	FALSE	GSE158952	polyA	RNA-Seq	NA	18	White	Male	NA	NA	NA	NA	NA	NA
ACTB	SRR12765545	58112.4	3.86324	4.40592	Rectum_CD	CD	Rectum	FALSE	GSE158952	polyA	RNA-Seq	NA	18	White	Male	NA	NA	NA	NA	NA	NA
ACTB	SRR12765546	8813.13	0.42043	7.12544	Ileum_CD	CD	Ileum	FALSE	GSE158952	polyA	RNA-Seq	NA	14	White	Male	NA	NA	NA	NA	NA	NA
ACTB	SRR12765547	45630.2	4.33107	3.5417	Rectum_CD	CD	Rectum	FALSE	GSE158952	polyA	RNA-Seq	NA	14	White	Male	NA	NA	NA	NA	NA	NA
ACTB	SRR12765548	81318	-1.537	3.65592	Ileum_CD	CD	Ileum	FALSE	GSE158952	polyA	RNA-Seq	NA	11	Black	Male	NA	NA	NA	NA	NA	NA
ACTB	SRR12765549	133348	-4.2927	7.27543	Rectum_CD	CD	Rectum	FALSE	GSE158952	polyA	RNA-Seq	NA	11	Black	Male	NA	NA	NA	NA	NA	NA
ACTB	SRR12765550	9805.71	-0.885612	2.25669	Ileum_CD	CD	Ileum	FALSE	GSE158952	polyA	RNA-Seq	NA	11	Black	Male	NA	NA	NA	NA	NA	NA
ACTB	SRR12765551	65050.8	-5.33159	6.97502	Rectum_CD	CD	Rectum	FALSE	GSE158952	polyA	RNA-Seq	NA	11	Black	Male	NA	NA	NA	NA	NA	NA
ACTB	SRR12765552	1.04143	-5.87308	4.87006	Ileum_CD	CD	Ileum	FALSE	GSE158952	polyA	RNA-Seq	NA	12	Black	Female	NA	NA	NA	NA	NA	NA
ACTB	SRR12765553	28445.3	0.387158	1.95462	Rectum_CD	CD	Rectum	FALSE	GSE158952	polyA	RNA-Seq	NA	12	Black	Female	NA	NA	NA	NA	NA	NA
ACTB	SRR12765554	4336.8	-5.50658	5.23561	Ileum_CD	CD	Ileum	FALSE	GSE158952	polyA	RNA-Seq	NA	12	Black	Female	NA	NA	NA	NA	NA	NA
ACTB	SRR12765555	23144.7	-0.0180795	3.68476	Ileum_UC	UC	Ileum	FALSE	GSE158952	polyA	RNA-Seq	NA	19	White	Female	NA	NA	NA	NA	NA	NA
ACTB	SRR12765556	36106.4	2.36866	6.1069	Rectum_UC	UC	Rectum	FALSE	GSE158952	polyA	RNA-Seq	NA	19	White	Female	NA	NA	NA	NA	NA	NA
ACTB	SRR12765557	10687.9	0.296353	7.18528	Ileum_UC	UC	Ileum	FALSE	GSE158952	polyA	RNA-Seq	NA	19	White	Female	NA	NA	NA	NA	NA	NA
ACTB	SRR12765558	1.0515	0.340746	2.84584	Rectum_UC	UC	Rectum	FALSE	GSE158952	polyA	RNA-Seq	NA	19	White	Female	NA	NA	NA	NA	NA	NA
ACTB	SRR12765559	71863.7	4.86949	3.95241	Ileum_CD	CD	Ileum	FALSE	GSE158952	polyA	RNA-Seq	NA	11	White	Female	NA	NA	NA	NA	NA	NA
ACTB	SRR12765560	1.01895	2.39631	6.06673	Rectum_CD	CD	Rectum	FALSE	GSE158952	polyA	RNA-Seq	NA	11	White	Female	NA	NA	NA	NA	NA	NA
ACTB	SRR12765561	55797	1.29542	8.93287	Ileum_CD	CD	Ileum	FALSE	GSE158952	polyA	RNA-Seq	NA	11	White	Female	NA	NA	NA	NA	NA	NA
ACTB	SRR12765562	9304.87	2.37099	6.13037	Rectum_CD	CD	Rectum	FALSE	GSE158952	polyA	RNA-Seq	NA	11	White	Female	NA	NA	NA	NA	NA	NA
ACTB	SRR12765563	102454	-4.40532	5.04416	Ileum_CD	CD	Ileum	FALSE	GSE158952	polyA	RNA-Seq	NA	12	White	Female	NA	NA	NA	NA	NA	NA
ACTB	SRR12765564	47018.9	4.47407	4.09976	Rectum_CD	CD	Rectum	FALSE	GSE158952	polyA	RNA-Seq	NA	12	White	Female	NA	NA	NA	NA	NA	NA
ACTB	SRR12765565	102953	-4.42156	4.65572	Ileum_CD	CD	Ileum	FALSE	GSE158952	polyA	RNA-Seq	NA	12	White	Female	NA	NA	NA	NA	NA	NA
ACTB	SRR12765566	44984	2.77131	4.67079	Rectum_CD	CD	Rectum	FALSE	GSE158952	polyA	RNA-Seq	NA	12	White	Female	NA	NA	NA	NA	NA	NA
ACTB	SRR12765567	18955.3	0.394089	7.07346	Ileum_UC	UC	Ileum	FALSE	GSE158952	polyA	RNA-Seq	NA	12	Black	Male	NA	NA	NA	NA	NA	NA
ACTB	SRR12765568	27937.2	2.47509	6.01923	Rectum_UC	UC	Rectum	FALSE	GSE158952	polyA	RNA-Seq	NA	12	Black	Male	NA	NA	NA	NA	NA	NA
ACTB	SRR12765569	22471	0.289904	6.6297	Ileum_UC	UC	Ileum	FALSE	GSE158952	polyA	RNA-Seq	NA	12	Black	Male	NA	NA	NA	NA	NA	NA
ACTB	SRR12765570	39707.8	4.21817	4.10252	Rectum_UC	UC	Rectum	FALSE	GSE158952	polyA	RNA-Seq	NA	12	Black	Male	NA	NA	NA	NA	NA	NA
ACTB	SRR12765571	31291.9	0.316568	6.55299	Ileum_CD	CD	Ileum	FALSE	GSE158952	polyA	RNA-Seq	NA	12	Black	Male	NA	NA	NA	NA	NA	NA
ACTB	SRR12765572	86540.1	3.56679	3.95416	Rectum_CD	CD	Rectum	FALSE	GSE158952	polyA	RNA-Seq	NA	12	Black	Male	NA	NA	NA	NA	NA	NA
ACTB	SRR12765573	2135.65	0.580389	3.38138	Rectum_CD	CD	Rectum	FALSE	GSE158952	polyA	RNA-Seq	NA	12	Black	Male	NA	NA	NA	NA	NA	NA
ACTB	SRR12765574	50769.9	0.159343	8.72314	Ileum_UC	UC	Ileum	FALSE	GSE158952	polyA	RNA-Seq	NA	10	Black	Male	NA	NA	NA	NA	NA	NA
ACTB	SRR12765575	88257.4	2.61509	4.73331	Rectum_UC	UC	Rectum	FALSE	GSE158952	polyA	RNA-Seq	NA	10	Black	Male	NA	NA	NA	NA	NA	NA
ACTB	SRR12765576	31550.6	0.397536	7.25584	Ileum_UC	UC	Ileum	FALSE	GSE158952	polyA	RNA-Seq	NA	10	Black	Male	NA	NA	NA	NA	NA	NA
ACTB	SRR12765577	34826	0.637696	2.80697	Rectum_UC	UC	Rectum	FALSE	GSE158952	polyA	RNA-Seq	NA	10	Black	Male	NA	NA	NA	NA	NA	NA
ACTB	SRR12765578	21018.7	0.495622	7.13476	Ileum_CD	CD	Ileum	FALSE	GSE158952	polyA	RNA-Seq	NA	17	White	Female	NA	NA	NA	NA	NA	NA
ACTB	SRR12765579	42750.4	2.41501	5.74486	Rectum_CD	CD	Rectum	FALSE	GSE158952	polyA	RNA-Seq	NA	17	White	Female	NA	NA	NA	NA	NA	NA
ACTB	SRR12765580	41465.1	1.06751	7.94906	Ileum_CD	CD	Ileum	FALSE	GSE158952	polyA	RNA-Seq	NA	17	White	Female	NA	NA	NA	NA	NA	NA
ACTB	SRR12765581	33592.8	2.3673	6.04132	Rectum_CD	CD	Rectum	FALSE	GSE158952	polyA	RNA-Seq	NA	17	White	Female	NA	NA	NA	NA	NA	NA
ACTB	SRR12765582	90101.5	5.67153	3.94441	Ileum_UC	UC	Ileum	FALSE	GSE158952	polyA	RNA-Seq	NA	18	White	Female	NA	NA	NA	NA	NA	NA
ACTB	SRR12765583	43144	0.349054	4.59689	Rectum_UC	UC	Rectum	FALSE	GSE158952	polyA	RNA-Seq	NA	18	White	Female	NA	NA	NA	NA	NA	NA
ACTB	SRR12765584	65382	1.10119	3.70508	Ileum_UC	UC	Ileum	FALSE	GSE158952	polyA	RNA-Seq	NA	18	White	Female	NA	NA	NA	NA	NA	NA
ACTB	SRR12765585	50921.8	2.31792	6.17707	Rectum_UC	UC	Rectum	FALSE	GSE158952	polyA	RNA-Seq	NA	18	White	Female	NA	NA	NA	NA	NA	NA
ACTB	SRR12765586	90758.4	0.169849	8.69776	Ileum_UC	UC	Ileum	FALSE	GSE158952	polyA	RNA-Seq	NA	14	Black	Female	NA	NA	NA	NA	NA	NA
ACTB	SRR12765587	120208	3.08268	3.14916	Rectum_UC	UC	Rectum	FALSE	GSE158952	polyA	RNA-Seq	NA	14	Black	Female	NA	NA	NA	NA	NA	NA
ACTB	SRR12765588	87804.1	0.137105	8.68553	Ileum_UC	UC	Ileum	FALSE	GSE158952	polyA	RNA-Seq	NA	14	Black	Female	NA	NA	NA	NA	NA	NA
ACTB	SRR12765589	49800.1	2.43159	3.22718	Rectum_UC	UC	Rectum	FALSE	GSE158952	polyA	RNA-Seq	NA	14	Black	Female	NA	NA	NA	NA	NA	NA
ACTB	SRR12765590	9419.17	-0.0689026	3.65592	Ileum_UC	UC	Ileum	FALSE	GSE158952	polyA	RNA-Seq	NA	17	Black	Female	NA	NA	NA	NA	NA	NA
ACTB	SRR12765591	38406.6	-3.6977	3.35227	Rectum_UC	UC	Rectum	FALSE	GSE158952	polyA	RNA-Seq	NA	17	Black	Female	NA	NA	NA	NA	NA	NA
ACTB	SRR12765592	23068.2	1.17764	4.66039	Ileum_UC	UC	Ileum	FALSE	GSE158952	polyA	RNA-Seq	NA	17	Black	Female	NA	NA	NA	NA	NA	NA
ACTB	SRR12765593	49929.9	-5.15586	6.25257	Rectum_UC	UC	Rectum	FALSE	GSE158952	polyA	RNA-Seq	NA	17	Black	Female	NA	NA	NA	NA	NA	NA
ACTB	SRR12765594	11980	0.437179	7.07867	Ileum_CD	CD	Ileum	FALSE	GSE158952	polyA	RNA-Seq	NA	15	White	Male	NA	NA	NA	NA	NA	NA
ACTB	SRR12765595	41069.7	-1.59764	6.63925	Rectum_CD	CD	Rectum	FALSE	GSE158952	polyA	RNA-Seq	NA	15	White	Male	NA	NA	NA	NA	NA	NA
ACTB	SRR12765596	84478.9	4.68317	5.5352	Rectum_CD	CD	Rectum	FALSE	GSE158952	polyA	RNA-Seq	NA	15	White	Male	NA	NA	NA	NA	NA	NA
ACTB	SRR12765597	89486.3	-4.18538	3.53207	Ileum_CD	CD	Ileum	FALSE	GSE158952	polyA	RNA-Seq	NA	16	White	Female	NA	NA	NA	NA	NA	NA
ACTB	SRR12765598	53173.8	4.30973	3.70165	Rectum_CD	CD	Rectum	FALSE	GSE158952	polyA	RNA-Seq	NA	16	White	Female	NA	NA	NA	NA	NA	NA
ACTB	SRR12765599	67627.6	4.77479	3.73597	Rectum_CD	CD	Rectum	FALSE	GSE158952	polyA	RNA-Seq	NA	16	White	Female	NA	NA	NA	NA	NA	NA
ACTB	SRR12765600	1.04299	-5.84896	4.82507	Ileum_UC	UC	Ileum	FALSE	GSE158952	polyA	RNA-Seq	NA	8	Black	Male	NA	NA	NA	NA	NA	NA
ACTB	SRR12765601	29430.5	-3.39582	7.88218	Rectum_UC	UC	Rectum	FALSE	GSE158952	polyA	RNA-Seq	NA	8	Black	Male	NA	NA	NA	NA	NA	NA
ACTB	SRR12765602	54002.7	1.26629	6.38141	Ileum_UC	UC	Ileum	FALSE	GSE158952	polyA	RNA-Seq	NA	8	Black	Male	NA	NA	NA	NA	NA	NA
ACTB	SRR12765603	23642	2.91016	5.52474	Rectum_UC	UC	Rectum	FALSE	GSE158952	polyA	RNA-Seq	NA	8	Black	Male	NA	NA	NA	NA	NA	NA
ACTB	SRR12765604	34357.3	0.371723	7.1133	Ileum_UC	UC	Ileum	FALSE	GSE158952	polyA	RNA-Seq	NA	10	White	Female	NA	NA	NA	NA	NA	NA
ACTB	SRR12765605	51875.1	3.00492	3.36626	Rectum_UC	UC	Rectum	FALSE	GSE158952	polyA	RNA-Seq	NA	10	White	Female	NA	NA	NA	NA	NA	NA
ACTB	SRR12765606	28718.1	0.365465	7.10725	Ileum_UC	UC	Ileum	FALSE	GSE158952	polyA	RNA-Seq	NA	10	White	Female	NA	NA	NA	NA	NA	NA
ACTB	SRR12765607	49173	3.6691	4.51829	Rectum_UC	UC	Rectum	FALSE	GSE158952	polyA	RNA-Seq	NA	10	White	Female	NA	NA	NA	NA	NA	NA
ACTB	SRR12765608	46869.5	1.23104	4.64011	Ileum_UC	UC	Ileum	FALSE	GSE158952	polyA	RNA-Seq	NA	16	White	Male	NA	NA	NA	NA	NA	NA
ACTB	SRR12765609	103828	-4.11023	6.67027	Rectum_UC	UC	Rectum	FALSE	GSE158952	polyA	RNA-Seq	NA	16	White	Male	NA	NA	NA	NA	NA	NA
ACTB	SRR12765610	48094.5	1.20502	4.60539	Ileum_UC	UC	Ileum	FALSE	GSE158952	polyA	RNA-Seq	NA	16	White	Male	NA	NA	NA	NA	NA	NA
ACTB	SRR12765611	67843.7	-4.08049	6.55763	Rectum_UC	UC	Rectum	FALSE	GSE158952	polyA	RNA-Seq	NA	16	White	Male	NA	NA	NA	NA	NA	NA
ACTB	SRR12765612	50084.3	0.111713	8.7678	Ileum_UC	UC	Ileum	FALSE	GSE158952	polyA	RNA-Seq	NA	15	Black	Female	NA	NA	NA	NA	NA	NA
ACTB	SRR12765613	58390.7	-1.91894	7.57486	Rectum_UC	UC	Rectum	FALSE	GSE158952	polyA	RNA-Seq	NA	15	Black	Female	NA	NA	NA	NA	NA	NA
ACTB	SRR12765614	57414.2	0.159642	8.72517	Ileum_UC	UC	Ileum	FALSE	GSE158952	polyA	RNA-Seq	NA	15	Black	Female	NA	NA	NA	NA	NA	NA
ACTB	SRR12765615	18277.9	0.438582	7.27896	Ileum_CD	CD	Ileum	FALSE	GSE158952	polyA	RNA-Seq	NA	15	Black	Male	NA	NA	NA	NA	NA	NA
ACTB	SRR12765616	64954.3	4.2755	3.46946	Rectum_CD	CD	Rectum	FALSE	GSE158952	polyA	RNA-Seq	NA	15	Black	Male	NA	NA	NA	NA	NA	NA
ACTB	SRR12765617	24789.7	0.471568	7.23846	Ileum_CD	CD	Ileum	FALSE	GSE158952	polyA	RNA-Seq	NA	15	Black	Male	NA	NA	NA	NA	NA	NA
ACTB	SRR12765618	29560.8	-3.89377	7.06647	Rectum_CD	CD	Rectum	FALSE	GSE158952	polyA	RNA-Seq	NA	15	Black	Male	NA	NA	NA	NA	NA	NA
ACTB	SRR12765619	14245.4	0.307597	7.06676	Ileum_CD	CD	Ileum	FALSE	GSE158952	polyA	RNA-Seq	NA	16	White	Female	NA	NA	NA	NA	NA	NA
ACTB	SRR12765620	29060.6	2.58444	5.69537	Rectum_CD	CD	Rectum	FALSE	GSE158952	polyA	RNA-Seq	NA	16	White	Female	NA	NA	NA	NA	NA	NA
ACTB	SRR12765621	35077.4	0.726912	8.77393	Ileum_UC	UC	Ileum	FALSE	GSE158952	polyA	RNA-Seq	NA	15	White	Female	NA	NA	NA	NA	NA	NA
ACTB	SRR12765622	54911.4	-3.82161	3.35626	Rectum_UC	UC	Rectum	FALSE	GSE158952	polyA	RNA-Seq	NA	15	White	Female	NA	NA	NA	NA	NA	NA
ACTB	SRR12765623	97609	5.45819	4.11297	Ileum_UC	UC	Ileum	FALSE	GSE158952	polyA	RNA-Seq	NA	15	White	Female	NA	NA	NA	NA	NA	NA
ACTB	SRR12765624	88617.8	2.53216	2.47456	Ileum_CD	CD	Ileum	FALSE	GSE158952	polyA	RNA-Seq	NA	15	White	Female	NA	NA	NA	NA	NA	NA
ACTB	SRR12765625	46786	2.58685	2.9215	Rectum_CD	CD	Rectum	FALSE	GSE158952	polyA	RNA-Seq	NA	15	White	Female	NA	NA	NA	NA	NA	NA
ACTB	SRR12765626	92544.1	-4.39947	4.30619	Ileum_CD	CD	Ileum	FALSE	GSE158952	polyA	RNA-Seq	NA	15	White	Female	NA	NA	NA	NA	NA	NA
ACTB	SRR12765627	139812	5.99928	3.84511	Rectum_CD	CD	Rectum	FALSE	GSE158952	polyA	RNA-Seq	NA	15	White	Female	NA	NA	NA	NA	NA	NA
ACTB	SRR12765628	20952.9	-5.79356	5.19578	Ileum_CD	CD	Ileum	FALSE	GSE158952	polyA	RNA-Seq	NA	17	Black	Female	NA	NA	NA	NA	NA	NA
ACTB	SRR12765629	17607.1	-4.35139	7.23714	Rectum_CD	CD	Rectum	FALSE	GSE158952	polyA	RNA-Seq	NA	17	Black	Female	NA	NA	NA	NA	NA	NA
ACTB	SRR12765630	76384	5.18058	4.8117	Ileum_CD	CD	Ileum	FALSE	GSE158952	polyA	RNA-Seq	NA	16	Black	Male	NA	NA	NA	NA	NA	NA
ACTB	SRR12765631	139686	-4.39187	4.27159	Rectum_CD	CD	Rectum	FALSE	GSE158952	polyA	RNA-Seq	NA	16	Black	Male	NA	NA	NA	NA	NA	NA
ACTB	SRR12765632	66648.9	-4.83188	6.76684	Ileum_CD	CD	Ileum	FALSE	GSE158952	polyA	RNA-Seq	NA	16	Black	Male	NA	NA	NA	NA	NA	NA
ACTB	SRR12765633	18091.8	-3.92201	3.38107	Rectum_CD	CD	Rectum	FALSE	GSE158952	polyA	RNA-Seq	NA	16	Black	Male	NA	NA	NA	NA	NA	NA
ACTB	SRR12765634	34340.8	2.78129	4.18832	Ileum_UC	UC	Ileum	FALSE	GSE158952	polyA	RNA-Seq	NA	18	Black	Male	NA	NA	NA	NA	NA	NA
ACTB	SRR12765635	46049.4	-0.453435	2.24593	Rectum_UC	UC	Rectum	FALSE	GSE158952	polyA	RNA-Seq	NA	18	Black	Male	NA	NA	NA	NA	NA	NA
ACTB	SRR12765636	17416	0.771003	6.73508	Ileum_UC	UC	Ileum	FALSE	GSE158952	polyA	RNA-Seq	NA	18	Black	Male	NA	NA	NA	NA	NA	NA
ACTB	SRR12765637	18472.6	2.26724	5.69657	Rectum_UC	UC	Rectum	FALSE	GSE158952	polyA	RNA-Seq	NA	18	Black	Male	NA	NA	NA	NA	NA	NA
ACTB	SRR12765638	97417	5.05378	5.5092	Ileum_CD	CD	Ileum	FALSE	GSE158952	polyA	RNA-Seq	NA	11	Black	Male	NA	NA	NA	NA	NA	NA
ACTB	SRR12765639	11545.5	2.19237	6.33965	Rectum_CD	CD	Rectum	FALSE	GSE158952	polyA	RNA-Seq	NA	11	Black	Male	NA	NA	NA	NA	NA	NA
ACTB	SRR12765640	36467.7	0.263226	8.62113	Ileum_CD	CD	Ileum	FALSE	GSE158952	polyA	RNA-Seq	NA	11	Black	Male	NA	NA	NA	NA	NA	NA
ACTB	SRR12765641	11650	2.20953	6.31327	Rectum_CD	CD	Rectum	FALSE	GSE158952	polyA	RNA-Seq	NA	11	Black	Male	NA	NA	NA	NA	NA	NA
ACTB	SRR12765642	56276.4	5.30107	4.10611	Ileum_CD	CD	Ileum	FALSE	GSE158952	polyA	RNA-Seq	NA	14	White	Male	NA	NA	NA	NA	NA	NA
ACTB	SRR12765643	68898.8	2.47799	3.33653	Rectum_CD	CD	Rectum	FALSE	GSE158952	polyA	RNA-Seq	NA	14	White	Male	NA	NA	NA	NA	NA	NA
ACTB	SRR12765644	60468.4	5.3351	4.01776	Ileum_CD	CD	Ileum	FALSE	GSE158952	polyA	RNA-Seq	NA	14	White	Male	NA	NA	NA	NA	NA	NA
ACTB	SRR12765645	42791.2	-1.42238	6.66643	Rectum_CD	CD	Rectum	FALSE	GSE158952	polyA	RNA-Seq	NA	14	White	Male	NA	NA	NA	NA	NA	NA
ACTB	SRR12765646	88035.1	1.50504	9.01999	Ileum_CD	CD	Ileum	FALSE	GSE158952	polyA	RNA-Seq	NA	20	White	Female	NA	NA	NA	NA	NA	NA
ACTB	SRR12765647	16334.5	2.18596	6.24949	Rectum_CD	CD	Rectum	FALSE	GSE158952	polyA	RNA-Seq	NA	20	White	Female	NA	NA	NA	NA	NA	NA
ACTB	SRR12765648	23490.6	0.349199	6.55814	Ileum_CD	CD	Ileum	FALSE	GSE158952	polyA	RNA-Seq	NA	20	White	Female	NA	NA	NA	NA	NA	NA
ACTB	SRR12765649	1.04946	-3.09329	1.09118	Ileum_CD	CD	Ileum	FALSE	GSE158952	polyA	RNA-Seq	NA	14	Black	Female	NA	NA	NA	NA	NA	NA
ACTB	SRR12765650	22187.9	2.2391	6.21478	Rectum_CD	CD	Rectum	FALSE	GSE158952	polyA	RNA-Seq	NA	14	Black	Female	NA	NA	NA	NA	NA	NA
ACTB	SRR12765651	1.02822	-0.0555427	3.61287	Ileum_CD	CD	Ileum	FALSE	GSE158952	polyA	RNA-Seq	NA	14	Black	Female	NA	NA	NA	NA	NA	NA
ACTB	SRR12765652	31147.2	2.26187	6.26784	Rectum_CD	CD	Rectum	FALSE	GSE158952	polyA	RNA-Seq	NA	14	Black	Female	NA	NA	NA	NA	NA	NA
ACTB	SRR12774664	79209.9	5.24614	4.79388	Blood_PIBD	PIBD	Blood	FALSE	GSE159034	total	RNA-Seq	NA	NA	NA	NA	NA	NA	NA	NA	NA	NA
ACTB	SRR12774665	41608.4	2.86977	5.73404	Blood_PIBD	PIBD	Blood	FALSE	GSE159034	total	RNA-Seq	NA	NA	NA	NA	NA	NA	NA	NA	NA	NA
ACTB	SRR12774666	32676.5	2.61588	5.16455	Blood_PIBD	PIBD	Blood	FALSE	GSE159034	total	RNA-Seq	NA	NA	NA	NA	NA	NA	NA	NA	NA	NA
ACTB	SRR12774667	78526.9	2.93799	5.77867	Blood_PIBD	PIBD	Blood	FALSE	GSE159034	total	RNA-Seq	NA	NA	NA	NA	NA	NA	NA	NA	NA	NA
ACTB	SRR12774668	67445	2.20362	5.54146	Blood_PIBD	PIBD	Blood	FALSE	GSE159034	total	RNA-Seq	NA	NA	NA	NA	NA	NA	NA	NA	NA	NA
ACTB	SRR12774669	21200.3	2.44305	5.70416	Blood_PIBD	PIBD	Blood	FALSE	GSE159034	total	RNA-Seq	NA	NA	NA	NA	NA	NA	NA	NA	NA	NA
ACTB	SRR12774670	14609.2	2.40675	5.60659	Blood_PIBD	PIBD	Blood	FALSE	GSE159034	total	RNA-Seq	NA	NA	NA	NA	NA	NA	NA	NA	NA	NA
ACTB	SRR12774671	6640.2	2.98545	6.43164	Blood_PIBD	PIBD	Blood	FALSE	GSE159034	total	RNA-Seq	NA	NA	NA	NA	NA	NA	NA	NA	NA	NA
ACTB	SRR12774672	53058.1	5.05314	4.96719	Blood_PIBD	PIBD	Blood	FALSE	GSE159034	total	RNA-Seq	NA	NA	NA	NA	NA	NA	NA	NA	NA	NA
ACTB	SRR12774673	32572.5	3.10033	6.0786	Blood_PIBD	PIBD	Blood	FALSE	GSE159034	total	RNA-Seq	NA	NA	NA	NA	NA	NA	NA	NA	NA	NA
ACTB	SRR12774674	78432.7	2.78506	5.31779	Blood_PIBD	PIBD	Blood	FALSE	GSE159034	total	RNA-Seq	NA	NA	NA	NA	NA	NA	NA	NA	NA	NA
ACTB	SRR12774675	47310.7	2.94126	6.19676	Blood_PIBD	PIBD	Blood	FALSE	GSE159034	total	RNA-Seq	NA	NA	NA	NA	NA	NA	NA	NA	NA	NA
ACTB	SRR12774676	43391.1	5.67034	4.45723	Blood_PIBD	PIBD	Blood	FALSE	GSE159034	total	RNA-Seq	NA	NA	NA	NA	NA	NA	NA	NA	NA	NA
ACTB	SRR12774677	46295.4	4.58768	4.87563	Blood_PIBD	PIBD	Blood	FALSE	GSE159034	total	RNA-Seq	NA	NA	NA	NA	NA	NA	NA	NA	NA	NA
ACTB	SRR12774678	1.04375	3.0293	6.45079	Blood_PIBD	PIBD	Blood	FALSE	GSE159034	total	RNA-Seq	NA	NA	NA	NA	NA	NA	NA	NA	NA	NA
ACTB	SRR12774679	16773.3	3.09315	6.34419	Blood_PIBD	PIBD	Blood	FALSE	GSE159034	total	RNA-Seq	NA	NA	NA	NA	NA	NA	NA	NA	NA	NA
ACTB	SRR12774680	58813.8	3.07496	5.02666	Blood_PIBD	PIBD	Blood	FALSE	GSE159034	total	RNA-Seq	NA	NA	NA	NA	NA	NA	NA	NA	NA	NA
ACTB	SRR12774681	77997.2	3.42884	4.87551	Blood_PIBD	PIBD	Blood	FALSE	GSE159034	total	RNA-Seq	NA	NA	NA	NA	NA	NA	NA	NA	NA	NA
ACTB	SRR12774682	89763.6	3.13583	4.93457	Blood_PIBD	PIBD	Blood	FALSE	GSE159034	total	RNA-Seq	NA	NA	NA	NA	NA	NA	NA	NA	NA	NA
ACTB	SRR12774683	135656	5.54779	4.56357	Blood_PIBD	PIBD	Blood	FALSE	GSE159034	total	RNA-Seq	NA	NA	NA	NA	NA	NA	NA	NA	NA	NA
ACTB	SRR12774684	92784.9	5.51027	4.59839	Blood_PIBD	PIBD	Blood	FALSE	GSE159034	total	RNA-Seq	NA	NA	NA	NA	NA	NA	NA	NA	NA	NA
ACTB	SRR12774685	18728	4.39084	4.80455	Blood_PIBD	PIBD	Blood	FALSE	GSE159034	total	RNA-Seq	NA	NA	NA	NA	NA	NA	NA	NA	NA	NA
ACTB	SRR12774686	15619.8	3.1969	4.90612	Blood_PIBD	PIBD	Blood	FALSE	GSE159034	total	RNA-Seq	NA	NA	NA	NA	NA	NA	NA	NA	NA	NA
ACTB	SRR12774687	47051.8	2.94763	5.90904	Blood_PIBD	PIBD	Blood	FALSE	GSE159034	total	RNA-Seq	NA	NA	NA	NA	NA	NA	NA	NA	NA	NA
ACTB	SRR1609360	21646.1	-2.47208	2.69353	Ileum_Control	Control	Ileum	TRUE	GSE62207	total	RNA-Seq	NA	2	NA	Male	No	NA	NA	NA	NA	NA
ACTB	SRR1609361	41345.1	-4.84155	6.6051	Ileum_Control	Control	Ileum	TRUE	GSE62207	total	RNA-Seq	NA	5	NA	Male	No	NA	NA	NA	NA	NA
ACTB	SRR1609362	20222.3	-2.48169	2.69387	Ileum_Control	Control	Ileum	TRUE	GSE62207	total	RNA-Seq	NA	5	NA	Male	No	NA	NA	NA	NA	NA
ACTB	SRR1609363	24253.5	0.408713	6.45806	Ileum_Control	Control	Ileum	TRUE	GSE62207	total	RNA-Seq	NA	6	NA	Male	No	NA	NA	NA	NA	NA
ACTB	SRR1609364	16279.3	0.55677	6.14966	Ileum_Control	Control	Ileum	TRUE	GSE62207	total	RNA-Seq	NA	7	NA	Female	No	NA	NA	NA	NA	NA
ACTB	SRR1609365	91226.6	-1.57487	4.28942	Ileum_Control	Control	Ileum	TRUE	GSE62207	total	RNA-Seq	NA	8	NA	Male	No	NA	NA	NA	NA	NA
ACTB	SRR1609366	43831.8	1.08761	7.06877	Ileum_Control	Control	Ileum	TRUE	GSE62207	total	RNA-Seq	NA	8	NA	Male	No	NA	NA	NA	NA	NA
ACTB	SRR1609367	85695.4	0.117409	8.54783	Ileum_Control	Control	Ileum	TRUE	GSE62207	total	RNA-Seq	NA	8	NA	Male	No	NA	NA	NA	NA	NA
ACTB	SRR1609368	24961.9	0.328219	6.75223	Ileum_Control	Control	Ileum	TRUE	GSE62207	total	RNA-Seq	NA	9	NA	Male	No	NA	NA	NA	NA	NA
ACTB	SRR1609369	78945	1.36707	7.28543	Ileum_Control	Control	Ileum	TRUE	GSE62207	total	RNA-Seq	NA	9	NA	Male	No	NA	NA	NA	NA	NA
ACTB	SRR1609370	79849.3	-0.167727	8.44363	Ileum_Control	Control	Ileum	TRUE	GSE62207	total	RNA-Seq	NA	9	NA	Female	No	NA	NA	NA	NA	NA
ACTB	SRR1609371	47713.9	-0.758111	5.09731	Ileum_Control	Control	Ileum	TRUE	GSE62207	total	RNA-Seq	NA	9	NA	Male	No	NA	NA	NA	NA	NA
ACTB	SRR1609372	72876.4	-0.581785	8.49773	Ileum_Control	Control	Ileum	TRUE	GSE62207	total	RNA-Seq	NA	9	NA	Male	No	NA	NA	NA	NA	NA
ACTB	SRR1609373	24057	0.446404	6.39028	Ileum_Control	Control	Ileum	TRUE	GSE62207	total	RNA-Seq	NA	10	NA	Male	No	NA	NA	NA	NA	NA
ACTB	SRR1609374	52165.7	1.16696	5.90081	Ileum_Control	Control	Ileum	TRUE	GSE62207	total	RNA-Seq	NA	10	NA	Female	No	NA	NA	NA	NA	NA
ACTB	SRR1609375	22346.9	0.207366	7.00379	Ileum_Control	Control	Ileum	TRUE	GSE62207	total	RNA-Seq	NA	10	NA	Male	No	NA	NA	NA	NA	NA
ACTB	SRR1609376	73066.9	0.576451	5.36054	Ileum_Control	Control	Ileum	TRUE	GSE62207	total	RNA-Seq	NA	10	NA	Male	No	NA	NA	NA	NA	NA
ACTB	SRR1609377	25874.1	-2.74567	7.80526	Ileum_Control	Control	Ileum	TRUE	GSE62207	total	RNA-Seq	NA	10	NA	Female	No	NA	NA	NA	NA	NA
ACTB	SRR1609378	64005.1	-2.00057	3.87662	Ileum_Control	Control	Ileum	TRUE	GSE62207	total	RNA-Seq	NA	11	NA	Male	No	NA	NA	NA	NA	NA
ACTB	SRR1609379	53396	3.72128	5.44631	Ileum_Control	Control	Ileum	TRUE	GSE62207	total	RNA-Seq	NA	11	NA	Female	No	NA	NA	NA	NA	NA
ACTB	SRR1609380	36139.4	-0.627945	5.31625	Ileum_Control	Control	Ileum	TRUE	GSE62207	total	RNA-Seq	NA	11	NA	Female	No	NA	NA	NA	NA	NA
ACTB	SRR1609381	81979	0.175165	8.19451	Ileum_Control	Control	Ileum	TRUE	GSE62207	total	RNA-Seq	NA	11	NA	Male	No	NA	NA	NA	NA	NA
ACTB	SRR1609382	91470.5	-2.13509	4.51403	Ileum_Control	Control	Ileum	TRUE	GSE62207	total	RNA-Seq	NA	11	NA	Female	No	NA	NA	NA	NA	NA
ACTB	SRR1609383	413.265	-2.8605	2.0548	Ileum_Control	Control	Ileum	TRUE	GSE62207	total	RNA-Seq	NA	11	NA	Male	No	NA	NA	NA	NA	NA
ACTB	SRR1609384	35132.5	0.503439	7.79372	Ileum_Control	Control	Ileum	TRUE	GSE62207	total	RNA-Seq	NA	11	NA	Male	No	NA	NA	NA	NA	NA
ACTB	SRR1609385	65096.1	0.202551	8.36803	Ileum_Control	Control	Ileum	TRUE	GSE62207	total	RNA-Seq	NA	12	NA	Male	No	NA	NA	NA	NA	NA
ACTB	SRR1609386	20298.2	0.263814	7.22129	Ileum_Control	Control	Ileum	TRUE	GSE62207	total	RNA-Seq	NA	12	NA	Female	No	NA	NA	NA	NA	NA
ACTB	SRR1609387	59788.7	1.6361	8.14654	Ileum_Control	Control	Ileum	TRUE	GSE62207	total	RNA-Seq	NA	12	NA	Male	No	NA	NA	NA	NA	NA
ACTB	SRR1609388	26922	-0.0627216	6.70794	Ileum_Control	Control	Ileum	TRUE	GSE62207	total	RNA-Seq	NA	12	NA	Female	No	NA	NA	NA	NA	NA
ACTB	SRR1609389	69846.7	0.845815	7.14714	Ileum_Control	Control	Ileum	TRUE	GSE62207	total	RNA-Seq	NA	13	NA	Female	No	NA	NA	NA	NA	NA
ACTB	SRR1609390	25112	-5.43935	5.91508	Ileum_Control	Control	Ileum	TRUE	GSE62207	total	RNA-Seq	NA	13	NA	Female	No	NA	NA	NA	NA	NA
ACTB	SRR1609391	4819.29	-2.41812	2.90471	Ileum_Control	Control	Ileum	TRUE	GSE62207	total	RNA-Seq	NA	13	NA	Male	No	NA	NA	NA	NA	NA
ACTB	SRR1609392	26829.9	0.865357	5.68445	Ileum_Control	Control	Ileum	TRUE	GSE62207	total	RNA-Seq	NA	13	NA	Male	No	NA	NA	NA	NA	NA
ACTB	SRR1609393	15949.6	-2.27927	3.033	Ileum_Control	Control	Ileum	TRUE	GSE62207	total	RNA-Seq	NA	13	NA	Female	No	NA	NA	NA	NA	NA
ACTB	SRR1609394	17455.5	0.24038	6.64233	Ileum_Control	Control	Ileum	TRUE	GSE62207	total	RNA-Seq	NA	13	NA	Female	No	NA	NA	NA	NA	NA
ACTB	SRR1609395	27508	-5.3856	6.01586	Ileum_Control	Control	Ileum	TRUE	GSE62207	total	RNA-Seq	NA	14	NA	Male	No	NA	NA	NA	NA	NA
ACTB	SRR1609396	31923.4	-0.283898	8.64053	Ileum_Control	Control	Ileum	TRUE	GSE62207	total	RNA-Seq	NA	14	NA	Male	No	NA	NA	NA	NA	NA
ACTB	SRR1609397	22801.6	0.257624	6.7899	Ileum_Control	Control	Ileum	TRUE	GSE62207	total	RNA-Seq	NA	14	NA	Male	No	NA	NA	NA	NA	NA
ACTB	SRR1609398	16439.4	0.184856	7.30241	Ileum_Control	Control	Ileum	TRUE	GSE62207	total	RNA-Seq	NA	15	NA	Female	No	NA	NA	NA	NA	NA
ACTB	SRR1609399	81031.5	-0.066087	8.66377	Ileum_Control	Control	Ileum	TRUE	GSE62207	total	RNA-Seq	NA	15	NA	Female	No	NA	NA	NA	NA	NA
ACTB	SRR1609400	78073.8	-0.718125	8.56498	Ileum_Control	Control	Ileum	TRUE	GSE62207	total	RNA-Seq	NA	15	NA	Female	No	NA	NA	NA	NA	NA
ACTB	SRR1609401	6513.7	0.639889	5.85666	Ileum_Control	Control	Ileum	TRUE	GSE62207	total	RNA-Seq	NA	16	NA	Male	No	NA	NA	NA	NA	NA
ACTB	SRR1609402	25329.6	0.356538	6.57757	Ileum_Control	Control	Ileum	TRUE	GSE62207	total	RNA-Seq	NA	16	NA	Male	No	NA	NA	NA	NA	NA
ACTB	SRR1609403	25707.2	-3.09913	7.57948	Ileum_Control	Control	Ileum	TRUE	GSE62207	total	RNA-Seq	NA	16	NA	Male	No	NA	NA	NA	NA	NA
ACTB	SRR1609404	58312.4	-0.132757	4.52658	Ileum_Control	Control	Ileum	TRUE	GSE62207	total	RNA-Seq	NA	17	NA	Female	No	NA	NA	NA	NA	NA
ACTB	SRR1609405	10525	-5.32212	5.3007	Ileum_Control	Control	Ileum	TRUE	GSE62207	total	RNA-Seq	NA	NA	NA	Male	No	NA	NA	NA	NA	NA
ACTB	SRR1609406	29006.7	0.565935	5.6232	Ileum_Control	Control	Ileum	TRUE	GSE62207	total	RNA-Seq	NA	NA	NA	Female	No	NA	NA	NA	NA	NA
ACTB	SRR1609407	18940.4	-0.0953535	3.86777	Ileum_Control	Control	Ileum	TRUE	GSE62207	total	RNA-Seq	NA	NA	NA	Female	No	NA	NA	NA	NA	NA
ACTB	SRR1609408	23671.9	0.875293	6.17636	Ileum_Control	Control	Ileum	TRUE	GSE62207	total	RNA-Seq	NA	NA	NA	Female	No	NA	NA	NA	NA	NA
ACTB	SRR1609409	18551.5	1.70673	7.15186	Ileum_Control	Control	Ileum	TRUE	GSE62207	total	RNA-Seq	NA	NA	NA	Male	No	NA	NA	NA	NA	NA
ACTB	SRR1609410	45521	-0.689882	8.14089	Ileum_Control	Control	Ileum	TRUE	GSE62207	total	RNA-Seq	NA	NA	NA	Male	No	NA	NA	NA	NA	NA
ACTB	SRR1609411	14358	-1.29846	6.24263	Ileum_CD	CD	Ileum	FALSE	GSE62207	total	RNA-Seq	NA	5	NA	Male	No	NA	NA	NA	NA	NA
ACTB	SRR1609412	103804	5.89399	3.88639	Ileum_CD	CD	Ileum	FALSE	GSE62207	total	RNA-Seq	NA	5	NA	Male	No	NA	NA	NA	NA	NA
ACTB	SRR1609413	112313	0.615469	7.82161	Ileum_CD	CD	Ileum	FALSE	GSE62207	total	RNA-Seq	NA	5	NA	Male	No	NA	NA	NA	NA	NA
ACTB	SRR1609414	37160.1	2.5703	2.6278	Ileum_CD	CD	Ileum	FALSE	GSE62207	total	RNA-Seq	NA	5	NA	Female	No	NA	NA	NA	NA	NA
ACTB	SRR1609415	72517	5.05178	5.4123	Ileum_CD	CD	Ileum	FALSE	GSE62207	total	RNA-Seq	NA	6	NA	Male	No	NA	NA	NA	NA	NA
ACTB	SRR1609416	117507	4.75548	5.81654	Ileum_CD	CD	Ileum	FALSE	GSE62207	total	RNA-Seq	NA	6	NA	Female	No	NA	NA	NA	NA	NA
ACTB	SRR1609417	84010	2.68289	2.3948	Ileum_CD	CD	Ileum	FALSE	GSE62207	total	RNA-Seq	NA	6	NA	Male	No	NA	NA	NA	NA	NA
ACTB	SRR1609418	38993.1	3.6345	5.43736	Ileum_CD	CD	Ileum	FALSE	GSE62207	total	RNA-Seq	NA	7	NA	Male	No	NA	NA	NA	NA	NA
ACTB	SRR1609419	75285.2	4.95509	3.57127	Ileum_CD	CD	Ileum	FALSE	GSE62207	total	RNA-Seq	NA	7	NA	Male	No	NA	NA	NA	NA	NA
ACTB	SRR1609420	42688.5	1.66629	7.12044	Ileum_CD	CD	Ileum	FALSE	GSE62207	total	RNA-Seq	NA	7	NA	Male	No	NA	NA	NA	NA	NA
ACTB	SRR1609421	52380.2	-1.95992	7.20054	Ileum_CD	CD	Ileum	FALSE	GSE62207	total	RNA-Seq	NA	7	NA	Male	No	NA	NA	NA	NA	NA
ACTB	SRR1609422	69527.8	2.41502	4.79034	Ileum_CD	CD	Ileum	FALSE	GSE62207	total	RNA-Seq	NA	7	NA	Male	No	NA	NA	NA	NA	NA
ACTB	SRR1609423	37472	-2.38377	2.81261	Ileum_CD	CD	Ileum	FALSE	GSE62207	total	RNA-Seq	NA	8	NA	Male	No	NA	NA	NA	NA	NA
ACTB	SRR1609424	14403.4	-2.79259	2.64766	Ileum_CD	CD	Ileum	FALSE	GSE62207	total	RNA-Seq	NA	8	NA	Male	No	NA	NA	NA	NA	NA
ACTB	SRR1609425	28174.6	1.62678	5.28808	Ileum_CD	CD	Ileum	FALSE	GSE62207	total	RNA-Seq	NA	8	NA	Male	No	NA	NA	NA	NA	NA
ACTB	SRR1609426	47549.4	1.35193	6.51124	Ileum_CD	CD	Ileum	FALSE	GSE62207	total	RNA-Seq	NA	8	NA	Female	No	NA	NA	NA	NA	NA
ACTB	SRR1609427	104038	-2.04518	4.88746	Ileum_CD	CD	Ileum	FALSE	GSE62207	total	RNA-Seq	NA	8	NA	Male	No	NA	NA	NA	NA	NA
ACTB	SRR1609428	40864.7	1.00031	5.741	Ileum_CD	CD	Ileum	FALSE	GSE62207	total	RNA-Seq	NA	8	NA	Male	No	NA	NA	NA	NA	NA
ACTB	SRR1609429	41787.6	-3.91182	7.11921	Ileum_CD	CD	Ileum	FALSE	GSE62207	total	RNA-Seq	NA	8	NA	Male	No	NA	NA	NA	NA	NA
ACTB	SRR1609430	109882	-3.99989	5.98412	Ileum_CD	CD	Ileum	FALSE	GSE62207	total	RNA-Seq	NA	8	NA	Male	No	NA	NA	NA	NA	NA
ACTB	SRR1609431	22454.3	2.36216	6.10171	Ileum_CD	CD	Ileum	FALSE	GSE62207	total	RNA-Seq	NA	9	NA	Female	No	NA	NA	NA	NA	NA
ACTB	SRR1609432	26220.3	1.42884	5.70666	Ileum_CD	CD	Ileum	FALSE	GSE62207	total	RNA-Seq	NA	9	NA	Female	No	NA	NA	NA	NA	NA
ACTB	SRR1609433	48246.6	-4.6455	6.79331	Ileum_CD	CD	Ileum	FALSE	GSE62207	total	RNA-Seq	NA	9	NA	Female	No	NA	NA	NA	NA	NA
ACTB	SRR1609434	66523.3	-2.05594	3.91445	Ileum_CD	CD	Ileum	FALSE	GSE62207	total	RNA-Seq	NA	9	NA	Female	No	NA	NA	NA	NA	NA
ACTB	SRR1609435	25800	-5.53166	6.28319	Ileum_CD	CD	Ileum	FALSE	GSE62207	total	RNA-Seq	NA	9	NA	Male	No	NA	NA	NA	NA	NA
ACTB	SRR1609436	54982.6	-2.05381	6.87572	Ileum_CD	CD	Ileum	FALSE	GSE62207	total	RNA-Seq	NA	9	NA	Male	No	NA	NA	NA	NA	NA
ACTB	SRR1609437	31124.7	0.139716	4.64659	Ileum_CD	CD	Ileum	FALSE	GSE62207	total	RNA-Seq	NA	9	NA	Female	No	NA	NA	NA	NA	NA
ACTB	SRR1609438	13208.1	-2.02783	3.18818	Ileum_CD	CD	Ileum	FALSE	GSE62207	total	RNA-Seq	NA	9	NA	Male	No	NA	NA	NA	NA	NA
ACTB	SRR1609439	63712.1	-5.06905	6.51342	Ileum_CD	CD	Ileum	FALSE	GSE62207	total	RNA-Seq	NA	9	NA	Female	No	NA	NA	NA	NA	NA
ACTB	SRR1609440	58220.5	-3.85822	7.27565	Ileum_CD	CD	Ileum	FALSE	GSE62207	total	RNA-Seq	NA	9	NA	Male	No	NA	NA	NA	NA	NA
ACTB	SRR1609441	78875.4	5.3208	4.09314	Ileum_CD	CD	Ileum	FALSE	GSE62207	total	RNA-Seq	NA	9	NA	Male	No	NA	NA	NA	NA	NA
ACTB	SRR1609442	34395	0.64561	4.94218	Ileum_CD	CD	Ileum	FALSE	GSE62207	total	RNA-Seq	NA	9	NA	Female	No	NA	NA	NA	NA	NA
ACTB	SRR1609443	72584.1	-4.78888	6.61945	Ileum_CD	CD	Ileum	FALSE	GSE62207	total	RNA-Seq	NA	9	NA	Female	No	NA	NA	NA	NA	NA
ACTB	SRR1609444	59780.3	5.0776	4.92209	Ileum_CD	CD	Ileum	FALSE	GSE62207	total	RNA-Seq	NA	9	NA	Male	No	NA	NA	NA	NA	NA
ACTB	SRR1609445	74941	4.84396	4.15856	Ileum_CD	CD	Ileum	FALSE	GSE62207	total	RNA-Seq	NA	9	NA	Male	No	NA	NA	NA	NA	NA
ACTB	SRR1609446	34115.3	-1.62466	6.65008	Ileum_CD	CD	Ileum	FALSE	GSE62207	total	RNA-Seq	NA	9	NA	Female	No	NA	NA	NA	NA	NA
ACTB	SRR1609447	1.23384	-3.05081	1.15401	Ileum_CD	CD	Ileum	FALSE	GSE62207	total	RNA-Seq	NA	9	NA	Female	No	NA	NA	NA	NA	NA
ACTB	SRR1609448	27824.3	0.538521	5.35281	Ileum_CD	CD	Ileum	FALSE	GSE62207	total	RNA-Seq	NA	9	NA	Male	No	NA	NA	NA	NA	NA
ACTB	SRR1609449	66618.7	3.13928	3.15705	Ileum_CD	CD	Ileum	FALSE	GSE62207	total	RNA-Seq	NA	9	NA	Male	No	NA	NA	NA	NA	NA
ACTB	SRR1609450	29916	1.48303	5.38757	Ileum_CD	CD	Ileum	FALSE	GSE62207	total	RNA-Seq	NA	9	NA	Male	No	NA	NA	NA	NA	NA
ACTB	SRR1609451	53547.9	-4.16991	3.91698	Ileum_CD	CD	Ileum	FALSE	GSE62207	total	RNA-Seq	NA	10	NA	Female	No	NA	NA	NA	NA	NA
ACTB	SRR1609452	1.26327	-3.04838	1.11988	Ileum_CD	CD	Ileum	FALSE	GSE62207	total	RNA-Seq	NA	10	NA	Male	No	NA	NA	NA	NA	NA
ACTB	SRR1609453	67863.1	4.49895	4.52341	Ileum_CD	CD	Ileum	FALSE	GSE62207	total	RNA-Seq	NA	10	NA	Male	No	NA	NA	NA	NA	NA
ACTB	SRR1609454	42428.6	2.30765	4.70158	Ileum_CD	CD	Ileum	FALSE	GSE62207	total	RNA-Seq	NA	10	NA	Female	No	NA	NA	NA	NA	NA
ACTB	SRR1609455	1.25162	-3.0958	1.15701	Ileum_CD	CD	Ileum	FALSE	GSE62207	total	RNA-Seq	NA	10	NA	Male	No	NA	NA	NA	NA	NA
ACTB	SRR1609456	45418.4	2.66545	4.38009	Ileum_CD	CD	Ileum	FALSE	GSE62207	total	RNA-Seq	NA	10	NA	Male	No	NA	NA	NA	NA	NA
ACTB	SRR1609457	79636.7	-1.95015	6.80701	Ileum_CD	CD	Ileum	FALSE	GSE62207	total	RNA-Seq	NA	10	NA	Male	No	NA	NA	NA	NA	NA
ACTB	SRR1609458	1.2405	-3.04243	1.12788	Ileum_CD	CD	Ileum	FALSE	GSE62207	total	RNA-Seq	NA	10	NA	Female	No	NA	NA	NA	NA	NA
ACTB	SRR1609459	73060.2	5.46382	3.94719	Ileum_CD	CD	Ileum	FALSE	GSE62207	total	RNA-Seq	NA	10	NA	Male	No	NA	NA	NA	NA	NA
ACTB	SRR1609460	18291.7	2.15027	6.71556	Ileum_CD	CD	Ileum	FALSE	GSE62207	total	RNA-Seq	NA	10	NA	Female	No	NA	NA	NA	NA	NA
ACTB	SRR1609461	108510	-1.94805	7.82706	Ileum_CD	CD	Ileum	FALSE	GSE62207	total	RNA-Seq	NA	10	NA	Male	No	NA	NA	NA	NA	NA
ACTB	SRR1609462	104148	-2.39284	6.36123	Ileum_CD	CD	Ileum	FALSE	GSE62207	total	RNA-Seq	NA	10	NA	Female	No	NA	NA	NA	NA	NA
ACTB	SRR1609463	31914	-2.79079	7.22989	Ileum_CD	CD	Ileum	FALSE	GSE62207	total	RNA-Seq	NA	10	NA	Male	No	NA	NA	NA	NA	NA
ACTB	SRR1609464	109244	-4.63	6.14434	Ileum_CD	CD	Ileum	FALSE	GSE62207	total	RNA-Seq	NA	10	NA	Female	No	NA	NA	NA	NA	NA
ACTB	SRR1609465	19394	2.19359	6.50421	Ileum_CD	CD	Ileum	FALSE	GSE62207	total	RNA-Seq	NA	10	NA	Male	No	NA	NA	NA	NA	NA
ACTB	SRR1609466	1.1216	-2.96596	1.06582	Ileum_CD	CD	Ileum	FALSE	GSE62207	total	RNA-Seq	NA	11	NA	Male	No	NA	NA	NA	NA	NA
ACTB	SRR1609467	53179.8	-4.29856	3.87799	Ileum_CD	CD	Ileum	FALSE	GSE62207	total	RNA-Seq	NA	11	NA	Male	No	NA	NA	NA	NA	NA
ACTB	SRR1609468	79100.5	4.97878	5.38484	Ileum_CD	CD	Ileum	FALSE	GSE62207	total	RNA-Seq	NA	11	NA	Male	No	NA	NA	NA	NA	NA
ACTB	SRR1609469	195391	6.40367	3.50282	Ileum_CD	CD	Ileum	FALSE	GSE62207	total	RNA-Seq	NA	11	NA	Male	No	NA	NA	NA	NA	NA
ACTB	SRR1609470	47291.1	2.94331	4.18227	Ileum_CD	CD	Ileum	FALSE	GSE62207	total	RNA-Seq	NA	11	NA	Female	No	NA	NA	NA	NA	NA
ACTB	SRR1609471	52904.2	-1.34395	7.71694	Ileum_CD	CD	Ileum	FALSE	GSE62207	total	RNA-Seq	NA	11	NA	Female	No	NA	NA	NA	NA	NA
ACTB	SRR1609472	10474	-2.73323	2.47376	Ileum_CD	CD	Ileum	FALSE	GSE62207	total	RNA-Seq	NA	11	NA	Male	No	NA	NA	NA	NA	NA
ACTB	SRR1609473	27671.3	-2.27724	3.18247	Ileum_CD	CD	Ileum	FALSE	GSE62207	total	RNA-Seq	NA	11	NA	Female	No	NA	NA	NA	NA	NA
ACTB	SRR1609474	61994.9	0.310416	5.23849	Ileum_CD	CD	Ileum	FALSE	GSE62207	total	RNA-Seq	NA	11	NA	Female	No	NA	NA	NA	NA	NA
ACTB	SRR1609475	65519.9	-1.87804	3.90252	Ileum_CD	CD	Ileum	FALSE	GSE62207	total	RNA-Seq	NA	11	NA	Female	No	NA	NA	NA	NA	NA
ACTB	SRR1609476	152716	6.45439	3.86506	Ileum_CD	CD	Ileum	FALSE	GSE62207	total	RNA-Seq	NA	11	NA	Male	No	NA	NA	NA	NA	NA
ACTB	SRR1609477	95018.2	-1.95711	4.62059	Ileum_CD	CD	Ileum	FALSE	GSE62207	total	RNA-Seq	NA	11	NA	Female	No	NA	NA	NA	NA	NA
ACTB	SRR1609478	85225	-0.857143	4.67149	Ileum_CD	CD	Ileum	FALSE	GSE62207	total	RNA-Seq	NA	11	NA	Male	No	NA	NA	NA	NA	NA
ACTB	SRR1609479	19412.6	1.2498	5.3053	Ileum_CD	CD	Ileum	FALSE	GSE62207	total	RNA-Seq	NA	11	NA	Male	No	NA	NA	NA	NA	NA
ACTB	SRR1609480	119118	6.13993	3.80254	Ileum_CD	CD	Ileum	FALSE	GSE62207	total	RNA-Seq	NA	11	NA	Female	No	NA	NA	NA	NA	NA
ACTB	SRR1609481	66134.4	3.65718	4.52543	Ileum_CD	CD	Ileum	FALSE	GSE62207	total	RNA-Seq	NA	12	NA	Male	No	NA	NA	NA	NA	NA
ACTB	SRR1609482	80598	-3.11116	6.40059	Ileum_CD	CD	Ileum	FALSE	GSE62207	total	RNA-Seq	NA	12	NA	Male	No	NA	NA	NA	NA	NA
ACTB	SRR1609483	81350.3	2.51481	2.48996	Ileum_CD	CD	Ileum	FALSE	GSE62207	total	RNA-Seq	NA	12	NA	Male	No	NA	NA	NA	NA	NA
ACTB	SRR1609484	76827.2	-2.14389	4.57336	Ileum_CD	CD	Ileum	FALSE	GSE62207	total	RNA-Seq	NA	12	NA	Female	No	NA	NA	NA	NA	NA
ACTB	SRR1609485	107527	3.40014	3.10174	Ileum_CD	CD	Ileum	FALSE	GSE62207	total	RNA-Seq	NA	12	NA	Male	No	NA	NA	NA	NA	NA
ACTB	SRR1609486	72273.7	-3.06429	6.55082	Ileum_CD	CD	Ileum	FALSE	GSE62207	total	RNA-Seq	NA	12	NA	Male	No	NA	NA	NA	NA	NA
ACTB	SRR1609487	28168.2	-2.83178	7.70479	Ileum_CD	CD	Ileum	FALSE	GSE62207	total	RNA-Seq	NA	12	NA	Male	No	NA	NA	NA	NA	NA
ACTB	SRR1609488	51515.1	-2.51632	6.9947	Ileum_CD	CD	Ileum	FALSE	GSE62207	total	RNA-Seq	NA	12	NA	Female	No	NA	NA	NA	NA	NA
ACTB	SRR1609489	38466.1	1.16784	6.0316	Ileum_CD	CD	Ileum	FALSE	GSE62207	total	RNA-Seq	NA	12	NA	Female	No	NA	NA	NA	NA	NA
ACTB	SRR1609490	14835.3	-5.54026	5.8812	Ileum_CD	CD	Ileum	FALSE	GSE62207	total	RNA-Seq	NA	12	NA	Female	No	NA	NA	NA	NA	NA
ACTB	SRR1609491	41077.3	-2.71258	7.37891	Ileum_CD	CD	Ileum	FALSE	GSE62207	total	RNA-Seq	NA	12	NA	Male	No	NA	NA	NA	NA	NA
ACTB	SRR1609492	105925	6.6867	3.85739	Ileum_CD	CD	Ileum	FALSE	GSE62207	total	RNA-Seq	NA	12	NA	Female	No	NA	NA	NA	NA	NA
ACTB	SRR1609493	14428.2	-2.26802	7.0107	Ileum_CD	CD	Ileum	FALSE	GSE62207	total	RNA-Seq	NA	12	NA	Male	No	NA	NA	NA	NA	NA
ACTB	SRR1609494	33148.6	4.17535	4.26169	Ileum_CD	CD	Ileum	FALSE	GSE62207	total	RNA-Seq	NA	12	NA	Female	No	NA	NA	NA	NA	NA
ACTB	SRR1609495	101304	5.17978	4.83242	Ileum_CD	CD	Ileum	FALSE	GSE62207	total	RNA-Seq	NA	12	NA	Male	No	NA	NA	NA	NA	NA
ACTB	SRR1609496	68206.2	-3.29877	6.40468	Ileum_CD	CD	Ileum	FALSE	GSE62207	total	RNA-Seq	NA	12	NA	Male	No	NA	NA	NA	NA	NA
ACTB	SRR1609497	64006.6	4.98433	5.49155	Ileum_CD	CD	Ileum	FALSE	GSE62207	total	RNA-Seq	NA	12	NA	Female	No	NA	NA	NA	NA	NA
ACTB	SRR1609498	98717.5	-2.09225	7.60409	Ileum_CD	CD	Ileum	FALSE	GSE62207	total	RNA-Seq	NA	13	NA	Male	No	NA	NA	NA	NA	NA
ACTB	SRR1609499	41913.7	1.25726	5.63402	Ileum_CD	CD	Ileum	FALSE	GSE62207	total	RNA-Seq	NA	13	NA	Male	No	NA	NA	NA	NA	NA
ACTB	SRR1609500	56999.2	-3.23479	7.01678	Ileum_CD	CD	Ileum	FALSE	GSE62207	total	RNA-Seq	NA	13	NA	Male	No	NA	NA	NA	NA	NA
ACTB	SRR1609501	54049.3	4.67205	3.7443	Ileum_CD	CD	Ileum	FALSE	GSE62207	total	RNA-Seq	NA	13	NA	Male	No	NA	NA	NA	NA	NA
ACTB	SRR1609502	64457.6	1.87432	4.72658	Ileum_CD	CD	Ileum	FALSE	GSE62207	total	RNA-Seq	NA	13	NA	Female	No	NA	NA	NA	NA	NA
ACTB	SRR1609503	1.25718	-2.90193	1.12576	Ileum_CD	CD	Ileum	FALSE	GSE62207	total	RNA-Seq	NA	13	NA	Female	No	NA	NA	NA	NA	NA
ACTB	SRR1609504	77128	5.3276	5.09997	Ileum_CD	CD	Ileum	FALSE	GSE62207	total	RNA-Seq	NA	13	NA	Female	No	NA	NA	NA	NA	NA
ACTB	SRR1609505	70915	-3.38855	7.1095	Ileum_CD	CD	Ileum	FALSE	GSE62207	total	RNA-Seq	NA	13	NA	Male	No	NA	NA	NA	NA	NA
ACTB	SRR1609506	10977	-0.178405	3.86668	Ileum_CD	CD	Ileum	FALSE	GSE62207	total	RNA-Seq	NA	13	NA	Male	No	NA	NA	NA	NA	NA
ACTB	SRR1609507	96193	-3.46426	6.21246	Ileum_CD	CD	Ileum	FALSE	GSE62207	total	RNA-Seq	NA	13	NA	Male	No	NA	NA	NA	NA	NA
ACTB	SRR1609508	76200.1	6.39972	3.89117	Ileum_CD	CD	Ileum	FALSE	GSE62207	total	RNA-Seq	NA	13	NA	Male	No	NA	NA	NA	NA	NA
ACTB	SRR1609509	25552.7	0.982317	5.85145	Ileum_CD	CD	Ileum	FALSE	GSE62207	total	RNA-Seq	NA	13	NA	Male	No	NA	NA	NA	NA	NA
ACTB	SRR1609510	44228.5	3.95757	4.41634	Ileum_CD	CD	Ileum	FALSE	GSE62207	total	RNA-Seq	NA	14	NA	Male	No	NA	NA	NA	NA	NA
ACTB	SRR1609511	66863.1	-0.706926	5.03688	Ileum_CD	CD	Ileum	FALSE	GSE62207	total	RNA-Seq	NA	14	NA	Male	No	NA	NA	NA	NA	NA
ACTB	SRR1609512	67029.8	-4.55843	5.83236	Ileum_CD	CD	Ileum	FALSE	GSE62207	total	RNA-Seq	NA	14	NA	Male	No	NA	NA	NA	NA	NA
ACTB	SRR1609513	122698	-4.16199	5.94724	Ileum_CD	CD	Ileum	FALSE	GSE62207	total	RNA-Seq	NA	14	NA	Female	No	NA	NA	NA	NA	NA
ACTB	SRR1609514	10455.9	-2.61581	2.3763	Ileum_CD	CD	Ileum	FALSE	GSE62207	total	RNA-Seq	NA	14	NA	Male	No	NA	NA	NA	NA	NA
ACTB	SRR1609515	45416.8	4.0439	4.46361	Ileum_CD	CD	Ileum	FALSE	GSE62207	total	RNA-Seq	NA	14	NA	Male	No	NA	NA	NA	NA	NA
ACTB	SRR1609516	61218.7	3.27915	3.82531	Ileum_CD	CD	Ileum	FALSE	GSE62207	total	RNA-Seq	NA	14	NA	Female	No	NA	NA	NA	NA	NA
ACTB	SRR1609517	40198.4	-1.53275	6.44151	Ileum_CD	CD	Ileum	FALSE	GSE62207	total	RNA-Seq	NA	14	NA	Female	No	NA	NA	NA	NA	NA
ACTB	SRR1609518	70910.7	5.15758	5.1351	Ileum_CD	CD	Ileum	FALSE	GSE62207	total	RNA-Seq	NA	14	NA	Female	No	NA	NA	NA	NA	NA
ACTB	SRR1609519	79891.9	-3.69179	6.85923	Ileum_CD	CD	Ileum	FALSE	GSE62207	total	RNA-Seq	NA	14	NA	Female	No	NA	NA	NA	NA	NA
ACTB	SRR1609520	45989.2	-2.38377	2.83251	Ileum_CD	CD	Ileum	FALSE	GSE62207	total	RNA-Seq	NA	14	NA	Female	No	NA	NA	NA	NA	NA
ACTB	SRR1609521	75829.4	-4.01543	6.09094	Ileum_CD	CD	Ileum	FALSE	GSE62207	total	RNA-Seq	NA	14	NA	Male	No	NA	NA	NA	NA	NA
ACTB	SRR1609522	60288.1	-4.23905	3.65802	Ileum_CD	CD	Ileum	FALSE	GSE62207	total	RNA-Seq	NA	14	NA	Male	No	NA	NA	NA	NA	NA
ACTB	SRR1609523	55900.4	4.55489	3.44866	Ileum_CD	CD	Ileum	FALSE	GSE62207	total	RNA-Seq	NA	14	NA	Male	No	NA	NA	NA	NA	NA
ACTB	SRR1609524	23030.7	-0.632672	5.36381	Ileum_CD	CD	Ileum	FALSE	GSE62207	total	RNA-Seq	NA	15	NA	Male	No	NA	NA	NA	NA	NA
ACTB	SRR1609525	105253	-1.96546	7.63595	Ileum_CD	CD	Ileum	FALSE	GSE62207	total	RNA-Seq	NA	15	NA	Female	No	NA	NA	NA	NA	NA
ACTB	SRR1609526	284952	-4.39367	4.08452	Ileum_CD	CD	Ileum	FALSE	GSE62207	total	RNA-Seq	NA	15	NA	Male	No	NA	NA	NA	NA	NA
ACTB	SRR1609527	81081	-2.12597	7.6664	Ileum_CD	CD	Ileum	FALSE	GSE62207	total	RNA-Seq	NA	15	NA	Male	No	NA	NA	NA	NA	NA
ACTB	SRR1609528	49945.6	2.90869	4.77005	Ileum_CD	CD	Ileum	FALSE	GSE62207	total	RNA-Seq	NA	15	NA	Female	No	NA	NA	NA	NA	NA
ACTB	SRR1609529	27715.7	-5.73699	5.60792	Ileum_CD	CD	Ileum	FALSE	GSE62207	total	RNA-Seq	NA	15	NA	Female	No	NA	NA	NA	NA	NA
ACTB	SRR1609530	59109.1	-3.15751	6.36265	Ileum_CD	CD	Ileum	FALSE	GSE62207	total	RNA-Seq	NA	15	NA	Male	No	NA	NA	NA	NA	NA
ACTB	SRR1609531	38653.1	1.16995	5.79303	Ileum_CD	CD	Ileum	FALSE	GSE62207	total	RNA-Seq	NA	15	NA	Male	No	NA	NA	NA	NA	NA
ACTB	SRR1609532	106899	-4.46666	6.49862	Ileum_CD	CD	Ileum	FALSE	GSE62207	total	RNA-Seq	NA	15	NA	Female	No	NA	NA	NA	NA	NA
ACTB	SRR1609533	8379.53	-5.63448	5.25337	Ileum_CD	CD	Ileum	FALSE	GSE62207	total	RNA-Seq	NA	15	NA	Female	No	NA	NA	NA	NA	NA
ACTB	SRR1609534	93616.7	2.93002	2.02445	Ileum_CD	CD	Ileum	FALSE	GSE62207	total	RNA-Seq	NA	15	NA	Female	No	NA	NA	NA	NA	NA
ACTB	SRR1609535	1.04423	2.21464	6.80721	Ileum_CD	CD	Ileum	FALSE	GSE62207	total	RNA-Seq	NA	15	NA	Male	No	NA	NA	NA	NA	NA
ACTB	SRR1609536	40824.7	-1.85738	6.67562	Ileum_CD	CD	Ileum	FALSE	GSE62207	total	RNA-Seq	NA	15	NA	Male	No	NA	NA	NA	NA	NA
ACTB	SRR1609537	29193.8	0.83177	6.16774	Ileum_CD	CD	Ileum	FALSE	GSE62207	total	RNA-Seq	NA	15	NA	Female	No	NA	NA	NA	NA	NA
ACTB	SRR1609538	55746	4.75981	3.88051	Ileum_CD	CD	Ileum	FALSE	GSE62207	total	RNA-Seq	NA	16	NA	Male	No	NA	NA	NA	NA	NA
ACTB	SRR1609539	67907	3.27607	3.83164	Ileum_CD	CD	Ileum	FALSE	GSE62207	total	RNA-Seq	NA	16	NA	Female	No	NA	NA	NA	NA	NA
ACTB	SRR1609540	102954	5.56252	4.5376	Ileum_CD	CD	Ileum	FALSE	GSE62207	total	RNA-Seq	NA	16	NA	Male	No	NA	NA	NA	NA	NA
ACTB	SRR1609541	57665.2	-2.39247	2.73747	Ileum_CD	CD	Ileum	FALSE	GSE62207	total	RNA-Seq	NA	16	NA	Female	No	NA	NA	NA	NA	NA
ACTB	SRR1609542	27974.4	1.07954	5.80253	Ileum_CD	CD	Ileum	FALSE	GSE62207	total	RNA-Seq	NA	16	NA	Female	No	NA	NA	NA	NA	NA
ACTB	SRR1609543	90803.3	-2.08962	4.81118	Ileum_CD	CD	Ileum	FALSE	GSE62207	total	RNA-Seq	NA	16	NA	Male	No	NA	NA	NA	NA	NA
ACTB	SRR1609544	132764	4.8111	6.46244	Ileum_CD	CD	Ileum	FALSE	GSE62207	total	RNA-Seq	NA	16	NA	Male	No	NA	NA	NA	NA	NA
ACTB	SRR1609545	13997.5	-4.81155	5.9577	Ileum_CD	CD	Ileum	FALSE	GSE62207	total	RNA-Seq	NA	16	NA	Male	No	NA	NA	NA	NA	NA
ACTB	SRR1609546	113805	5.89868	3.99351	Ileum_CD	CD	Ileum	FALSE	GSE62207	total	RNA-Seq	NA	16	NA	Female	No	NA	NA	NA	NA	NA
ACTB	SRR1609547	83963.9	2.69765	2.34715	Ileum_CD	CD	Ileum	FALSE	GSE62207	total	RNA-Seq	NA	16	NA	Male	No	NA	NA	NA	NA	NA
ACTB	SRR1609548	41222.8	-3.94567	7.2705	Ileum_CD	CD	Ileum	FALSE	GSE62207	total	RNA-Seq	NA	16	NA	Male	No	NA	NA	NA	NA	NA
ACTB	SRR1609549	20562.6	0.482073	5.66556	Ileum_CD	CD	Ileum	FALSE	GSE62207	total	RNA-Seq	NA	16	NA	Female	No	NA	NA	NA	NA	NA
ACTB	SRR1609550	97877	6.75691	3.84494	Ileum_CD	CD	Ileum	FALSE	GSE62207	total	RNA-Seq	NA	16	NA	Male	No	NA	NA	NA	NA	NA
ACTB	SRR1609551	63587.2	2.72673	4.28618	Ileum_CD	CD	Ileum	FALSE	GSE62207	total	RNA-Seq	NA	16	NA	Male	No	NA	NA	NA	NA	NA
ACTB	SRR1609552	65830.6	-3.14826	6.87486	Ileum_CD	CD	Ileum	FALSE	GSE62207	total	RNA-Seq	NA	16	NA	Male	No	NA	NA	NA	NA	NA
ACTB	SRR1609553	32993.9	-3.09924	7.35435	Ileum_CD	CD	Ileum	FALSE	GSE62207	total	RNA-Seq	NA	16	NA	Female	No	NA	NA	NA	NA	NA
ACTB	SRR1609554	35508.1	-3.37765	6.84858	Ileum_CD	CD	Ileum	FALSE	GSE62207	total	RNA-Seq	NA	17	NA	Male	No	NA	NA	NA	NA	NA
ACTB	SRR1609555	36477	-1.99703	6.51528	Ileum_CD	CD	Ileum	FALSE	GSE62207	total	RNA-Seq	NA	17	NA	Male	No	NA	NA	NA	NA	NA
ACTB	SRR1609556	31738.3	-4.06039	3.4366	Ileum_CD	CD	Ileum	FALSE	GSE62207	total	RNA-Seq	NA	17	NA	Female	No	NA	NA	NA	NA	NA
ACTB	SRR1609557	55484.6	3.66828	3.58129	Ileum_CD	CD	Ileum	FALSE	GSE62207	total	RNA-Seq	NA	17	NA	Female	No	NA	NA	NA	NA	NA
ACTB	SRR1609558	41871	2.8747	4.30757	Ileum_CD	CD	Ileum	FALSE	GSE62207	total	RNA-Seq	NA	17	NA	Male	No	NA	NA	NA	NA	NA
ACTB	SRR1609559	7989.7	-5.58775	5.52739	Ileum_CD	CD	Ileum	FALSE	GSE62207	total	RNA-Seq	NA	17	NA	Male	No	NA	NA	NA	NA	NA
ACTB	SRR1609560	20606.7	1.95837	6.5423	Ileum_CD	CD	Ileum	FALSE	GSE62207	total	RNA-Seq	NA	17	NA	Male	No	NA	NA	NA	NA	NA
ACTB	SRR1609561	54805.8	-3.65269	7.03181	Ileum_CD	CD	Ileum	FALSE	GSE62207	total	RNA-Seq	NA	17	NA	Male	No	NA	NA	NA	NA	NA
ACTB	SRR1609562	29611.2	1.77405	5.28853	Ileum_CD	CD	Ileum	FALSE	GSE62207	total	RNA-Seq	NA	17	NA	Male	No	NA	NA	NA	NA	NA
ACTB	SRR1609563	44915.6	-2.016	7.14457	Ileum_CD	CD	Ileum	FALSE	GSE62207	total	RNA-Seq	NA	5	NA	Female	No	NA	NA	NA	NA	NA
ACTB	SRR1609564	63453.1	4.91636	5.44757	Ileum_CD	CD	Ileum	FALSE	GSE62207	total	RNA-Seq	NA	8	NA	Male	No	NA	NA	NA	NA	NA
ACTB	SRR1609565	16870	0.105583	6.14045	Ileum_CD	CD	Ileum	FALSE	GSE62207	total	RNA-Seq	NA	9	NA	Female	No	NA	NA	NA	NA	NA
ACTB	SRR1609566	64145.2	5.04416	3.62305	Ileum_CD	CD	Ileum	FALSE	GSE62207	total	RNA-Seq	NA	9	NA	Male	No	NA	NA	NA	NA	NA
ACTB	SRR1609567	1.25811	-3.00455	1.11739	Ileum_CD	CD	Ileum	FALSE	GSE62207	total	RNA-Seq	NA	9	NA	Male	No	NA	NA	NA	NA	NA
ACTB	SRR1609568	55189	0.554452	7.90641	Ileum_CD	CD	Ileum	FALSE	GSE62207	total	RNA-Seq	NA	10	NA	Female	No	NA	NA	NA	NA	NA
ACTB	SRR1609569	79947	-3.52312	7.18091	Ileum_CD	CD	Ileum	FALSE	GSE62207	total	RNA-Seq	NA	10	NA	Female	No	NA	NA	NA	NA	NA
ACTB	SRR1609570	62831.8	-4.37079	4.10837	Ileum_CD	CD	Ileum	FALSE	GSE62207	total	RNA-Seq	NA	10	NA	Female	No	NA	NA	NA	NA	NA
ACTB	SRR1609571	150941	-4.4407	3.84006	Ileum_CD	CD	Ileum	FALSE	GSE62207	total	RNA-Seq	NA	10	NA	Male	No	NA	NA	NA	NA	NA
ACTB	SRR1609572	37510	-1.67393	6.39809	Ileum_CD	CD	Ileum	FALSE	GSE62207	total	RNA-Seq	NA	11	NA	Female	No	NA	NA	NA	NA	NA
ACTB	SRR1609573	68439.8	-4.16857	3.53739	Ileum_CD	CD	Ileum	FALSE	GSE62207	total	RNA-Seq	NA	11	NA	Male	No	NA	NA	NA	NA	NA
ACTB	SRR1609574	95893.5	4.61265	5.90066	Ileum_CD	CD	Ileum	FALSE	GSE62207	total	RNA-Seq	NA	11	NA	Male	No	NA	NA	NA	NA	NA
ACTB	SRR1609575	1.07325	-2.8992	2.55498	Ileum_CD	CD	Ileum	FALSE	GSE62207	total	RNA-Seq	NA	11	NA	Male	No	NA	NA	NA	NA	NA
ACTB	SRR1609576	22555.5	1.484	5.32187	Ileum_CD	CD	Ileum	FALSE	GSE62207	total	RNA-Seq	NA	11	NA	Male	No	NA	NA	NA	NA	NA
ACTB	SRR1609577	93427.9	4.58123	4.95944	Ileum_CD	CD	Ileum	FALSE	GSE62207	total	RNA-Seq	NA	11	NA	Male	No	NA	NA	NA	NA	NA
ACTB	SRR1609578	48942.3	4.37853	4.08233	Ileum_CD	CD	Ileum	FALSE	GSE62207	total	RNA-Seq	NA	11	NA	Male	No	NA	NA	NA	NA	NA
ACTB	SRR1609579	127463	4.8784	6.41705	Ileum_CD	CD	Ileum	FALSE	GSE62207	total	RNA-Seq	NA	11	NA	Male	No	NA	NA	NA	NA	NA
ACTB	SRR1609580	60751.9	2.55197	4.28755	Ileum_CD	CD	Ileum	FALSE	GSE62207	total	RNA-Seq	NA	11	NA	Male	No	NA	NA	NA	NA	NA
ACTB	SRR1609581	3624.44	-5.77439	5.41637	Ileum_CD	CD	Ileum	FALSE	GSE62207	total	RNA-Seq	NA	12	NA	Male	No	NA	NA	NA	NA	NA
ACTB	SRR1609582	12416.9	-5.2707	6.15434	Ileum_CD	CD	Ileum	FALSE	GSE62207	total	RNA-Seq	NA	12	NA	Female	No	NA	NA	NA	NA	NA
ACTB	SRR1609583	6170.02	-5.70144	5.51104	Ileum_CD	CD	Ileum	FALSE	GSE62207	total	RNA-Seq	NA	12	NA	Female	No	NA	NA	NA	NA	NA
ACTB	SRR1609584	87235.2	-4.38896	4.25361	Ileum_CD	CD	Ileum	FALSE	GSE62207	total	RNA-Seq	NA	12	NA	Male	No	NA	NA	NA	NA	NA
ACTB	SRR1609585	72638.1	-3.86077	7.05399	Ileum_CD	CD	Ileum	FALSE	GSE62207	total	RNA-Seq	NA	12	NA	Female	No	NA	NA	NA	NA	NA
ACTB	SRR1609586	1.07797	-5.85949	4.84673	Ileum_CD	CD	Ileum	FALSE	GSE62207	total	RNA-Seq	NA	12	NA	Female	No	NA	NA	NA	NA	NA
ACTB	SRR1609587	84203.9	2.70962	2.38538	Ileum_CD	CD	Ileum	FALSE	GSE62207	total	RNA-Seq	NA	13	NA	Female	No	NA	NA	NA	NA	NA
ACTB	SRR1609588	19749.2	-3.00955	7.41864	Ileum_CD	CD	Ileum	FALSE	GSE62207	total	RNA-Seq	NA	13	NA	Male	No	NA	NA	NA	NA	NA
ACTB	SRR1609589	51033.8	2.95364	4.27789	Ileum_CD	CD	Ileum	FALSE	GSE62207	total	RNA-Seq	NA	13	NA	Female	No	NA	NA	NA	NA	NA
ACTB	SRR1609590	103468	2.88781	2.88892	Ileum_CD	CD	Ileum	FALSE	GSE62207	total	RNA-Seq	NA	13	NA	Male	No	NA	NA	NA	NA	NA
ACTB	SRR1609591	95202.4	5.25826	4.10824	Ileum_CD	CD	Ileum	FALSE	GSE62207	total	RNA-Seq	NA	13	NA	Male	No	NA	NA	NA	NA	NA
ACTB	SRR1609592	55306	2.48198	4.66055	Ileum_CD	CD	Ileum	FALSE	GSE62207	total	RNA-Seq	NA	13	NA	Male	No	NA	NA	NA	NA	NA
ACTB	SRR1609593	56857	4.21723	3.36532	Ileum_CD	CD	Ileum	FALSE	GSE62207	total	RNA-Seq	NA	13	NA	Female	No	NA	NA	NA	NA	NA
ACTB	SRR1609594	73004.7	-2.08387	3.67781	Ileum_CD	CD	Ileum	FALSE	GSE62207	total	RNA-Seq	NA	13	NA	Female	No	NA	NA	NA	NA	NA
ACTB	SRR1609595	14252.2	2.14657	6.87209	Ileum_CD	CD	Ileum	FALSE	GSE62207	total	RNA-Seq	NA	13	NA	Male	No	NA	NA	NA	NA	NA
ACTB	SRR1609596	39968.8	1.16662	5.82169	Ileum_CD	CD	Ileum	FALSE	GSE62207	total	RNA-Seq	NA	14	NA	Male	No	NA	NA	NA	NA	NA
ACTB	SRR1609597	57620.5	4.95431	3.60556	Ileum_CD	CD	Ileum	FALSE	GSE62207	total	RNA-Seq	NA	14	NA	Male	No	NA	NA	NA	NA	NA
ACTB	SRR1609598	42443.4	-1.52444	3.5986	Ileum_CD	CD	Ileum	FALSE	GSE62207	total	RNA-Seq	NA	14	NA	Male	No	NA	NA	NA	NA	NA
ACTB	SRR1609599	107330	-2.16605	3.71041	Ileum_CD	CD	Ileum	FALSE	GSE62207	total	RNA-Seq	NA	15	NA	Male	No	NA	NA	NA	NA	NA
ACTB	SRR1609600	16810.5	-5.702	5.48982	Ileum_CD	CD	Ileum	FALSE	GSE62207	total	RNA-Seq	NA	15	NA	Male	No	NA	NA	NA	NA	NA
ACTB	SRR1609601	15881	-0.0125504	7.28105	Ileum_CD	CD	Ileum	FALSE	GSE62207	total	RNA-Seq	NA	15	NA	Male	No	NA	NA	NA	NA	NA
ACTB	SRR1609602	1.16322	-3.03703	1.26032	Ileum_CD	CD	Ileum	FALSE	GSE62207	total	RNA-Seq	NA	15	NA	Male	No	NA	NA	NA	NA	NA
ACTB	SRR1609603	49079	5.50502	5.21089	Ileum_CD	CD	Ileum	FALSE	GSE62207	total	RNA-Seq	NA	15	NA	Female	No	NA	NA	NA	NA	NA
ACTB	SRR1609604	88429.5	4.04163	4.21437	Ileum_CD	CD	Ileum	FALSE	GSE62207	total	RNA-Seq	NA	15	NA	Male	No	NA	NA	NA	NA	NA
ACTB	SRR1609605	52120.4	2.41122	4.88135	Ileum_CD	CD	Ileum	FALSE	GSE62207	total	RNA-Seq	NA	15	NA	Male	No	NA	NA	NA	NA	NA
ACTB	SRR1609606	58243.9	-1.54763	6.48979	Ileum_CD	CD	Ileum	FALSE	GSE62207	total	RNA-Seq	NA	15	NA	Female	No	NA	NA	NA	NA	NA
ACTB	SRR1609607	49018.5	-1.89336	6.35924	Ileum_CD	CD	Ileum	FALSE	GSE62207	total	RNA-Seq	NA	15	NA	Female	No	NA	NA	NA	NA	NA
ACTB	SRR1609608	46121.3	-4.58345	7.28628	Ileum_CD	CD	Ileum	FALSE	GSE62207	total	RNA-Seq	NA	16	NA	Female	No	NA	NA	NA	NA	NA
ACTB	SRR1609609	21708.7	-5.60622	5.23758	Ileum_CD	CD	Ileum	FALSE	GSE62207	total	RNA-Seq	NA	16	NA	Female	No	NA	NA	NA	NA	NA
ACTB	SRR1609610	52825	5.02204	5.33918	Ileum_CD	CD	Ileum	FALSE	GSE62207	total	RNA-Seq	NA	16	NA	Female	No	NA	NA	NA	NA	NA
ACTB	SRR1609611	75082.9	-0.472943	4.42304	Ileum_CD	CD	Ileum	FALSE	GSE62207	total	RNA-Seq	NA	16	NA	Male	No	NA	NA	NA	NA	NA
ACTB	SRR1609612	95417.9	-1.94158	7.69289	Ileum_CD	CD	Ileum	FALSE	GSE62207	total	RNA-Seq	NA	16	NA	Male	No	NA	NA	NA	NA	NA
ACTB	SRR1609613	28370.4	1.25423	6.20899	Ileum_CD	CD	Ileum	FALSE	GSE62207	total	RNA-Seq	NA	17	NA	Male	No	NA	NA	NA	NA	NA
ACTB	SRR1609614	65777.4	-4.2997	6.30071	Ileum_CD	CD	Ileum	FALSE	GSE62207	total	RNA-Seq	NA	17	NA	Female	No	NA	NA	NA	NA	NA
ACTB	SRR1609615	49519.4	3.64484	5.20359	Ileum_CD	CD	Ileum	FALSE	GSE62207	total	RNA-Seq	NA	17	NA	Female	No	NA	NA	NA	NA	NA
ACTB	SRR1609616	93778	6.38216	3.89409	Ileum_CD	CD	Ileum	FALSE	GSE62207	total	RNA-Seq	NA	17	NA	Male	No	NA	NA	NA	NA	NA
ACTB	SRR1609617	171804	6.92949	3.75241	Ileum_CD	CD	Ileum	FALSE	GSE62207	total	RNA-Seq	NA	17	NA	Female	No	NA	NA	NA	NA	NA
ACTB	SRR1609618	35214.3	2.9227	4.36872	Ileum_CD	CD	Ileum	FALSE	GSE62207	total	RNA-Seq	NA	17	NA	Female	No	NA	NA	NA	NA	NA
ACTB	SRR1609619	82375.4	4.90743	4.5124	Ileum_CD	CD	Ileum	FALSE	GSE62207	total	RNA-Seq	NA	6	NA	Male	No	NA	NA	NA	NA	NA
ACTB	SRR1609620	49169.1	0.27823	6.81958	Ileum_CD	CD	Ileum	FALSE	GSE62207	total	RNA-Seq	NA	7	NA	Male	No	NA	NA	NA	NA	NA
ACTB	SRR1609621	42614.2	1.27863	5.31381	Ileum_CD	CD	Ileum	FALSE	GSE62207	total	RNA-Seq	NA	7	NA	Female	No	NA	NA	NA	NA	NA
ACTB	SRR1609622	11150.8	-3.52137	2.99004	Ileum_CD	CD	Ileum	FALSE	GSE62207	total	RNA-Seq	NA	7	NA	Female	No	NA	NA	NA	NA	NA
ACTB	SRR1609623	26487.9	-5.76815	6.25437	Ileum_CD	CD	Ileum	FALSE	GSE62207	total	RNA-Seq	NA	9	NA	Female	No	NA	NA	NA	NA	NA
ACTB	SRR1609624	1.23317	-3.05309	1.14644	Ileum_CD	CD	Ileum	FALSE	GSE62207	total	RNA-Seq	NA	9	NA	Female	No	NA	NA	NA	NA	NA
ACTB	SRR1609625	37935.6	-2.42882	8.37941	Ileum_CD	CD	Ileum	FALSE	GSE62207	total	RNA-Seq	NA	9	NA	Female	No	NA	NA	NA	NA	NA
ACTB	SRR1609626	125982	-2.10426	4.56909	Ileum_CD	CD	Ileum	FALSE	GSE62207	total	RNA-Seq	NA	10	NA	Female	No	NA	NA	NA	NA	NA
ACTB	SRR1609627	7976.84	-3.11291	7.56723	Ileum_CD	CD	Ileum	FALSE	GSE62207	total	RNA-Seq	NA	10	NA	Female	No	NA	NA	NA	NA	NA
ACTB	SRR1609628	28708.6	1.18748	6.02153	Ileum_CD	CD	Ileum	FALSE	GSE62207	total	RNA-Seq	NA	10	NA	Female	No	NA	NA	NA	NA	NA
ACTB	SRR1609629	53818.4	-5.16645	6.26858	Ileum_CD	CD	Ileum	FALSE	GSE62207	total	RNA-Seq	NA	11	NA	Male	No	NA	NA	NA	NA	NA
ACTB	SRR1609630	30822.8	0.289721	7.0513	Ileum_CD	CD	Ileum	FALSE	GSE62207	total	RNA-Seq	NA	11	NA	Male	No	NA	NA	NA	NA	NA
ACTB	SRR1609631	48647	4.73097	5.4542	Ileum_CD	CD	Ileum	FALSE	GSE62207	total	RNA-Seq	NA	11	NA	Male	No	NA	NA	NA	NA	NA
ACTB	SRR1609632	65834	5.52965	4.71222	Ileum_CD	CD	Ileum	FALSE	GSE62207	total	RNA-Seq	NA	11	NA	Male	No	NA	NA	NA	NA	NA
ACTB	SRR1609633	55024.5	0.146075	8.6223	Ileum_CD	CD	Ileum	FALSE	GSE62207	total	RNA-Seq	NA	11	NA	Male	No	NA	NA	NA	NA	NA
ACTB	SRR1609634	46068.6	0.661558	5.38678	Ileum_CD	CD	Ileum	FALSE	GSE62207	total	RNA-Seq	NA	11	NA	Male	No	NA	NA	NA	NA	NA
ACTB	SRR1609635	98714.1	-2.27195	4.03575	Ileum_CD	CD	Ileum	FALSE	GSE62207	total	RNA-Seq	NA	12	NA	Female	No	NA	NA	NA	NA	NA
ACTB	SRR1609636	41349.3	-0.666362	4.39913	Ileum_CD	CD	Ileum	FALSE	GSE62207	total	RNA-Seq	NA	12	NA	Male	No	NA	NA	NA	NA	NA
ACTB	SRR1609637	83329.6	-0.611212	8.59871	Ileum_CD	CD	Ileum	FALSE	GSE62207	total	RNA-Seq	NA	12	NA	Male	No	NA	NA	NA	NA	NA
ACTB	SRR1609638	16301.1	-5.60474	5.67573	Ileum_CD	CD	Ileum	FALSE	GSE62207	total	RNA-Seq	NA	12	NA	Female	No	NA	NA	NA	NA	NA
ACTB	SRR1609639	18533	0.705283	6.13196	Ileum_CD	CD	Ileum	FALSE	GSE62207	total	RNA-Seq	NA	12	NA	Female	No	NA	NA	NA	NA	NA
ACTB	SRR1609640	50156	-3.45619	7.05117	Ileum_CD	CD	Ileum	FALSE	GSE62207	total	RNA-Seq	NA	13	NA	Female	No	NA	NA	NA	NA	NA
ACTB	SRR1609641	51090.2	0.198714	7.75245	Ileum_CD	CD	Ileum	FALSE	GSE62207	total	RNA-Seq	NA	13	NA	Male	No	NA	NA	NA	NA	NA
ACTB	SRR1609642	57790	5.49199	5.27102	Ileum_CD	CD	Ileum	FALSE	GSE62207	total	RNA-Seq	NA	13	NA	Male	No	NA	NA	NA	NA	NA
ACTB	SRR1609643	20002.8	-2.78302	7.29167	Ileum_CD	CD	Ileum	FALSE	GSE62207	total	RNA-Seq	NA	13	NA	Female	No	NA	NA	NA	NA	NA
ACTB	SRR1609644	68480.5	0.852883	7.12871	Ileum_CD	CD	Ileum	FALSE	GSE62207	total	RNA-Seq	NA	13	NA	Male	No	NA	NA	NA	NA	NA
ACTB	SRR1609645	60370.7	-1.96258	6.80292	Ileum_CD	CD	Ileum	FALSE	GSE62207	total	RNA-Seq	NA	13	NA	Female	No	NA	NA	NA	NA	NA
ACTB	SRR1609646	83500.1	-4.43981	5.06225	Ileum_CD	CD	Ileum	FALSE	GSE62207	total	RNA-Seq	NA	13	NA	Male	No	NA	NA	NA	NA	NA
ACTB	SRR1609647	32784.8	2.17997	6.66417	Ileum_CD	CD	Ileum	FALSE	GSE62207	total	RNA-Seq	NA	14	NA	Female	No	NA	NA	NA	NA	NA
ACTB	SRR1609648	49644.7	4.14137	4.14672	Ileum_CD	CD	Ileum	FALSE	GSE62207	total	RNA-Seq	NA	14	NA	Male	No	NA	NA	NA	NA	NA
ACTB	SRR1609649	49761.2	-4.99253	6.46504	Ileum_CD	CD	Ileum	FALSE	GSE62207	total	RNA-Seq	NA	14	NA	Male	No	NA	NA	NA	NA	NA
ACTB	SRR1609650	66313.2	4.85034	4.10839	Ileum_CD	CD	Ileum	FALSE	GSE62207	total	RNA-Seq	NA	14	NA	Male	No	NA	NA	NA	NA	NA
ACTB	SRR1609651	63376.4	-1.93306	7.20729	Ileum_CD	CD	Ileum	FALSE	GSE62207	total	RNA-Seq	NA	14	NA	Female	No	NA	NA	NA	NA	NA
ACTB	SRR1609652	57101.9	-4.01467	6.68992	Ileum_CD	CD	Ileum	FALSE	GSE62207	total	RNA-Seq	NA	14	NA	Male	No	NA	NA	NA	NA	NA
ACTB	SRR1609653	1.05081	-5.82381	4.94785	Ileum_CD	CD	Ileum	FALSE	GSE62207	total	RNA-Seq	NA	14	NA	Female	No	NA	NA	NA	NA	NA
ACTB	SRR1609654	63468.2	-0.702596	5.1233	Ileum_CD	CD	Ileum	FALSE	GSE62207	total	RNA-Seq	NA	14	NA	Female	No	NA	NA	NA	NA	NA
ACTB	SRR1609655	56564.8	-2.27116	6.57095	Ileum_CD	CD	Ileum	FALSE	GSE62207	total	RNA-Seq	NA	14	NA	Female	No	NA	NA	NA	NA	NA
ACTB	SRR1609656	97055.6	-1.94581	4.3971	Ileum_CD	CD	Ileum	FALSE	GSE62207	total	RNA-Seq	NA	14	NA	Male	No	NA	NA	NA	NA	NA
ACTB	SRR1609657	38548.1	-5.37904	6.07646	Ileum_CD	CD	Ileum	FALSE	GSE62207	total	RNA-Seq	NA	14	NA	Female	No	NA	NA	NA	NA	NA
ACTB	SRR1609658	47586.3	-0.662872	5.32771	Ileum_CD	CD	Ileum	FALSE	GSE62207	total	RNA-Seq	NA	15	NA	Male	No	NA	NA	NA	NA	NA
ACTB	SRR1609659	39844.9	1.26566	6.44528	Ileum_CD	CD	Ileum	FALSE	GSE62207	total	RNA-Seq	NA	15	NA	Male	No	NA	NA	NA	NA	NA
ACTB	SRR1609660	105457	5.29137	3.92403	Ileum_CD	CD	Ileum	FALSE	GSE62207	total	RNA-Seq	NA	15	NA	Male	No	NA	NA	NA	NA	NA
ACTB	SRR1609661	57062.8	3.46017	4.76756	Ileum_CD	CD	Ileum	FALSE	GSE62207	total	RNA-Seq	NA	15	NA	Female	No	NA	NA	NA	NA	NA
ACTB	SRR1609662	38406.8	1.29347	7.00831	Ileum_CD	CD	Ileum	FALSE	GSE62207	total	RNA-Seq	NA	16	NA	Female	No	NA	NA	NA	NA	NA
ACTB	SRR1609663	101615	-1.95646	7.66988	Ileum_CD	CD	Ileum	FALSE	GSE62207	total	RNA-Seq	NA	16	NA	Male	No	NA	NA	NA	NA	NA
ACTB	SRR1609664	377.707	2.25171	6.61196	Ileum_CD	CD	Ileum	FALSE	GSE62207	total	RNA-Seq	NA	16	NA	Male	No	NA	NA	NA	NA	NA
ACTB	SRR1609665	44716	1.29354	6.12071	Ileum_CD	CD	Ileum	FALSE	GSE62207	total	RNA-Seq	NA	16	NA	Male	No	NA	NA	NA	NA	NA
ACTB	SRR1609666	11791.9	0.169022	7.41351	Ileum_CD	CD	Ileum	FALSE	GSE62207	total	RNA-Seq	NA	16	NA	Female	No	NA	NA	NA	NA	NA
ACTB	SRR1609667	46728.3	0.00221815	8.58552	Ileum_CD	CD	Ileum	FALSE	GSE62207	total	RNA-Seq	NA	17	NA	Male	No	NA	NA	NA	NA	NA
ACTB	SRR1609668	1.12595	-2.95523	1.76839	Ileum_CD	CD	Ileum	FALSE	GSE62207	total	RNA-Seq	NA	17	NA	Male	No	NA	NA	NA	NA	NA
ACTB	SRR1609669	5862.67	-5.57834	5.75975	Ileum_CD	CD	Ileum	FALSE	GSE62207	total	RNA-Seq	NA	17	NA	Male	No	NA	NA	NA	NA	NA
ACTB	SRR1746771	25252	2.73965	5.76903	Ileum_Control	Control	Ileum	TRUE	GSE64801	polyA	RNA-Seq	NA	NA	NA	NA	NA	NA	NA	NA	NA	NA
ACTB	SRR1746772	13921.2	2.90901	6.21056	Ileum_Control	Control	Ileum	TRUE	GSE64801	polyA	RNA-Seq	NA	NA	NA	NA	NA	NA	NA	NA	NA	NA
ACTB	SRR1746773	21658.5	2.83954	6.23558	Ileum_Control	Control	Ileum	TRUE	GSE64801	polyA	RNA-Seq	NA	NA	NA	NA	NA	NA	NA	NA	NA	NA
ACTB	SRR1746774	34533.1	2.99078	5.7981	Ileum_Control	Control	Ileum	TRUE	GSE64801	polyA	RNA-Seq	NA	NA	NA	NA	NA	NA	NA	NA	NA	NA
ACTB	SRR1746775	65044.1	4.27556	5.91689	Ileum_Control	Control	Ileum	TRUE	GSE64801	polyA	RNA-Seq	NA	NA	NA	NA	NA	NA	NA	NA	NA	NA
ACTB	SRR1746776	37716.7	2.73736	5.48019	Ileum_Control	Control	Ileum	TRUE	GSE64801	polyA	RNA-Seq	NA	NA	NA	NA	NA	NA	NA	NA	NA	NA
ACTB	SRR1746777	37326.7	3.49346	6.96047	Ileum_Control	Control	Ileum	TRUE	GSE64801	polyA	RNA-Seq	NA	NA	NA	NA	NA	NA	NA	NA	NA	NA
ACTB	SRR1746778	63605.6	3.15424	5.14572	Ileum_Control	Control	Ileum	TRUE	GSE64801	polyA	RNA-Seq	NA	NA	NA	NA	NA	NA	NA	NA	NA	NA
ACTB	SRR1746779	19177.5	2.61796	5.77996	Ileum_Control	Control	Ileum	TRUE	GSE64801	polyA	RNA-Seq	NA	NA	NA	NA	NA	NA	NA	NA	NA	NA
ACTB	SRR1746780	10067.7	3.193	6.69841	Ileum_Control	Control	Ileum	TRUE	GSE64801	polyA	RNA-Seq	NA	NA	NA	NA	NA	NA	NA	NA	NA	NA
ACTB	SRR1746781	24937.3	3.04631	6.438	Ileum_Control	Control	Ileum	TRUE	GSE64801	polyA	RNA-Seq	NA	NA	NA	NA	NA	NA	NA	NA	NA	NA
ACTB	SRR1746782	58316.2	-0.697652	5.01626	Ileum_Control	Control	Ileum	TRUE	GSE64801	polyA	RNA-Seq	NA	NA	NA	NA	NA	NA	NA	NA	NA	NA
ACTB	SRR1746783	32840	3.1891	6.53114	Ileum_Control	Control	Ileum	TRUE	GSE64801	polyA	RNA-Seq	NA	NA	NA	NA	NA	NA	NA	NA	NA	NA
ACTB	SRR1746784	26359.1	2.88183	6.16115	Ileum_Control	Control	Ileum	TRUE	GSE64801	polyA	RNA-Seq	NA	NA	NA	NA	NA	NA	NA	NA	NA	NA
ACTB	SRR1782685	58492.1	-1.61188	6.70725	Ileum_CD	CD	Ileum	FALSE	GSE57945	total	RNA-Seq	NA	15	NA	Female	No	NA	NA	NA	NA	NA
ACTB	SRR1782686	60565.6	-4.23465	3.6475	Ileum_CD	CD	Ileum	FALSE	GSE57945	total	RNA-Seq	NA	14	NA	Male	No	NA	NA	NA	NA	NA
ACTB	SRR1782687	84918.9	2.71709	2.38598	Ileum_CD	CD	Ileum	FALSE	GSE57945	total	RNA-Seq	NA	13	NA	Female	No	NA	NA	NA	NA	NA
ACTB	SRR1782688	22665.5	-0.663286	5.32581	Ileum_CD	CD	Ileum	FALSE	GSE57945	total	RNA-Seq	NA	15	NA	Male	No	NA	NA	NA	NA	NA
ACTB	SRR1782689	63161.3	-4.3525	4.00262	Ileum_CD	CD	Ileum	FALSE	GSE57945	total	RNA-Seq	NA	10	NA	Female	No	NA	NA	NA	NA	NA
ACTB	SRR1782690	46165.8	-4.59843	7.31737	Ileum_CD	CD	Ileum	FALSE	GSE57945	total	RNA-Seq	NA	16	NA	Female	No	NA	NA	NA	NA	NA
ACTB	SRR1782691	76397.7	-4.22546	6.08527	Ileum_CD	CD	Ileum	FALSE	GSE57945	total	RNA-Seq	NA	14	NA	Male	No	NA	NA	NA	NA	NA
ACTB	SRR1782692	46106	0.682057	5.41206	Ileum_CD	CD	Ileum	FALSE	GSE57945	total	RNA-Seq	NA	11	NA	Male	No	NA	NA	NA	NA	NA
ACTB	SRR1782693	73098	-4.83691	6.64717	Ileum_CD	CD	Ileum	FALSE	GSE57945	total	RNA-Seq	NA	9	NA	Female	No	NA	NA	NA	NA	NA
ACTB	SRR1782694	73568.5	0.58672	5.35666	Ileum_Control	Control	Ileum	TRUE	GSE57945	total	RNA-Seq	NA	10	NA	Male	No	NA	NA	NA	NA	NA
ACTB	SRR1782695	82646.5	0.185747	8.16008	Ileum_Control	Control	Ileum	TRUE	GSE57945	total	RNA-Seq	NA	11	NA	Male	No	NA	NA	NA	NA	NA
ACTB	SRR1782696	63718.1	-1.92937	7.18384	Ileum_CD	CD	Ileum	FALSE	GSE57945	total	RNA-Seq	NA	14	NA	Female	No	NA	NA	NA	NA	NA
ACTB	SRR1782697	27548	0.534134	5.3371	Ileum_CD	CD	Ileum	FALSE	GSE57945	total	RNA-Seq	NA	9	NA	Male	No	NA	NA	NA	NA	NA
ACTB	SRR1782698	80478.6	-0.23185	8.43263	Ileum_Control	Control	Ileum	TRUE	GSE57945	total	RNA-Seq	NA	9	NA	Female	No	NA	NA	NA	NA	NA
ACTB	SRR1782699	13726.4	2.17757	6.83674	Ileum_CD	CD	Ileum	FALSE	GSE57945	total	RNA-Seq	NA	13	NA	Male	No	NA	NA	NA	NA	NA
ACTB	SRR1782700	52265.7	2.47916	4.80167	Ileum_CD	CD	Ileum	FALSE	GSE57945	total	RNA-Seq	NA	15	NA	Male	No	NA	NA	NA	NA	NA
ACTB	SRR1782701	97120.7	-3.43228	6.22559	Ileum_CD	CD	Ileum	FALSE	GSE57945	total	RNA-Seq	NA	13	NA	Male	No	NA	NA	NA	NA	NA
ACTB	SRR1782702	20157.7	-0.26775	6.15699	Ileum_CD	CD	Ileum	FALSE	GSE57945	total	RNA-Seq	NA	16	NA	Female	No	NA	NA	NA	NA	NA
ACTB	SRR1782703	81687.7	-0.0815181	8.69007	Ileum_Control	Control	Ileum	TRUE	GSE57945	total	RNA-Seq	NA	15	NA	Female	No	NA	NA	NA	NA	NA
ACTB	SRR1782704	35999.5	-0.649522	5.31429	Ileum_Control	Control	Ileum	TRUE	GSE57945	total	RNA-Seq	NA	11	NA	Female	No	NA	NA	NA	NA	NA
ACTB	SRR1782705	152791	-4.41693	3.8526	Ileum_CD	CD	Ileum	FALSE	GSE57945	total	RNA-Seq	NA	10	NA	Male	No	NA	NA	NA	NA	NA
ACTB	SRR1782706	62314.7	0.326798	5.18564	Ileum_CD	CD	Ileum	FALSE	GSE57945	total	RNA-Seq	NA	11	NA	Female	No	NA	NA	NA	NA	NA
ACTB	SRR1782707	105211	-2.43438	6.33906	Ileum_CD	CD	Ileum	FALSE	GSE57945	total	RNA-Seq	NA	10	NA	Female	No	NA	NA	NA	NA	NA
ACTB	SRR1782708	13816.1	-1.36722	6.28928	Ileum_CD	CD	Ileum	FALSE	GSE57945	total	RNA-Seq	NA	5	NA	Male	No	NA	NA	NA	NA	NA
ACTB	SRR1782709	28382.8	2.18261	6.8044	Ileum_CD	CD	Ileum	FALSE	GSE57945	total	RNA-Seq	NA	6	NA	Female	No	NA	NA	NA	NA	NA
ACTB	SRR1782710	104850	5.809	3.92189	Ileum_CD	CD	Ileum	FALSE	GSE57945	total	RNA-Seq	NA	5	NA	Male	No	NA	NA	NA	NA	NA
ACTB	SRR1782711	110388	-4.71577	6.10817	Ileum_CD	CD	Ileum	FALSE	GSE57945	total	RNA-Seq	NA	10	NA	Female	No	NA	NA	NA	NA	NA
ACTB	SRR1782712	58554.3	-0.11249	4.5062	Ileum_Control	Control	Ileum	TRUE	GSE57945	total	RNA-Seq	NA	17	NA	Female	No	NA	NA	NA	NA	NA
ACTB	SRR1782713	65886.3	-1.91337	3.85854	Ileum_CD	CD	Ileum	FALSE	GSE57945	total	RNA-Seq	NA	11	NA	Female	No	NA	NA	NA	NA	NA
ACTB	SRR1782714	9836.76	-2.79574	2.44675	Ileum_CD	CD	Ileum	FALSE	GSE57945	total	RNA-Seq	NA	11	NA	Male	No	NA	NA	NA	NA	NA
ACTB	SRR1782715	70299.8	1.27385	7.25589	Ileum_Control	Control	Ileum	TRUE	GSE57945	total	RNA-Seq	NA	13	NA	Female	No	NA	NA	NA	NA	NA
ACTB	SRR1782716	66906.7	-2.10619	3.9844	Ileum_CD	CD	Ileum	FALSE	GSE57945	total	RNA-Seq	NA	9	NA	Female	No	NA	NA	NA	NA	NA
ACTB	SRR1782717	73394.5	-0.580468	8.50062	Ileum_Control	Control	Ileum	TRUE	GSE57945	total	RNA-Seq	NA	9	NA	Male	No	NA	NA	NA	NA	NA
ACTB	SRR1782718	92044.8	-1.72018	4.27596	Ileum_Control	Control	Ileum	TRUE	GSE57945	total	RNA-Seq	NA	8	NA	Male	No	NA	NA	NA	NA	NA
ACTB	SRR1782719	65461.4	0.174631	8.48941	Ileum_Control	Control	Ileum	TRUE	GSE57945	total	RNA-Seq	NA	12	NA	Male	No	NA	NA	NA	NA	NA
ACTB	SRR1782720	64346.8	-2.00165	3.93154	Ileum_Control	Control	Ileum	TRUE	GSE57945	total	RNA-Seq	NA	11	NA	Male	No	NA	NA	NA	NA	NA
ACTB	SRR1782721	1.12153	-2.97211	1.06004	Ileum_CD	CD	Ileum	FALSE	GSE57945	total	RNA-Seq	NA	11	NA	Male	No	NA	NA	NA	NA	NA
ACTB	SRR1782722	79558.2	1.41099	7.36612	Ileum_Control	Control	Ileum	TRUE	GSE57945	total	RNA-Seq	NA	9	NA	Male	No	NA	NA	NA	NA	NA
ACTB	SRR1782723	78672.1	-0.709993	8.53758	Ileum_Control	Control	Ileum	TRUE	GSE57945	total	RNA-Seq	NA	15	NA	Female	No	NA	NA	NA	NA	NA
ACTB	SRR1782724	33950.7	-1.62808	6.61266	Ileum_CD	CD	Ileum	FALSE	GSE57945	total	RNA-Seq	NA	9	NA	Female	No	NA	NA	NA	NA	NA
ACTB	SRR1782725	19778.3	-2.49353	2.69831	Ileum_Control	Control	Ileum	TRUE	GSE57945	total	RNA-Seq	NA	5	NA	Male	No	NA	NA	NA	NA	NA
ACTB	SRR1782726	60069.4	1.58393	8.25947	Ileum_Control	Control	Ileum	TRUE	GSE57945	total	RNA-Seq	NA	12	NA	Male	No	NA	NA	NA	NA	NA
ACTB	SRR1782727	107008	6.67849	3.87205	Ileum_CD	CD	Ileum	FALSE	GSE57945	total	RNA-Seq	NA	12	NA	Female	No	NA	NA	NA	NA	NA
ACTB	SRR1782728	47774.2	-0.732496	5.03184	Ileum_Control	Control	Ileum	TRUE	GSE57945	total	RNA-Seq	NA	9	NA	Male	No	NA	NA	NA	NA	NA
ACTB	SRR1782729	112656	0.629966	7.82114	Ileum_CD	CD	Ileum	FALSE	GSE57945	total	RNA-Seq	NA	5	NA	Male	No	NA	NA	NA	NA	NA
ACTB	SRR1782730	94492.9	2.92842	2.01619	Ileum_CD	CD	Ileum	FALSE	GSE57945	total	RNA-Seq	NA	15	NA	Female	No	NA	NA	NA	NA	NA
ACTB	SRR1782731	21301.5	-5.62624	5.23234	Ileum_CD	CD	Ileum	FALSE	GSE57945	total	RNA-Seq	NA	16	NA	Female	No	NA	NA	NA	NA	NA
ACTB	SRR1782732	13847.6	-2.85104	2.6219	Ileum_CD	CD	Ileum	FALSE	GSE57945	total	RNA-Seq	NA	8	NA	Male	No	NA	NA	NA	NA	NA
ACTB	SRR1782733	17848.7	2.17416	6.70792	Ileum_CD	CD	Ileum	FALSE	GSE57945	total	RNA-Seq	NA	10	NA	Female	No	NA	NA	NA	NA	NA
ACTB	SRR1782734	25235.5	1.09218	5.72917	Ileum_CD	CD	Ileum	FALSE	GSE57945	total	RNA-Seq	NA	13	NA	Male	No	NA	NA	NA	NA	NA
ACTB	SRR1782735	25494.2	-5.64642	6.20867	Ileum_CD	CD	Ileum	FALSE	GSE57945	total	RNA-Seq	NA	9	NA	Male	No	NA	NA	NA	NA	NA
ACTB	SRR1782736	41181.7	-4.09689	7.31971	Ileum_CD	CD	Ileum	FALSE	GSE57945	total	RNA-Seq	NA	16	NA	Male	No	NA	NA	NA	NA	NA
ACTB	SRR1782737	37842.2	-2.43641	8.37234	Ileum_CD	CD	Ileum	FALSE	GSE57945	total	RNA-Seq	NA	9	NA	Female	No	NA	NA	NA	NA	NA
ACTB	SRR1782738	21239.1	-2.45826	2.69977	Ileum_Control	Control	Ileum	TRUE	GSE57945	total	RNA-Seq	NA	2	NA	Male	No	NA	NA	NA	NA	NA
ACTB	SRR1782739	1.01045	-2.86139	2.04646	Ileum_Control	Control	Ileum	TRUE	GSE57945	total	RNA-Seq	NA	11	NA	Male	No	NA	NA	NA	NA	NA
ACTB	SRR1782740	66169.4	-4.3437	6.24027	Ileum_CD	CD	Ileum	FALSE	GSE57945	total	RNA-Seq	NA	13	NA	Female	No	NA	NA	NA	NA	NA
ACTB	SRR1782741	37343.6	-2.42876	2.73842	Ileum_CD	CD	Ileum	FALSE	GSE57945	total	RNA-Seq	NA	8	NA	Male	No	NA	NA	NA	NA	NA
ACTB	SRR1782742	98821	6.82314	3.8007	Ileum_CD	CD	Ileum	FALSE	GSE57945	total	RNA-Seq	NA	16	NA	Male	No	NA	NA	NA	NA	NA
ACTB	SRR1782743	29678.6	1.52327	5.35624	Ileum_CD	CD	Ileum	FALSE	GSE57945	total	RNA-Seq	NA	9	NA	Male	No	NA	NA	NA	NA	NA
ACTB	SRR1782744	35862	0.837254	5.28552	Ileum_CD	CD	Ileum	FALSE	GSE57945	total	RNA-Seq	NA	14	NA	Male	No	NA	NA	NA	NA	NA
ACTB	SRR1782745	18970.5	2.21355	6.58228	Ileum_CD	CD	Ileum	FALSE	GSE57945	total	RNA-Seq	NA	10	NA	Male	No	NA	NA	NA	NA	NA
ACTB	SRR1782746	68862.4	-4.14601	3.49685	Ileum_CD	CD	Ileum	FALSE	GSE57945	total	RNA-Seq	NA	11	NA	Male	No	NA	NA	NA	NA	NA
ACTB	SRR1782747	22085	2.34277	6.09184	Ileum_CD	CD	Ileum	FALSE	GSE57945	total	RNA-Seq	NA	9	NA	Female	No	NA	NA	NA	NA	NA
ACTB	SRR1782748	22435.8	0.204053	6.72044	Ileum_Control	Control	Ileum	TRUE	GSE57945	total	RNA-Seq	NA	14	NA	Male	No	NA	NA	NA	NA	NA
ACTB	SRR1782749	26627.4	-0.370822	6.5908	Ileum_Control	Control	Ileum	TRUE	GSE57945	total	RNA-Seq	NA	12	NA	Female	No	NA	NA	NA	NA	NA
ACTB	SRR1782750	41763	-4.01718	7.17476	Ileum_CD	CD	Ileum	FALSE	GSE57945	total	RNA-Seq	NA	8	NA	Male	No	NA	NA	NA	NA	NA
ACTB	SRR1782751	26531.5	1.07166	5.43024	Ileum_Control	Control	Ileum	TRUE	GSE57945	total	RNA-Seq	NA	13	NA	Male	No	NA	NA	NA	NA	NA
ACTB	SRR1782752	31716.5	-2.78522	7.22829	Ileum_CD	CD	Ileum	FALSE	GSE57945	total	RNA-Seq	NA	10	NA	Male	No	NA	NA	NA	NA	NA
ACTB	SRR1782753	73149	-3.82131	7.04932	Ileum_CD	CD	Ileum	FALSE	GSE57945	total	RNA-Seq	NA	12	NA	Female	No	NA	NA	NA	NA	NA
ACTB	SRR1782754	48328.3	-4.60252	6.84502	Ileum_CD	CD	Ileum	FALSE	GSE57945	total	RNA-Seq	NA	9	NA	Female	No	NA	NA	NA	NA	NA
ACTB	SRR1782755	30599	1.38676	5.38076	Ileum_CD	CD	Ileum	FALSE	GSE57945	total	RNA-Seq	NA	11	NA	Male	No	NA	NA	NA	NA	NA
ACTB	SRR1782756	15446.9	-2.29743	3.02643	Ileum_Control	Control	Ileum	TRUE	GSE57945	total	RNA-Seq	NA	13	NA	Female	No	NA	NA	NA	NA	NA
ACTB	SRR1782757	25919.3	1.52539	5.49073	Ileum_CD	CD	Ileum	FALSE	GSE57945	total	RNA-Seq	NA	9	NA	Female	No	NA	NA	NA	NA	NA
ACTB	SRR1782758	37053.9	2.568	2.60039	Ileum_CD	CD	Ileum	FALSE	GSE57945	total	RNA-Seq	NA	5	NA	Female	No	NA	NA	NA	NA	NA
ACTB	SRR1782759	41846.5	-1.97697	6.7374	Ileum_CD	CD	Ileum	FALSE	GSE57945	total	RNA-Seq	NA	17	NA	Male	No	NA	NA	NA	NA	NA
ACTB	SRR1782760	92286.7	-2.17136	4.43494	Ileum_Control	Control	Ileum	TRUE	GSE57945	total	RNA-Seq	NA	11	NA	Female	No	NA	NA	NA	NA	NA
ACTB	SRR1782761	1108.75	-2.99087	1.54781	Ileum_Control	Control	Ileum	TRUE	GSE57945	total	RNA-Seq	NA	7	NA	Male	No	NA	NA	NA	NA	NA
ACTB	SRR1782762	4104.91	-2.41702	2.90003	Ileum_Control	Control	Ileum	TRUE	GSE57945	total	RNA-Seq	NA	13	NA	Male	No	NA	NA	NA	NA	NA
ACTB	SRR1782763	24634.9	0.363387	6.9034	Ileum_Control	Control	Ileum	TRUE	GSE57945	total	RNA-Seq	NA	9	NA	Male	No	NA	NA	NA	NA	NA
ACTB	SRR1782764	31725.5	-0.444156	8.58047	Ileum_Control	Control	Ileum	TRUE	GSE57945	total	RNA-Seq	NA	14	NA	Male	No	NA	NA	NA	NA	NA
ACTB	SRR1782765	25399	-3.20586	7.54904	Ileum_Control	Control	Ileum	TRUE	GSE57945	total	RNA-Seq	NA	16	NA	Male	No	NA	NA	NA	NA	NA
ACTB	SRR1782766	5865.97	0.615246	5.8352	Ileum_Control	Control	Ileum	TRUE	GSE57945	total	RNA-Seq	NA	16	NA	Male	No	NA	NA	NA	NA	NA
ACTB	SRR1782767	34981.6	0.451728	7.96383	Ileum_Control	Control	Ileum	TRUE	GSE57945	total	RNA-Seq	NA	11	NA	Male	No	NA	NA	NA	NA	NA
ACTB	SRR1782768	21975	0.192471	7.0531	Ileum_Control	Control	Ileum	TRUE	GSE57945	total	RNA-Seq	NA	10	NA	Male	No	NA	NA	NA	NA	NA
ACTB	SRR1782769	15801.7	0.493825	6.20899	Ileum_Control	Control	Ileum	TRUE	GSE57945	total	RNA-Seq	NA	7	NA	Female	No	NA	NA	NA	NA	NA
ACTB	SRR1782770	15968.8	0.268393	7.33933	Ileum_Control	Control	Ileum	TRUE	GSE57945	total	RNA-Seq	NA	15	NA	Female	No	NA	NA	NA	NA	NA
ACTB	SRR1782771	19893.1	1.54328	8.55267	Ileum_Control	Control	Ileum	TRUE	GSE57945	total	RNA-Seq	NA	12	NA	Female	No	NA	NA	NA	NA	NA
ACTB	SRR1782772	25567.5	-2.77332	7.77277	Ileum_Control	Control	Ileum	TRUE	GSE57945	total	RNA-Seq	NA	10	NA	Female	No	NA	NA	NA	NA	NA
ACTB	SRR1782773	25009.5	0.522304	6.38407	Ileum_Control	Control	Ileum	TRUE	GSE57945	total	RNA-Seq	NA	16	NA	Male	No	NA	NA	NA	NA	NA
ACTB	SRR1782774	52311.2	1.15768	5.84864	Ileum_Control	Control	Ileum	TRUE	GSE57945	total	RNA-Seq	NA	10	NA	Female	No	NA	NA	NA	NA	NA
ACTB	SRR1782775	47641.6	-0.670968	5.31135	Ileum_CD	CD	Ileum	FALSE	GSE57945	total	RNA-Seq	NA	15	NA	Male	No	NA	NA	NA	NA	NA
ACTB	SRR1782776	27325.4	0.0690434	4.58966	Ileum_UC	UC	Ileum	FALSE	GSE57945	total	RNA-Seq	NA	10	NA	Male	No	NA	NA	NA	NA	NA
ACTB	SRR1782777	73021.1	5.02912	5.4484	Ileum_CD	CD	Ileum	FALSE	GSE57945	total	RNA-Seq	NA	6	NA	Male	No	NA	NA	NA	NA	NA
ACTB	SRR1782778	28450	1.20097	5.97542	Ileum_CD	CD	Ileum	FALSE	GSE57945	total	RNA-Seq	NA	10	NA	Female	No	NA	NA	NA	NA	NA
ACTB	SRR1782779	15383	0.0168896	7.29717	Ileum_CD	CD	Ileum	FALSE	GSE57945	total	RNA-Seq	NA	15	NA	Male	No	NA	NA	NA	NA	NA
ACTB	SRR1782780	64810.3	1.85571	4.70778	Ileum_CD	CD	Ileum	FALSE	GSE57945	total	RNA-Seq	NA	13	NA	Female	No	NA	NA	NA	NA	NA
ACTB	SRR1782781	63797.6	-0.730102	5.09332	Ileum_CD	CD	Ileum	FALSE	GSE57945	total	RNA-Seq	NA	14	NA	Female	No	NA	NA	NA	NA	NA
ACTB	SRR1782782	289167	-4.39557	4.06337	Ileum_CD	CD	Ileum	FALSE	GSE57945	total	RNA-Seq	NA	15	NA	Male	No	NA	NA	NA	NA	NA
ACTB	SRR1782783	68335	-1.96091	6.83563	Ileum_CD	CD	Ileum	FALSE	GSE57945	total	RNA-Seq	NA	16	NA	Female	No	NA	NA	NA	NA	NA
ACTB	SRR1782784	60672.3	-1.9629	6.71401	Ileum_CD	CD	Ileum	FALSE	GSE57945	total	RNA-Seq	NA	13	NA	Female	No	NA	NA	NA	NA	NA
ACTB	SRR1782785	68238.6	5.30587	4.19936	Ileum_CD	CD	Ileum	FALSE	GSE57945	total	RNA-Seq	NA	2	NA	Female	No	NA	NA	NA	NA	NA
ACTB	SRR1782786	99669.1	-2.25914	4.0252	Ileum_CD	CD	Ileum	FALSE	GSE57945	total	RNA-Seq	NA	12	NA	Female	No	NA	NA	NA	NA	NA
ACTB	SRR1782787	81734	-2.29726	7.71906	Ileum_CD	CD	Ileum	FALSE	GSE57945	total	RNA-Seq	NA	15	NA	Male	No	NA	NA	NA	NA	NA
ACTB	SRR1782788	57347	-4.21993	6.61942	Ileum_CD	CD	Ileum	FALSE	GSE57945	total	RNA-Seq	NA	14	NA	Male	No	NA	NA	NA	NA	NA
ACTB	SRR1782789	75609.3	-0.522604	4.39448	Ileum_CD	CD	Ileum	FALSE	GSE57945	total	RNA-Seq	NA	16	NA	Male	No	NA	NA	NA	NA	NA
ACTB	SRR1782790	57089.6	4.21582	3.32351	Ileum_CD	CD	Ileum	FALSE	GSE57945	total	RNA-Seq	NA	13	NA	Female	No	NA	NA	NA	NA	NA
ACTB	SRR1782791	134318	4.82533	6.48079	Ileum_CD	CD	Ileum	FALSE	GSE57945	total	RNA-Seq	NA	16	NA	Male	No	NA	NA	NA	NA	NA
ACTB	SRR1782792	89190.6	3.99795	4.17229	Ileum_CD	CD	Ileum	FALSE	GSE57945	total	RNA-Seq	NA	15	NA	Male	No	NA	NA	NA	NA	NA
ACTB	SRR1782793	67240.3	-0.693333	5.02536	Ileum_CD	CD	Ileum	FALSE	GSE57945	total	RNA-Seq	NA	14	NA	Male	No	NA	NA	NA	NA	NA
ACTB	SRR1782794	128933	4.83934	6.36392	Ileum_CD	CD	Ileum	FALSE	GSE57945	total	RNA-Seq	NA	11	NA	Male	No	NA	NA	NA	NA	NA
ACTB	SRR1782795	108421	-2.16805	3.73057	Ileum_CD	CD	Ileum	FALSE	GSE57945	total	RNA-Seq	NA	15	NA	Male	No	NA	NA	NA	NA	NA
ACTB	SRR1782796	46001.9	-2.3616	2.88577	Ileum_CD	CD	Ileum	FALSE	GSE57945	total	RNA-Seq	NA	14	NA	Female	No	NA	NA	NA	NA	NA
ACTB	SRR1782797	73500.1	-2.11955	3.67452	Ileum_CD	CD	Ileum	FALSE	GSE57945	total	RNA-Seq	NA	13	NA	Female	No	NA	NA	NA	NA	NA
ACTB	SRR1782798	82142.3	-0.303293	4.48763	Ileum_UC	UC	Ileum	FALSE	GSE57945	total	RNA-Seq	NA	10	NA	Male	No	NA	NA	NA	NA	NA
ACTB	SRR1782799	71386.5	5.11442	5.15762	Ileum_CD	CD	Ileum	FALSE	GSE57945	total	RNA-Seq	NA	14	NA	Female	No	NA	NA	NA	NA	NA
ACTB	SRR1782800	49036.5	4.35171	4.10246	Ileum_CD	CD	Ileum	FALSE	GSE57945	total	RNA-Seq	NA	11	NA	Male	No	NA	NA	NA	NA	NA
ACTB	SRR1782801	43828.5	1.22853	6.40652	Ileum_Control	Control	Ileum	TRUE	GSE57945	total	RNA-Seq	NA	8	NA	Male	No	NA	NA	NA	NA	NA
ACTB	SRR1782802	23712.7	0.840304	6.0396	Ileum_Control	Control	Ileum	TRUE	GSE57945	total	RNA-Seq	NA	10	NA	Male	No	NA	NA	NA	NA	NA
ACTB	SRR1782803	74480.1	0.500398	7.89582	Ileum_UC	UC	Ileum	FALSE	GSE57945	total	RNA-Seq	NA	13	NA	Male	No	NA	NA	NA	NA	NA
ACTB	SRR1782804	86428	0.0943929	8.5855	Ileum_Control	Control	Ileum	TRUE	GSE57945	total	RNA-Seq	NA	8	NA	Male	No	NA	NA	NA	NA	NA
ACTB	SRR1782805	53567.3	3.67798	5.47101	Ileum_Control	Control	Ileum	TRUE	GSE57945	total	RNA-Seq	NA	11	NA	Female	No	NA	NA	NA	NA	NA
ACTB	SRR1782806	77855.4	0.0963126	8.70115	Ileum_UC	UC	Ileum	FALSE	GSE57945	total	RNA-Seq	NA	11	NA	Female	No	NA	NA	NA	NA	NA
ACTB	SRR1782807	73395.4	-0.656108	5.02689	Ileum_UC	UC	Ileum	FALSE	GSE57945	total	RNA-Seq	NA	9	NA	Female	No	NA	NA	NA	NA	NA
ACTB	SRR1782808	27438.1	1.934	4.90261	Ileum_UC	UC	Ileum	FALSE	GSE57945	total	RNA-Seq	NA	12	NA	Female	No	NA	NA	NA	NA	NA
ACTB	SRR1782809	94776.9	-2.18219	4.0962	Ileum_UC	UC	Ileum	FALSE	GSE57945	total	RNA-Seq	NA	6	NA	Male	No	NA	NA	NA	NA	NA
ACTB	SRR1782810	70124.1	2.84407	4.75907	Ileum_UC	UC	Ileum	FALSE	GSE57945	total	RNA-Seq	NA	6	NA	Male	No	NA	NA	NA	NA	NA
ACTB	SRR1782811	71403.3	4.41158	4.6516	Ileum_UC	UC	Ileum	FALSE	GSE57945	total	RNA-Seq	NA	15	NA	Female	No	NA	NA	NA	NA	NA
ACTB	SRR1782812	53191.6	-2.11297	4.54086	Ileum_UC	UC	Ileum	FALSE	GSE57945	total	RNA-Seq	NA	12	NA	Female	No	NA	NA	NA	NA	NA
ACTB	SRR1782813	62435.2	4.16622	4.04069	Ileum_UC	UC	Ileum	FALSE	GSE57945	total	RNA-Seq	NA	12	NA	Male	No	NA	NA	NA	NA	NA
ACTB	SRR1782814	25116.3	0.091055	7.44744	Ileum_UC	UC	Ileum	FALSE	GSE57945	total	RNA-Seq	NA	16	NA	Male	No	NA	NA	NA	NA	NA
ACTB	SRR1782815	37831.7	-0.787096	5.01408	Ileum_UC	UC	Ileum	FALSE	GSE57945	total	RNA-Seq	NA	8	NA	Female	No	NA	NA	NA	NA	NA
ACTB	SRR1782816	60062.4	5.0402	4.90159	Ileum_CD	CD	Ileum	FALSE	GSE57945	total	RNA-Seq	NA	9	NA	Male	No	NA	NA	NA	NA	NA
ACTB	SRR1782817	67447	-4.57283	5.77673	Ileum_CD	CD	Ileum	FALSE	GSE57945	total	RNA-Seq	NA	14	NA	Male	No	NA	NA	NA	NA	NA
ACTB	SRR1782818	19328.2	-3.00766	7.42893	Ileum_CD	CD	Ileum	FALSE	GSE57945	total	RNA-Seq	NA	12	NA	Male	No	NA	NA	NA	NA	NA
ACTB	SRR1782819	42411.1	-1.51321	3.61001	Ileum_CD	CD	Ileum	FALSE	GSE57945	total	RNA-Seq	NA	14	NA	Male	No	NA	NA	NA	NA	NA
ACTB	SRR1782820	5495.86	-5.70171	5.54435	Ileum_CD	CD	Ileum	FALSE	GSE57945	total	RNA-Seq	NA	12	NA	Female	No	NA	NA	NA	NA	NA
ACTB	SRR1782821	102627	-1.94716	7.66123	Ileum_CD	CD	Ileum	FALSE	GSE57945	total	RNA-Seq	NA	16	NA	Male	No	NA	NA	NA	NA	NA
ACTB	SRR1782822	77397.6	-2.14445	4.56212	Ileum_CD	CD	Ileum	FALSE	GSE57945	total	RNA-Seq	NA	12	NA	Female	No	NA	NA	NA	NA	NA
ACTB	SRR1782823	81251.5	-3.12803	6.36498	Ileum_CD	CD	Ileum	FALSE	GSE57945	total	RNA-Seq	NA	12	NA	Male	No	NA	NA	NA	NA	NA
ACTB	SRR1782824	95912	-1.94195	4.62578	Ileum_CD	CD	Ileum	FALSE	GSE57945	total	RNA-Seq	NA	11	NA	Female	No	NA	NA	NA	NA	NA
ACTB	SRR1782825	32962.4	4.20252	4.26717	Ileum_CD	CD	Ileum	FALSE	GSE57945	total	RNA-Seq	NA	12	NA	Female	No	NA	NA	NA	NA	NA
ACTB	SRR1782826	84717.6	2.66669	2.40112	Ileum_CD	CD	Ileum	FALSE	GSE57945	total	RNA-Seq	NA	6	NA	Male	No	NA	NA	NA	NA	NA
ACTB	SRR1782827	37399.2	-1.6908	6.44321	Ileum_CD	CD	Ileum	FALSE	GSE57945	total	RNA-Seq	NA	11	NA	Female	No	NA	NA	NA	NA	NA
ACTB	SRR1782828	65220	6.19977	3.97962	Ileum_UC	UC	Ileum	FALSE	GSE57945	total	RNA-Seq	NA	13	NA	Female	No	NA	NA	NA	NA	NA
ACTB	SRR1782829	120429	6.08771	3.79984	Ileum_CD	CD	Ileum	FALSE	GSE57945	total	RNA-Seq	NA	11	NA	Female	No	NA	NA	NA	NA	NA
ACTB	SRR1782830	10558.5	-3.53567	3.01232	Ileum_CD	CD	Ileum	FALSE	GSE57945	total	RNA-Seq	NA	7	NA	Female	No	NA	NA	NA	NA	NA
ACTB	SRR1782831	1.0734	-2.91921	2.52044	Ileum_CD	CD	Ileum	FALSE	GSE57945	total	RNA-Seq	NA	11	NA	Male	No	NA	NA	NA	NA	NA
ACTB	SRR1782832	12663.5	-1.9992	3.17635	Ileum_CD	CD	Ileum	FALSE	GSE57945	total	RNA-Seq	NA	9	NA	Male	No	NA	NA	NA	NA	NA
ACTB	SRR1782833	85936.8	-0.932169	4.58215	Ileum_CD	CD	Ileum	FALSE	GSE57945	total	RNA-Seq	NA	11	NA	Male	No	NA	NA	NA	NA	NA
ACTB	SRR1782834	198025	6.40641	3.48429	Ileum_CD	CD	Ileum	FALSE	GSE57945	total	RNA-Seq	NA	11	NA	Male	No	NA	NA	NA	NA	NA
ACTB	SRR1782835	1.11498	-2.77482	2.15501	Ileum_UC	UC	Ileum	FALSE	GSE57945	total	RNA-Seq	NA	7	NA	Female	No	NA	NA	NA	NA	NA
ACTB	SRR1782836	93276.5	0.669532	7.81169	Ileum_UC	UC	Ileum	FALSE	GSE57945	total	RNA-Seq	NA	10	NA	Male	No	NA	NA	NA	NA	NA
ACTB	SRR1782837	18480.7	-5.31939	6.47342	Ileum_UC	UC	Ileum	FALSE	GSE57945	total	RNA-Seq	NA	9	NA	Male	No	NA	NA	NA	NA	NA
ACTB	SRR1782838	38458.9	-5.42792	6.05434	Ileum_UC	UC	Ileum	FALSE	GSE57945	total	RNA-Seq	NA	14	NA	Female	No	NA	NA	NA	NA	NA
ACTB	SRR1782839	34698.8	-5.36721	6.06191	Ileum_UC	UC	Ileum	FALSE	GSE57945	total	RNA-Seq	NA	13	NA	Female	No	NA	NA	NA	NA	NA
ACTB	SRR1782840	42584.6	1.36941	5.30251	Ileum_CD	CD	Ileum	FALSE	GSE57945	total	RNA-Seq	NA	7	NA	Female	No	NA	NA	NA	NA	NA
ACTB	SRR1782841	64062.5	-5.06016	6.46402	Ileum_CD	CD	Ileum	FALSE	GSE57945	total	RNA-Seq	NA	9	NA	Female	No	NA	NA	NA	NA	NA
ACTB	SRR1782842	109647	6.18966	3.9998	Ileum_CD	CD	Ileum	FALSE	GSE57945	total	RNA-Seq	NA	8	NA	Female	No	NA	NA	NA	NA	NA
ACTB	SRR1782843	15809.8	-5.71488	5.58292	Ileum_CD	CD	Ileum	FALSE	GSE57945	total	RNA-Seq	NA	12	NA	Female	No	NA	NA	NA	NA	NA
ACTB	SRR1782844	51223.2	0.174175	7.75195	Ileum_CD	CD	Ileum	FALSE	GSE57945	total	RNA-Seq	NA	13	NA	Male	No	NA	NA	NA	NA	NA
ACTB	SRR1782845	26174.9	-5.80485	6.24206	Ileum_CD	CD	Ileum	FALSE	GSE57945	total	RNA-Seq	NA	9	NA	Female	No	NA	NA	NA	NA	NA
ACTB	SRR1782846	7358.68	-5.49262	5.96215	Ileum_CD	CD	Ileum	FALSE	GSE57945	total	RNA-Seq	NA	10	NA	Female	No	NA	NA	NA	NA	NA
ACTB	SRR1782847	1.23374	-3.07148	1.08302	Ileum_CD	CD	Ileum	FALSE	GSE57945	total	RNA-Seq	NA	9	NA	Female	No	NA	NA	NA	NA	NA
ACTB	SRR1782848	1.23358	-2.99862	1.08063	Ileum_CD	CD	Ileum	FALSE	GSE57945	total	RNA-Seq	NA	9	NA	Female	No	NA	NA	NA	NA	NA
ACTB	SRR1782849	1.24038	-3.04444	1.13125	Ileum_CD	CD	Ileum	FALSE	GSE57945	total	RNA-Seq	NA	10	NA	Female	No	NA	NA	NA	NA	NA
ACTB	SRR1782850	1.25175	-3.06557	1.15974	Ileum_CD	CD	Ileum	FALSE	GSE57945	total	RNA-Seq	NA	10	NA	Male	No	NA	NA	NA	NA	NA
ACTB	SRR1782851	1.26347	-3.06114	1.10479	Ileum_CD	CD	Ileum	FALSE	GSE57945	total	RNA-Seq	NA	10	NA	Male	No	NA	NA	NA	NA	NA
ACTB	SRR1782852	1.26392	-3.05937	1.12947	Ileum_CD	CD	Ileum	FALSE	GSE57945	total	RNA-Seq	NA	9	NA	Male	No	NA	NA	NA	NA	NA
ACTB	SRR1782853	1.25843	-3.05053	1.12718	Ileum_CD	CD	Ileum	FALSE	GSE57945	total	RNA-Seq	NA	9	NA	Male	No	NA	NA	NA	NA	NA
ACTB	SRR1782854	64496.5	5.04322	3.63632	Ileum_CD	CD	Ileum	FALSE	GSE57945	total	RNA-Seq	NA	9	NA	Male	No	NA	NA	NA	NA	NA
ACTB	SRR1782855	96322.9	-1.95109	7.6891	Ileum_CD	CD	Ileum	FALSE	GSE57945	total	RNA-Seq	NA	16	NA	Male	No	NA	NA	NA	NA	NA
ACTB	SRR1782856	84672.9	2.68284	2.31101	Ileum_CD	CD	Ileum	FALSE	GSE57945	total	RNA-Seq	NA	16	NA	Male	No	NA	NA	NA	NA	NA
ACTB	SRR1782857	34225.5	0.133766	4.64406	Ileum_CD	CD	Ileum	FALSE	GSE57945	total	RNA-Seq	NA	9	NA	Female	No	NA	NA	NA	NA	NA
ACTB	SRR1782858	63806.1	-2.10578	6.95076	Ileum_CD	CD	Ileum	FALSE	GSE57945	total	RNA-Seq	NA	8	NA	Male	No	NA	NA	NA	NA	NA
ACTB	SRR1782859	27909.2	-1.99058	6.90209	Ileum_CD	CD	Ileum	FALSE	GSE57945	total	RNA-Seq	NA	8	NA	Male	No	NA	NA	NA	NA	NA
ACTB	SRR1782860	79487.8	5.29326	4.11243	Ileum_CD	CD	Ileum	FALSE	GSE57945	total	RNA-Seq	NA	9	NA	Male	No	NA	NA	NA	NA	NA
ACTB	SRR1782861	68286.7	4.51924	4.56488	Ileum_CD	CD	Ileum	FALSE	GSE57945	total	RNA-Seq	NA	10	NA	Male	No	NA	NA	NA	NA	NA
ACTB	SRR1782862	42669.6	3.29435	5.39575	Ileum_CD	CD	Ileum	FALSE	GSE57945	total	RNA-Seq	NA	7	NA	Male	No	NA	NA	NA	NA	NA
ACTB	SRR1782863	58480.3	-3.99879	7.20504	Ileum_CD	CD	Ileum	FALSE	GSE57945	total	RNA-Seq	NA	9	NA	Male	No	NA	NA	NA	NA	NA
ACTB	SRR1782864	24786.8	-5.45486	5.88951	Ileum_Control	Control	Ileum	TRUE	GSE57945	total	RNA-Seq	NA	13	NA	Female	No	NA	NA	NA	NA	NA
ACTB	SRR1782865	111045	-4.02328	5.93111	Ileum_CD	CD	Ileum	FALSE	GSE57945	total	RNA-Seq	NA	8	NA	Male	No	NA	NA	NA	NA	NA
ACTB	SRR1782866	75485.3	4.80993	4.1272	Ileum_CD	CD	Ileum	FALSE	GSE57945	total	RNA-Seq	NA	9	NA	Male	No	NA	NA	NA	NA	NA
ACTB	SRR1782867	69971.5	2.43229	4.75624	Ileum_CD	CD	Ileum	FALSE	GSE57945	total	RNA-Seq	NA	7	NA	Male	No	NA	NA	NA	NA	NA
ACTB	SRR1782868	83047.9	4.87268	4.51342	Ileum_CD	CD	Ileum	FALSE	GSE57945	total	RNA-Seq	NA	6	NA	Male	No	NA	NA	NA	NA	NA
ACTB	SRR1782869	55190.4	-2.25144	6.78034	Ileum_CD	CD	Ileum	FALSE	GSE57945	total	RNA-Seq	NA	9	NA	Male	No	NA	NA	NA	NA	NA
ACTB	SRR1782870	67018.7	3.12684	3.16692	Ileum_CD	CD	Ileum	FALSE	GSE57945	total	RNA-Seq	NA	9	NA	Male	No	NA	NA	NA	NA	NA
ACTB	SRR1782871	105096	-2.03137	4.92308	Ileum_CD	CD	Ileum	FALSE	GSE57945	total	RNA-Seq	NA	8	NA	Male	No	NA	NA	NA	NA	NA
ACTB	SRR1782872	118797	4.72167	5.82861	Ileum_CD	CD	Ileum	FALSE	GSE57945	total	RNA-Seq	NA	6	NA	Female	No	NA	NA	NA	NA	NA
ACTB	SRR1782873	47611.7	1.33282	6.48107	Ileum_CD	CD	Ileum	FALSE	GSE57945	total	RNA-Seq	NA	8	NA	Female	No	NA	NA	NA	NA	NA
ACTB	SRR1782874	52531.2	-1.91394	7.20895	Ileum_CD	CD	Ileum	FALSE	GSE57945	total	RNA-Seq	NA	7	NA	Male	No	NA	NA	NA	NA	NA
ACTB	SRR1782875	36676	1.24497	7.10841	Ileum_CD	CD	Ileum	FALSE	GSE57945	total	RNA-Seq	NA	15	NA	Female	No	NA	NA	NA	NA	NA
ACTB	SRR1782876	106531	5.20504	3.90795	Ileum_CD	CD	Ileum	FALSE	GSE57945	total	RNA-Seq	NA	15	NA	Male	No	NA	NA	NA	NA	NA
ACTB	SRR1782877	70862.1	4.84364	3.90452	Ileum_CD	CD	Ileum	FALSE	GSE57945	total	RNA-Seq	NA	15	NA	Female	No	NA	NA	NA	NA	NA
ACTB	SRR1782878	127426	-2.13594	4.53099	Ileum_CD	CD	Ileum	FALSE	GSE57945	total	RNA-Seq	NA	10	NA	Female	No	NA	NA	NA	NA	NA
ACTB	SRR1782879	97978.3	-2.0086	4.42708	Ileum_CD	CD	Ileum	FALSE	GSE57945	total	RNA-Seq	NA	14	NA	Male	No	NA	NA	NA	NA	NA
ACTB	SRR1782880	61527.5	3.32768	3.816	Ileum_CD	CD	Ileum	FALSE	GSE57945	total	RNA-Seq	NA	14	NA	Female	No	NA	NA	NA	NA	NA
ACTB	SRR1782881	94287.7	4.54586	4.82448	Ileum_CD	CD	Ileum	FALSE	GSE57945	total	RNA-Seq	NA	11	NA	Male	No	NA	NA	NA	NA	NA
ACTB	SRR1782882	49745	4.15135	4.02193	Ileum_CD	CD	Ileum	FALSE	GSE57945	total	RNA-Seq	NA	14	NA	Male	No	NA	NA	NA	NA	NA
ACTB	SRR1782883	80532.8	-4.14457	6.7615	Ileum_CD	CD	Ileum	FALSE	GSE57945	total	RNA-Seq	NA	14	NA	Female	No	NA	NA	NA	NA	NA
ACTB	SRR1782884	77598.8	-0.28382	8.61908	Ileum_CD	CD	Ileum	FALSE	GSE57945	total	RNA-Seq	NA	16	NA	Female	No	NA	NA	NA	NA	NA
ACTB	SRR1782885	49176	5.54637	5.18464	Ileum_CD	CD	Ileum	FALSE	GSE57945	total	RNA-Seq	NA	15	NA	Female	No	NA	NA	NA	NA	NA
ACTB	SRR1782886	106323	-1.97418	7.59072	Ileum_CD	CD	Ileum	FALSE	GSE57945	total	RNA-Seq	NA	15	NA	Female	No	NA	NA	NA	NA	NA
ACTB	SRR1782887	29368.4	1.89081	5.24337	Ileum_CD	CD	Ileum	FALSE	GSE57945	total	RNA-Seq	NA	17	NA	Male	No	NA	NA	NA	NA	NA
ACTB	SRR1782888	35070.4	2.93135	4.38087	Ileum_CD	CD	Ileum	FALSE	GSE57945	total	RNA-Seq	NA	17	NA	Female	No	NA	NA	NA	NA	NA
ACTB	SRR1782889	35809.8	1.58013	5.30381	Ileum_CD	CD	Ileum	FALSE	GSE57945	total	RNA-Seq	NA	15	NA	Female	No	NA	NA	NA	NA	NA
ACTB	SRR1782890	57301.5	3.38066	4.69656	Ileum_CD	CD	Ileum	FALSE	GSE57945	total	RNA-Seq	NA	15	NA	Female	No	NA	NA	NA	NA	NA
ACTB	SRR1782891	28106.2	1.31982	6.18075	Ileum_CD	CD	Ileum	FALSE	GSE57945	total	RNA-Seq	NA	17	NA	Male	No	NA	NA	NA	NA	NA
ACTB	SRR1782892	57239.7	-3.59901	7.12639	Ileum_CD	CD	Ileum	FALSE	GSE57945	total	RNA-Seq	NA	13	NA	Male	No	NA	NA	NA	NA	NA
ACTB	SRR1782893	22188.6	1.5019	5.31433	Ileum_CD	CD	Ileum	FALSE	GSE57945	total	RNA-Seq	NA	11	NA	Male	No	NA	NA	NA	NA	NA
ACTB	SRR1782894	40788.4	-1.89888	6.83831	Ileum_CD	CD	Ileum	FALSE	GSE57945	total	RNA-Seq	NA	15	NA	Male	No	NA	NA	NA	NA	NA
ACTB	SRR1782895	38562.9	1.2143	5.80716	Ileum_CD	CD	Ileum	FALSE	GSE57945	total	RNA-Seq	NA	15	NA	Male	No	NA	NA	NA	NA	NA
ACTB	SRR1782896	38377.1	1.22369	6.02586	Ileum_CD	CD	Ileum	FALSE	GSE57945	total	RNA-Seq	NA	12	NA	Female	No	NA	NA	NA	NA	NA
ACTB	SRR1782897	32815.1	-3.19722	7.43647	Ileum_CD	CD	Ileum	FALSE	GSE57945	total	RNA-Seq	NA	16	NA	Female	No	NA	NA	NA	NA	NA
ACTB	SRR1782898	27702.7	1.12364	5.7611	Ileum_CD	CD	Ileum	FALSE	GSE57945	total	RNA-Seq	NA	16	NA	Female	No	NA	NA	NA	NA	NA
ACTB	SRR1782899	28941.5	1.01479	6.09181	Ileum_CD	CD	Ileum	FALSE	GSE57945	total	RNA-Seq	NA	14	NA	Male	No	NA	NA	NA	NA	NA
ACTB	SRR1782900	68647	-4.08669	6.66798	Ileum_CD	CD	Ileum	FALSE	GSE57945	total	RNA-Seq	NA	12	NA	Male	No	NA	NA	NA	NA	NA
ACTB	SRR1782901	108646	3.20586	3.01193	Ileum_CD	CD	Ileum	FALSE	GSE57945	total	RNA-Seq	NA	12	NA	Male	No	NA	NA	NA	NA	NA
ACTB	SRR1782902	52988	5.0162	5.37063	Ileum_CD	CD	Ileum	FALSE	GSE57945	total	RNA-Seq	NA	16	NA	Female	No	NA	NA	NA	NA	NA
ACTB	SRR1782903	39904.6	1.16702	5.77515	Ileum_CD	CD	Ileum	FALSE	GSE57945	total	RNA-Seq	NA	14	NA	Male	No	NA	NA	NA	NA	NA
ACTB	SRR1782904	58039	5.45649	5.29114	Ileum_CD	CD	Ileum	FALSE	GSE57945	total	RNA-Seq	NA	13	NA	Male	No	NA	NA	NA	NA	NA
ACTB	SRR1782905	53066.5	-1.43517	7.65526	Ileum_CD	CD	Ileum	FALSE	GSE57945	total	RNA-Seq	NA	11	NA	Female	No	NA	NA	NA	NA	NA
ACTB	SRR1782906	55691.3	3.72588	3.52488	Ileum_CD	CD	Ileum	FALSE	GSE57945	total	RNA-Seq	NA	17	NA	Female	No	NA	NA	NA	NA	NA
ACTB	SRR1782907	47357.2	2.92913	4.19723	Ileum_CD	CD	Ileum	FALSE	GSE57945	total	RNA-Seq	NA	11	NA	Female	No	NA	NA	NA	NA	NA
ACTB	SRR1782908	35425.7	3.56825	5.40949	Ileum_CD	CD	Ileum	FALSE	GSE57945	total	RNA-Seq	NA	12	NA	Male	No	NA	NA	NA	NA	NA
ACTB	SRR1782909	54060.5	4.43068	3.94069	Ileum_CD	CD	Ileum	FALSE	GSE57945	total	RNA-Seq	NA	15	NA	Female	No	NA	NA	NA	NA	NA
ACTB	SRR1782910	55393	1.21124	7.455	Ileum_UC	UC	Ileum	FALSE	GSE57945	total	RNA-Seq	NA	12	NA	Female	No	NA	NA	NA	NA	NA
ACTB	SRR1782911	55510.7	2.50047	4.64936	Ileum_CD	CD	Ileum	FALSE	GSE57945	total	RNA-Seq	NA	13	NA	Male	No	NA	NA	NA	NA	NA
ACTB	SRR1782912	154726	6.43975	3.86623	Ileum_CD	CD	Ileum	FALSE	GSE57945	total	RNA-Seq	NA	11	NA	Male	No	NA	NA	NA	NA	NA
ACTB	SRR1782913	103985	5.47835	4.53684	Ileum_CD	CD	Ileum	FALSE	GSE57945	total	RNA-Seq	NA	16	NA	Male	No	NA	NA	NA	NA	NA
ACTB	SRR1782914	55009.3	-3.65662	6.88834	Ileum_CD	CD	Ileum	FALSE	GSE57945	total	RNA-Seq	NA	17	NA	Male	No	NA	NA	NA	NA	NA
ACTB	SRR1782915	80580	-3.78554	7.17924	Ileum_CD	CD	Ileum	FALSE	GSE57945	total	RNA-Seq	NA	10	NA	Female	No	NA	NA	NA	NA	NA
ACTB	SRR1782916	28109	2.35097	4.69719	Ileum_UC	UC	Ileum	FALSE	GSE57945	total	RNA-Seq	NA	9	NA	Male	No	NA	NA	NA	NA	NA
ACTB	SRR1782917	57091.9	-1.98535	7.39922	Ileum_UC	UC	Ileum	FALSE	GSE57945	total	RNA-Seq	NA	14	NA	Male	No	NA	NA	NA	NA	NA
ACTB	SRR1782918	79868.2	0.0716964	8.56737	Ileum_UC	UC	Ileum	FALSE	GSE57945	total	RNA-Seq	NA	14	NA	Male	No	NA	NA	NA	NA	NA
ACTB	SRR1782919	44759	1.40089	7.28475	Ileum_UC	UC	Ileum	FALSE	GSE57945	total	RNA-Seq	NA	17	NA	Female	No	NA	NA	NA	NA	NA
ACTB	SRR1782920	64368.7	4.96697	5.50522	Ileum_CD	CD	Ileum	FALSE	GSE57945	total	RNA-Seq	NA	12	NA	Female	No	NA	NA	NA	NA	NA
ACTB	SRR1782921	41886.2	1.33286	5.5828	Ileum_CD	CD	Ileum	FALSE	GSE57945	total	RNA-Seq	NA	13	NA	Male	No	NA	NA	NA	NA	NA
ACTB	SRR1782922	1.18637	-2.93051	1.08626	Ileum_UC	UC	Ileum	FALSE	GSE57945	total	RNA-Seq	NA	6	NA	Male	No	NA	NA	NA	NA	NA
ACTB	SRR1782923	18419.1	0.678748	5.80266	Ileum_UC	UC	Ileum	FALSE	GSE57945	total	RNA-Seq	NA	15	NA	Male	No	NA	NA	NA	NA	NA
ACTB	SRR1782924	61730.9	1.47733	7.28729	Ileum_UC	UC	Ileum	FALSE	GSE57945	total	RNA-Seq	NA	12	NA	Female	No	NA	NA	NA	NA	NA
ACTB	SRR1782925	31021.7	1.16589	7.02408	Ileum_UC	UC	Ileum	FALSE	GSE57945	total	RNA-Seq	NA	12	NA	Female	No	NA	NA	NA	NA	NA
ACTB	SRR1782926	9441.81	0.425989	6.45067	Ileum_UC	UC	Ileum	FALSE	GSE57945	total	RNA-Seq	NA	13	NA	Male	No	NA	NA	NA	NA	NA
ACTB	SRR1782927	24800.2	1.25638	7.22527	Ileum_UC	UC	Ileum	FALSE	GSE57945	total	RNA-Seq	NA	12	NA	Male	No	NA	NA	NA	NA	NA
ACTB	SRR1782928	13512.1	0.22449	6.72764	Ileum_UC	UC	Ileum	FALSE	GSE57945	total	RNA-Seq	NA	16	NA	Female	No	NA	NA	NA	NA	NA
ACTB	SRR1782929	14137.9	0.357893	6.60541	Ileum_UC	UC	Ileum	FALSE	GSE57945	total	RNA-Seq	NA	15	NA	Female	No	NA	NA	NA	NA	NA
ACTB	SRR1782930	67539.2	0.0690562	8.47606	Ileum_UC	UC	Ileum	FALSE	GSE57945	total	RNA-Seq	NA	15	NA	Male	No	NA	NA	NA	NA	NA
ACTB	SRR1782931	31743.5	0.947925	7.24983	Ileum_UC	UC	Ileum	FALSE	GSE57945	total	RNA-Seq	NA	6	NA	Female	No	NA	NA	NA	NA	NA
ACTB	SRR1782932	48605.7	1.56317	5.71023	Ileum_UC	UC	Ileum	FALSE	GSE57945	total	RNA-Seq	NA	14	NA	Female	No	NA	NA	NA	NA	NA
ACTB	SRR1782933	71541.3	-2.35723	2.89305	Ileum_UC	UC	Ileum	FALSE	GSE57945	total	RNA-Seq	NA	17	NA	Female	No	NA	NA	NA	NA	NA
ACTB	SRR1782934	28627.5	0.645227	6.85165	Ileum_UC	UC	Ileum	FALSE	GSE57945	total	RNA-Seq	NA	7	NA	Male	No	NA	NA	NA	NA	NA
ACTB	SRR1782935	30358.9	1.5184	5.70337	Ileum_UC	UC	Ileum	FALSE	GSE57945	total	RNA-Seq	NA	17	NA	Female	No	NA	NA	NA	NA	NA
ACTB	SRR1782936	27421.9	-5.746	5.58124	Ileum_CD	CD	Ileum	FALSE	GSE57945	total	RNA-Seq	NA	15	NA	Female	No	NA	NA	NA	NA	NA
ACTB	SRR1782937	39773.1	1.29838	6.43323	Ileum_CD	CD	Ileum	FALSE	GSE57945	total	RNA-Seq	NA	15	NA	Male	No	NA	NA	NA	NA	NA
ACTB	SRR1782938	1.25745	-2.91858	1.05652	Ileum_CD	CD	Ileum	FALSE	GSE57945	total	RNA-Seq	NA	13	NA	Female	No	NA	NA	NA	NA	NA
ACTB	SRR1782939	56113.8	4.53877	3.43766	Ileum_CD	CD	Ileum	FALSE	GSE57945	total	RNA-Seq	NA	14	NA	Male	No	NA	NA	NA	NA	NA
ACTB	SRR1782940	51164.7	2.9444	4.27195	Ileum_CD	CD	Ileum	FALSE	GSE57945	total	RNA-Seq	NA	13	NA	Female	No	NA	NA	NA	NA	NA
ACTB	SRR1782941	61054.3	2.54812	4.28601	Ileum_CD	CD	Ileum	FALSE	GSE57945	total	RNA-Seq	NA	11	NA	Male	No	NA	NA	NA	NA	NA
ACTB	SRR1782942	27901.3	-2.82853	7.6692	Ileum_CD	CD	Ileum	FALSE	GSE57945	total	RNA-Seq	NA	12	NA	Male	No	NA	NA	NA	NA	NA
ACTB	SRR1782943	66225.2	-3.23739	6.86247	Ileum_CD	CD	Ileum	FALSE	GSE57945	total	RNA-Seq	NA	16	NA	Male	No	NA	NA	NA	NA	NA
ACTB	SRR1782944	54232.9	4.67847	3.71107	Ileum_CD	CD	Ileum	FALSE	GSE57945	total	RNA-Seq	NA	13	NA	Male	No	NA	NA	NA	NA	NA
ACTB	SRR1782945	96812.5	4.62229	5.8285	Ileum_CD	CD	Ileum	FALSE	GSE57945	total	RNA-Seq	NA	11	NA	Male	No	NA	NA	NA	NA	NA
ACTB	SRR1782946	91628.8	-2.08251	4.82327	Ileum_CD	CD	Ileum	FALSE	GSE57945	total	RNA-Seq	NA	16	NA	Male	No	NA	NA	NA	NA	NA
ACTB	SRR1782947	87999.3	-4.38018	4.23506	Ileum_CD	CD	Ileum	FALSE	GSE57945	total	RNA-Seq	NA	12	NA	Male	No	NA	NA	NA	NA	NA
ACTB	SRR1782948	55960	4.70537	3.91988	Ileum_CD	CD	Ileum	FALSE	GSE57945	total	RNA-Seq	NA	16	NA	Male	No	NA	NA	NA	NA	NA
ACTB	SRR1782949	84201.6	-4.44071	4.84832	Ileum_CD	CD	Ileum	FALSE	GSE57945	total	RNA-Seq	NA	13	NA	Male	No	NA	NA	NA	NA	NA
ACTB	SRR1782950	44738	1.30555	6.03394	Ileum_CD	CD	Ileum	FALSE	GSE57945	total	RNA-Seq	NA	16	NA	Male	No	NA	NA	NA	NA	NA
ACTB	SRR1782951	124082	-4.2116	5.87922	Ileum_CD	CD	Ileum	FALSE	GSE57945	total	RNA-Seq	NA	14	NA	Female	No	NA	NA	NA	NA	NA
ACTB	SRR1782952	14019.4	-4.89622	5.90543	Ileum_CD	CD	Ileum	FALSE	GSE57945	total	RNA-Seq	NA	16	NA	Male	No	NA	NA	NA	NA	NA
ACTB	SRR1782953	45446.5	4.08772	4.43666	Ileum_CD	CD	Ileum	FALSE	GSE57945	total	RNA-Seq	NA	14	NA	Male	No	NA	NA	NA	NA	NA
ACTB	SRR1782954	1.12611	-2.95659	1.77171	Ileum_CD	CD	Ileum	FALSE	GSE57945	total	RNA-Seq	NA	17	NA	Male	No	NA	NA	NA	NA	NA
ACTB	SRR1782955	41299.9	-0.734729	4.3801	Ileum_CD	CD	Ileum	FALSE	GSE57945	total	RNA-Seq	NA	12	NA	Male	No	NA	NA	NA	NA	NA
ACTB	SRR1782956	55744.8	0.343286	6.57131	Ileum_UC	UC	Ileum	FALSE	GSE57945	total	RNA-Seq	NA	12	NA	Female	No	NA	NA	NA	NA	NA
ACTB	SRR1782957	5197.47	-5.59919	5.74246	Ileum_CD	CD	Ileum	FALSE	GSE57945	total	RNA-Seq	NA	17	NA	Male	No	NA	NA	NA	NA	NA
ACTB	SRR1782958	18095.5	0.806991	5.93534	Ileum_CD	CD	Ileum	FALSE	GSE57945	total	RNA-Seq	NA	12	NA	Female	No	NA	NA	NA	NA	NA
ACTB	SRR1782959	27366.2	-2.27917	3.17781	Ileum_CD	CD	Ileum	FALSE	GSE57945	total	RNA-Seq	NA	11	NA	Female	No	NA	NA	NA	NA	NA
ACTB	SRR1782960	71391	-3.4003	7.1263	Ileum_CD	CD	Ileum	FALSE	GSE57945	total	RNA-Seq	NA	13	NA	Male	No	NA	NA	NA	NA	NA
ACTB	SRR1782961	29993.7	1.19669	5.81853	Ileum_UC	UC	Ileum	FALSE	GSE57945	total	RNA-Seq	NA	7	NA	Male	No	NA	NA	NA	NA	NA
ACTB	SRR1782962	1.0073	2.2365	6.61765	Ileum_CD	CD	Ileum	FALSE	GSE57945	total	RNA-Seq	NA	16	NA	Male	No	NA	NA	NA	NA	NA
ACTB	SRR1782963	56790.7	-2.27541	6.55159	Ileum_CD	CD	Ileum	FALSE	GSE57945	total	RNA-Seq	NA	14	NA	Female	No	NA	NA	NA	NA	NA
ACTB	SRR1782964	35404.7	0.242543	8.23206	Ileum_UC	UC	Ileum	FALSE	GSE57945	total	RNA-Seq	NA	17	NA	Female	No	NA	NA	NA	NA	NA
ACTB	SRR1782965	46790.7	-0.0918345	8.60734	Ileum_CD	CD	Ileum	FALSE	GSE57945	total	RNA-Seq	NA	17	NA	Male	No	NA	NA	NA	NA	NA
ACTB	SRR1782966	76493	6.51045	3.93962	Ileum_UC	UC	Ileum	FALSE	GSE57945	total	RNA-Seq	NA	17	NA	Male	No	NA	NA	NA	NA	NA
ACTB	SRR1782967	26989.1	2.91988	3.66473	Ileum_UC	UC	Ileum	FALSE	GSE57945	total	RNA-Seq	NA	16	NA	Male	No	NA	NA	NA	NA	NA
ACTB	SRR1782968	44021	-0.694695	8.13116	Ileum_UC	UC	Ileum	FALSE	GSE57945	total	RNA-Seq	NA	15	NA	Male	No	NA	NA	NA	NA	NA
ACTB	SRR1782969	19591.9	-4.64572	6.95246	Ileum_CD	CD	Ileum	FALSE	GSE57945	total	RNA-Seq	NA	13	NA	Female	No	NA	NA	NA	NA	NA
ACTB	SRR1782970	49257.5	0.279848	6.87018	Ileum_CD	CD	Ileum	FALSE	GSE57945	total	RNA-Seq	NA	7	NA	Male	No	NA	NA	NA	NA	NA
ACTB	SRR1782971	11233.6	0.138046	7.41147	Ileum_CD	CD	Ileum	FALSE	GSE57945	total	RNA-Seq	NA	16	NA	Female	No	NA	NA	NA	NA	NA
ACTB	SRR1782972	27231.7	-5.45967	6.03922	Ileum_UC	UC	Ileum	FALSE	GSE57945	total	RNA-Seq	NA	14	NA	Male	No	NA	NA	NA	NA	NA
ACTB	SRR1782973	1.05126	-5.81855	4.93973	Ileum_CD	CD	Ileum	FALSE	GSE57945	total	RNA-Seq	NA	14	NA	Female	No	NA	NA	NA	NA	NA
ACTB	SRR1782974	74626	-0.299938	8.52003	Ileum_UC	UC	Ileum	FALSE	GSE57945	total	RNA-Seq	NA	14	NA	Male	No	NA	NA	NA	NA	NA
ACTB	SRR1782975	42412.5	-4.72352	6.04569	Ileum_UC	UC	Ileum	FALSE	GSE57945	total	RNA-Seq	NA	7	NA	Male	No	NA	NA	NA	NA	NA
ACTB	SRR1782976	13465.6	0.481833	5.74394	Ileum_UC	UC	Ileum	FALSE	GSE57945	total	RNA-Seq	NA	11	NA	Male	No	NA	NA	NA	NA	NA
ACTB	SRR1782977	50281.1	-4.26196	6.10506	Ileum_CD	CD	Ileum	FALSE	GSE57945	total	RNA-Seq	NA	13	NA	Female	No	NA	NA	NA	NA	NA
ACTB	SRR1782978	64109.1	2.27225	4.75433	Ileum_UC	UC	Ileum	FALSE	GSE57945	total	RNA-Seq	NA	15	NA	Male	No	NA	NA	NA	NA	NA
ACTB	SRR1782979	36180.8	3.15705	4.08092	Ileum_UC	UC	Ileum	FALSE	GSE57945	total	RNA-Seq	NA	9	NA	Male	No	NA	NA	NA	NA	NA
ACTB	SRR1782980	79722.4	4.95881	5.46338	Ileum_CD	CD	Ileum	FALSE	GSE57945	total	RNA-Seq	NA	11	NA	Male	No	NA	NA	NA	NA	NA
ACTB	SRR1782981	28059	0.841827	6.69741	Ileum_UC	UC	Ileum	FALSE	GSE57945	total	RNA-Seq	NA	16	NA	Male	No	NA	NA	NA	NA	NA
ACTB	SRR1782982	70093.6	4.32142	3.9576	Ileum_UC	UC	Ileum	FALSE	GSE57945	total	RNA-Seq	NA	16	NA	Male	No	NA	NA	NA	NA	NA
ACTB	SRR1782983	68908	4.83022	5.73141	Ileum_CD	CD	Ileum	FALSE	GSE57945	total	RNA-Seq	NA	13	NA	Male	No	NA	NA	NA	NA	NA
ACTB	SRR1782984	104516	2.92785	2.85517	Ileum_CD	CD	Ileum	FALSE	GSE57945	total	RNA-Seq	NA	13	NA	Male	No	NA	NA	NA	NA	NA
ACTB	SRR1782985	64063.6	4.58347	3.44316	Ileum_UC	UC	Ileum	FALSE	GSE57945	total	RNA-Seq	NA	17	NA	Female	No	NA	NA	NA	NA	NA
ACTB	SRR1782986	62357.8	0.178132	8.18902	Ileum_UC	UC	Ileum	FALSE	GSE57945	total	RNA-Seq	NA	17	NA	Male	No	NA	NA	NA	NA	NA
ACTB	SRR1782987	29216.8	0.957601	5.89461	Ileum_CD	CD	Ileum	FALSE	GSE57945	total	RNA-Seq	NA	15	NA	Male	No	NA	NA	NA	NA	NA
ACTB	SRR1782988	66222	5.53751	4.66849	Ileum_CD	CD	Ileum	FALSE	GSE57945	total	RNA-Seq	NA	11	NA	Male	No	NA	NA	NA	NA	NA
ACTB	SRR1782989	6226.25	-0.725572	5.20293	Ileum_UC	UC	Ileum	FALSE	GSE57945	total	RNA-Seq	NA	14	NA	Male	No	NA	NA	NA	NA	NA
ACTB	SRR1782990	21871.5	-2.55325	7.36945	Ileum_UC	UC	Ileum	FALSE	GSE57945	total	RNA-Seq	NA	16	NA	Female	No	NA	NA	NA	NA	NA
ACTB	SRR1782991	84024.9	-4.86703	6.10207	Ileum_CD	CD	Ileum	FALSE	GSE57945	total	RNA-Seq	NA	12	NA	Male	No	NA	NA	NA	NA	NA
ACTB	SRR1782992	85784.4	-2.6778	6.93467	Ileum_UC	UC	Ileum	FALSE	GSE57945	total	RNA-Seq	NA	16	NA	Male	No	NA	NA	NA	NA	NA
ACTB	SRR1782993	32588.4	2.17951	6.68812	Ileum_CD	CD	Ileum	FALSE	GSE57945	total	RNA-Seq	NA	14	NA	Female	No	NA	NA	NA	NA	NA
ACTB	SRR1782994	77712	5.29479	5.22498	Ileum_CD	CD	Ileum	FALSE	GSE57945	total	RNA-Seq	NA	13	NA	Female	No	NA	NA	NA	NA	NA
ACTB	SRR1782995	49873.6	-5.01346	6.37233	Ileum_CD	CD	Ileum	FALSE	GSE57945	total	RNA-Seq	NA	14	NA	Male	No	NA	NA	NA	NA	NA
ACTB	SRR1782996	48737	4.67227	5.48513	Ileum_CD	CD	Ileum	FALSE	GSE57945	total	RNA-Seq	NA	11	NA	Male	No	NA	NA	NA	NA	NA
ACTB	SRR1782997	44939.1	-2.10823	7.11628	Ileum_CD	CD	Ileum	FALSE	GSE57945	total	RNA-Seq	NA	5	NA	Female	No	NA	NA	NA	NA	NA
ACTB	SRR1782998	55225.1	0.14663	8.62275	Ileum_CD	CD	Ileum	FALSE	GSE57945	total	RNA-Seq	NA	11	NA	Male	No	NA	NA	NA	NA	NA
ACTB	SRR1782999	26376.4	-5.60627	5.22983	Ileum_UC	UC	Ileum	FALSE	GSE57945	total	RNA-Seq	NA	15	NA	Female	No	NA	NA	NA	NA	NA
ACTB	SRR1783000	37086.1	2.67086	4.34596	Ileum_UC	UC	Ileum	FALSE	GSE57945	total	RNA-Seq	NA	17	NA	Female	No	NA	NA	NA	NA	NA
ACTB	SRR1783001	54002.9	-5.12204	6.33317	Ileum_CD	CD	Ileum	FALSE	GSE57945	total	RNA-Seq	NA	11	NA	Male	No	NA	NA	NA	NA	NA
ACTB	SRR1783002	4408.35	-5.59007	5.72053	Ileum_UC	UC	Ileum	FALSE	GSE57945	total	RNA-Seq	NA	5	NA	Female	No	NA	NA	NA	NA	NA
ACTB	SRR1783003	158706	6.39728	3.91771	Ileum_UC	UC	Ileum	FALSE	GSE57945	total	RNA-Seq	NA	11	NA	Male	No	NA	NA	NA	NA	NA
ACTB	SRR1783004	38312.1	1.27703	6.96962	Ileum_CD	CD	Ileum	FALSE	GSE57945	total	RNA-Seq	NA	16	NA	Female	No	NA	NA	NA	NA	NA
ACTB	SRR1783005	42393.8	2.31659	4.70201	Ileum_CD	CD	Ileum	FALSE	GSE57945	total	RNA-Seq	NA	10	NA	Female	No	NA	NA	NA	NA	NA
ACTB	SRR1783006	25538.2	2.01101	5.00504	Ileum_UC	UC	Ileum	FALSE	GSE57945	total	RNA-Seq	NA	14	NA	Male	No	NA	NA	NA	NA	NA
ACTB	SRR1813867	31641.4	1.26445	8.77301	Colon_CD	CD	Colon	FALSE	GSE66207	polyA	RNA-Seq	15	NA	NA	Male	NA	NA	NA	NA	NA	NA
ACTB	SRR1813868	29175.2	1.26002	8.80725	Colon_CD	CD	Colon	FALSE	GSE66207	polyA	RNA-Seq	51	NA	NA	Female	NA	NA	NA	NA	NA	NA
ACTB	SRR1813869	35944	1.37666	8.74687	Colon_CD	CD	Colon	FALSE	GSE66207	polyA	RNA-Seq	59	NA	NA	Female	NA	NA	NA	NA	NA	NA
ACTB	SRR1813870	24913.3	2.55807	5.65864	Colon_CD	CD	Colon	FALSE	GSE66207	polyA	RNA-Seq	30	NA	NA	Female	NA	NA	NA	NA	NA	NA
ACTB	SRR1813871	37443.7	2.99763	5.34834	Colon_CD	CD	Colon	FALSE	GSE66207	polyA	RNA-Seq	20	NA	NA	Male	NA	NA	NA	NA	NA	NA
ACTB	SRR1813872	37408	3.31022	5.32963	Colon_CD	CD	Colon	FALSE	GSE66207	polyA	RNA-Seq	45	NA	NA	Female	NA	NA	NA	NA	NA	NA
ACTB	SRR1813873	35148	2.64118	5.61657	Colon_CD	CD	Colon	FALSE	GSE66207	polyA	RNA-Seq	49	NA	NA	Male	NA	NA	NA	NA	NA	NA
ACTB	SRR1813874	39092.9	1.22673	8.77943	Colon_CD	CD	Colon	FALSE	GSE66207	polyA	RNA-Seq	49	NA	NA	Female	NA	NA	NA	NA	NA	NA
ACTB	SRR1813875	43111	3.15196	4.95016	Colon_CD	CD	Colon	FALSE	GSE66207	polyA	RNA-Seq	56	NA	NA	Female	NA	NA	NA	NA	NA	NA
ACTB	SRR1813876	54266.9	3.90805	4.78202	Colon_CD	CD	Colon	FALSE	GSE66207	polyA	RNA-Seq	43	NA	NA	Female	NA	NA	NA	NA	NA	NA
ACTB	SRR1813877	55273.1	3.18071	5.2061	Colon_CD	CD	Colon	FALSE	GSE66207	polyA	RNA-Seq	23	NA	NA	Female	NA	NA	NA	NA	NA	NA
ACTB	SRR1813878	52306.6	3.78183	5.09541	Colon_CD	CD	Colon	FALSE	GSE66207	polyA	RNA-Seq	32	NA	NA	Female	NA	NA	NA	NA	NA	NA
ACTB	SRR1813879	40545	2.67061	4.17122	Colon_CD	CD	Colon	FALSE	GSE66207	polyA	RNA-Seq	37	NA	NA	Female	NA	NA	NA	NA	NA	NA
ACTB	SRR1813880	45704	1.91003	8.80225	Colon_CD	CD	Colon	FALSE	GSE66207	polyA	RNA-Seq	21	NA	NA	Female	NA	NA	NA	NA	NA	NA
ACTB	SRR1813881	31270.9	1.20549	8.73669	Colon_CD	CD	Colon	FALSE	GSE66207	polyA	RNA-Seq	34	NA	NA	Male	NA	NA	NA	NA	NA	NA
ACTB	SRR1813882	49799.3	2.60654	5.61195	Colon_CD	CD	Colon	FALSE	GSE66207	polyA	RNA-Seq	25	NA	NA	Female	NA	NA	NA	NA	NA	NA
ACTB	SRR1813883	53801.4	3.72697	5.2318	Colon_CD	CD	Colon	FALSE	GSE66207	polyA	RNA-Seq	20	NA	NA	Female	NA	NA	NA	NA	NA	NA
ACTB	SRR1813884	27617.2	1.13812	8.74551	Colon_CD	CD	Colon	FALSE	GSE66207	polyA	RNA-Seq	31	NA	NA	Male	NA	NA	NA	NA	NA	NA
ACTB	SRR1813885	41343	2.65871	4.48141	Colon_CD	CD	Colon	FALSE	GSE66207	polyA	RNA-Seq	76	NA	NA	Male	NA	NA	NA	NA	NA	NA
ACTB	SRR1813886	76827.7	4.11421	5.6342	Colon_CD	CD	Colon	FALSE	GSE66207	polyA	RNA-Seq	28	NA	NA	Female	NA	NA	NA	NA	NA	NA
ACTB	SRR1813887	35879.1	1.51087	8.68835	Colon_Control	Control	Colon	TRUE	GSE66207	polyA	RNA-Seq	53	NA	NA	Female	NA	NA	NA	NA	NA	NA
ACTB	SRR1928188	39324	3.04812	5.04035	Colon_fibroblasts_Control	Control	Colon fibroblasts	TRUE	GSE67250	polyA	RNA-Seq	NA	NA	NA	NA	NA	intestinal fibroblast	NA	NA	NA	NA
ACTB	SRR1928189	123277	2.55122	5.05502	Colon_fibroblasts_Control	Control	Colon fibroblasts	TRUE	GSE67250	polyA	RNA-Seq	NA	NA	NA	NA	NA	intestinal fibroblast	NA	NA	NA	NA
ACTB	SRR1928190	77766	-2.0087	-21.6879	Colon_fibroblasts_Control	Control	Colon fibroblasts	TRUE	GSE67250	polyA	RNA-Seq	NA	NA	NA	NA	NA	intestinal fibroblast	NA	NA	NA	NA
ACTB	SRR1928191	49882.5	2.38357	4.48206	Colon_fibroblasts_CD	CD	Colon fibroblasts	FALSE	GSE67250	polyA	RNA-Seq	NA	NA	NA	NA	NA	intestinal fibroblast	NA	NA	NA	NA
ACTB	SRR1928192	8294.63	2.58202	5.49232	Colon_fibroblasts_CD	CD	Colon fibroblasts	FALSE	GSE67250	polyA	RNA-Seq	NA	NA	NA	NA	NA	intestinal fibroblast	NA	NA	NA	NA
ACTB	SRR1928193	1524.06	0.670653	3.56326	Colon_fibroblasts_CD	CD	Colon fibroblasts	FALSE	GSE67250	polyA	RNA-Seq	NA	NA	NA	NA	NA	intestinal fibroblast	NA	NA	NA	NA
ACTB	SRR2046996	14024.4	2.47017	5.26806	Blood_CD	CD	Blood	FALSE	GSE69446	total	RNA-Seq	NA	NA	NA	NA	MDP-stimulated	monocytes	NA	NA	NA	NA
ACTB	SRR2046997	101656	2.6245	5.47546	Blood_monocytes_CD	CD	Blood monocytes	FALSE	GSE69446	total	RNA-Seq	NA	NA	NA	NA	MDP-stimulated	monocytes	NA	NA	NA	NA
ACTB	SRR2046998	43606.2	2.33072	6.03834	Blood_monocytes_CD	CD	Blood monocytes	FALSE	GSE69446	total	RNA-Seq	NA	NA	NA	NA	MDP-stimulated	monocytes	NA	NA	NA	NA
ACTB	SRR2046999	13273.1	2.50956	5.73192	Blood_monocytes_CD	CD	Blood monocytes	FALSE	GSE69446	total	RNA-Seq	NA	NA	NA	NA	Unstimulated	monocytes	NA	NA	NA	NA
ACTB	SRR2047000	16798.8	2.83716	6.29347	Blood_monocytes_CD	CD	Blood monocytes	FALSE	GSE69446	total	RNA-Seq	NA	NA	NA	NA	Unstimulated	monocytes	NA	NA	NA	NA
ACTB	SRR2047001	19071.3	2.78582	5.95869	Blood_monocytes_CD	CD	Blood monocytes	FALSE	GSE69446	total	RNA-Seq	NA	NA	NA	NA	Unstimulated	monocytes	NA	NA	NA	NA
ACTB	SRR2047002	87185.4	2.60662	5.49724	Blood_monocytes_CD	CD	Blood monocytes	FALSE	GSE69446	total	RNA-Seq	NA	NA	NA	NA	MDP-stimulated	monocytes	NA	NA	NA	NA
ACTB	SRR2047003	63587	2.60776	5.54426	Blood_monocytes_CD	CD	Blood monocytes	FALSE	GSE69446	total	RNA-Seq	NA	NA	NA	NA	MDP-stimulated	monocytes	NA	NA	NA	NA
ACTB	SRR2047004	46079.4	2.75755	5.87542	Blood_monocytes_CD	CD	Blood monocytes	FALSE	GSE69446	total	RNA-Seq	NA	NA	NA	NA	Unstimulated	monocytes	NA	NA	NA	NA
ACTB	SRR2047005	50483.8	2.80223	5.77673	Blood_monocytes_CD	CD	Blood monocytes	FALSE	GSE69446	total	RNA-Seq	NA	NA	NA	NA	Unstimulated	monocytes	NA	NA	NA	NA
ACTB	SRR2047006	71803	2.60642	5.52864	Blood_monocytes_Control	Control	Blood monocytes	TRUE	GSE69446	total	RNA-Seq	NA	NA	NA	NA	MDP-stimulated	monocytes	NA	NA	NA	NA
ACTB	SRR2047007	67041	2.49018	5.35548	Blood_monocytes_Control	Control	Blood monocytes	TRUE	GSE69446	total	RNA-Seq	NA	NA	NA	NA	MDP-stimulated	monocytes	NA	NA	NA	NA
ACTB	SRR2047008	17212.8	2.74432	5.4061	Blood_monocytes_Control	Control	Blood monocytes	TRUE	GSE69446	total	RNA-Seq	NA	NA	NA	NA	Unstimulated	monocytes	NA	NA	NA	NA
ACTB	SRR2047009	1.01851	2.80487	6.24584	Blood_monocytes_Control	Control	Blood monocytes	TRUE	GSE69446	total	RNA-Seq	NA	NA	NA	NA	Unstimulated	monocytes	NA	NA	NA	NA
ACTB	SRR2313973	14537.1	-4.14296	3.8773	Colon_UC	UC	Colon	FALSE	GSE72819	polyA	RNA-Seq	NA	NA	NA	NA	Etrolizumab-treated	NA	NA	NA	NA	NA
ACTB	SRR2313974	56235.5	-4.87612	6.79521	Colon_UC	UC	Colon	FALSE	GSE72819	polyA	RNA-Seq	NA	NA	NA	NA	Etrolizumab-treated	NA	NA	NA	NA	NA
ACTB	SRR2313975	68146.3	-3.15046	7.57157	Colon_UC	UC	Colon	FALSE	GSE72819	polyA	RNA-Seq	NA	NA	NA	NA	Etrolizumab-treated	NA	NA	NA	NA	NA
ACTB	SRR2313976	119381	1.86154	5.80291	Colon_UC	UC	Colon	FALSE	GSE72819	polyA	RNA-Seq	NA	NA	NA	NA	Etrolizumab-treated	NA	NA	NA	NA	NA
ACTB	SRR2313977	90709.6	4.24448	3.90131	Colon_UC	UC	Colon	FALSE	GSE72819	polyA	RNA-Seq	NA	NA	NA	NA	Etrolizumab-treated	NA	NA	NA	NA	NA
ACTB	SRR2313978	1.02632	-5.89007	5.36684	Colon_UC	UC	Colon	FALSE	GSE72819	polyA	RNA-Seq	NA	NA	NA	NA	Etrolizumab-treated	NA	NA	NA	NA	NA
ACTB	SRR2313979	133074	-4.21861	3.5625	Colon_UC	UC	Colon	FALSE	GSE72819	polyA	RNA-Seq	NA	NA	NA	NA	Etrolizumab-treated	NA	NA	NA	NA	NA
ACTB	SRR2313980	54324.2	3.06136	5.80757	Colon_UC	UC	Colon	FALSE	GSE72819	polyA	RNA-Seq	NA	NA	NA	NA	Etrolizumab-treated	NA	NA	NA	NA	NA
ACTB	SRR2313981	81387.7	4.58233	5.48837	Colon_UC	UC	Colon	FALSE	GSE72819	polyA	RNA-Seq	NA	NA	NA	NA	Etrolizumab-treated	NA	NA	NA	NA	NA
ACTB	SRR2313982	15252	-4.11063	3.48235	Colon_UC	UC	Colon	FALSE	GSE72819	polyA	RNA-Seq	NA	NA	NA	NA	Etrolizumab-treated	NA	NA	NA	NA	NA
ACTB	SRR2313983	12049.9	-4.11378	3.63341	Colon_UC	UC	Colon	FALSE	GSE72819	polyA	RNA-Seq	NA	NA	NA	NA	Etrolizumab-treated	NA	NA	NA	NA	NA
ACTB	SRR2313984	97056	6.19286	4.13225	Colon_UC	UC	Colon	FALSE	GSE72819	polyA	RNA-Seq	NA	NA	NA	NA	Etrolizumab-treated	NA	NA	NA	NA	NA
ACTB	SRR2313985	25253.8	-5.77342	6.25383	Colon_UC	UC	Colon	FALSE	GSE72819	polyA	RNA-Seq	NA	NA	NA	NA	Etrolizumab-treated	NA	NA	NA	NA	NA
ACTB	SRR2313986	56790.3	1.77091	8.86878	Colon_UC	UC	Colon	FALSE	GSE72819	polyA	RNA-Seq	NA	NA	NA	NA	Etrolizumab-treated	NA	NA	NA	NA	NA
ACTB	SRR2313987	92031.7	4.68824	5.6487	Colon_UC	UC	Colon	FALSE	GSE72819	polyA	RNA-Seq	NA	NA	NA	NA	Etrolizumab-treated	NA	NA	NA	NA	NA
ACTB	SRR2313988	121416	-4.9822	6.62498	Colon_UC	UC	Colon	FALSE	GSE72819	polyA	RNA-Seq	NA	NA	NA	NA	Etrolizumab-treated	NA	NA	NA	NA	NA
ACTB	SRR2313989	29189.9	3.06274	5.89265	Colon_UC	UC	Colon	FALSE	GSE72819	polyA	RNA-Seq	NA	NA	NA	NA	Etrolizumab-treated	NA	NA	NA	NA	NA
ACTB	SRR2313990	52818.2	-1.6878	6.74525	Colon_UC	UC	Colon	FALSE	GSE72819	polyA	RNA-Seq	NA	NA	NA	NA	Etrolizumab-treated	NA	NA	NA	NA	NA
ACTB	SRR2313991	34060.2	-2.35618	7.14543	Colon_UC	UC	Colon	FALSE	GSE72819	polyA	RNA-Seq	NA	NA	NA	NA	Etrolizumab-treated	NA	NA	NA	NA	NA
ACTB	SRR2313992	19236.4	-5.84496	6.59044	Colon_UC	UC	Colon	FALSE	GSE72819	polyA	RNA-Seq	NA	NA	NA	NA	Etrolizumab-treated	NA	NA	NA	NA	NA
ACTB	SRR2313993	63076.2	2.05387	5.79974	Colon_UC	UC	Colon	FALSE	GSE72819	polyA	RNA-Seq	NA	NA	NA	NA	Etrolizumab-treated	NA	NA	NA	NA	NA
ACTB	SRR2313994	43749.2	2.1886	5.40487	Colon_UC	UC	Colon	FALSE	GSE72819	polyA	RNA-Seq	NA	NA	NA	NA	Etrolizumab-treated	NA	NA	NA	NA	NA
ACTB	SRR2313995	21795.7	3.00096	5.84172	Colon_UC	UC	Colon	FALSE	GSE72819	polyA	RNA-Seq	NA	NA	NA	NA	Etrolizumab-treated	NA	NA	NA	NA	NA
ACTB	SRR2313996	102166	3.4155	5.78632	Colon_UC	UC	Colon	FALSE	GSE72819	polyA	RNA-Seq	NA	NA	NA	NA	Etrolizumab-treated	NA	NA	NA	NA	NA
ACTB	SRR2313997	41678	2.86347	5.90387	Colon_UC	UC	Colon	FALSE	GSE72819	polyA	RNA-Seq	NA	NA	NA	NA	Etrolizumab-treated	NA	NA	NA	NA	NA
ACTB	SRR2313998	48309.6	-2.77738	7.31278	Colon_UC	UC	Colon	FALSE	GSE72819	polyA	RNA-Seq	NA	NA	NA	NA	Etrolizumab-treated	NA	NA	NA	NA	NA
ACTB	SRR2313999	65085.4	-5.33694	6.65204	Colon_UC	UC	Colon	FALSE	GSE72819	polyA	RNA-Seq	NA	NA	NA	NA	Etrolizumab-treated	NA	NA	NA	NA	NA
ACTB	SRR2314000	89485.6	-1.86338	7.06829	Colon_UC	UC	Colon	FALSE	GSE72819	polyA	RNA-Seq	NA	NA	NA	NA	Etrolizumab-treated	NA	NA	NA	NA	NA
ACTB	SRR2314001	22807.8	-2.50053	7.30525	Colon_UC	UC	Colon	FALSE	GSE72819	polyA	RNA-Seq	NA	NA	NA	NA	Etrolizumab-treated	NA	NA	NA	NA	NA
ACTB	SRR2314002	23740.6	1.56378	8.5995	Colon_UC	UC	Colon	FALSE	GSE72819	polyA	RNA-Seq	NA	NA	NA	NA	Etrolizumab-treated	NA	NA	NA	NA	NA
ACTB	SRR2314003	1.0217	-5.81963	6.25993	Colon_UC	UC	Colon	FALSE	GSE72819	polyA	RNA-Seq	NA	NA	NA	NA	Etrolizumab-treated	NA	NA	NA	NA	NA
ACTB	SRR2314004	37570.8	3.11244	5.94826	Colon_UC	UC	Colon	FALSE	GSE72819	polyA	RNA-Seq	NA	NA	NA	NA	Etrolizumab-treated	NA	NA	NA	NA	NA
ACTB	SRR2314005	115210	5.10956	3.57382	Colon_UC	UC	Colon	FALSE	GSE72819	polyA	RNA-Seq	NA	NA	NA	NA	Etrolizumab-treated	NA	NA	NA	NA	NA
ACTB	SRR2314006	1.01879	0.756212	2.29005	Colon_UC	UC	Colon	FALSE	GSE72819	polyA	RNA-Seq	NA	NA	NA	NA	Etrolizumab-treated	NA	NA	NA	NA	NA
ACTB	SRR2314007	75160.6	-1.92971	7.65624	Colon_UC	UC	Colon	FALSE	GSE72819	polyA	RNA-Seq	NA	NA	NA	NA	Etrolizumab-treated	NA	NA	NA	NA	NA
ACTB	SRR2314008	163368	6.87585	3.77559	Colon_UC	UC	Colon	FALSE	GSE72819	polyA	RNA-Seq	NA	NA	NA	NA	Etrolizumab-treated	NA	NA	NA	NA	NA
ACTB	SRR2314009	65170.5	-4.1648	6.81935	Colon_UC	UC	Colon	FALSE	GSE72819	polyA	RNA-Seq	NA	NA	NA	NA	Etrolizumab-treated	NA	NA	NA	NA	NA
ACTB	SRR2314010	82160.6	3.17987	5.89264	Colon_UC	UC	Colon	FALSE	GSE72819	polyA	RNA-Seq	NA	NA	NA	NA	Etrolizumab-treated	NA	NA	NA	NA	NA
ACTB	SRR2314011	50219	-0.154487	8.66118	Colon_UC	UC	Colon	FALSE	GSE72819	polyA	RNA-Seq	NA	NA	NA	NA	Etrolizumab-treated	NA	NA	NA	NA	NA
ACTB	SRR2314012	55661.9	-5.32517	6.56265	Colon_UC	UC	Colon	FALSE	GSE72819	polyA	RNA-Seq	NA	NA	NA	NA	Etrolizumab-treated	NA	NA	NA	NA	NA
ACTB	SRR2314013	69129.7	0.866634	7.08323	Colon_UC	UC	Colon	FALSE	GSE72819	polyA	RNA-Seq	NA	NA	NA	NA	Etrolizumab-treated	NA	NA	NA	NA	NA
ACTB	SRR2314014	77187.2	3.98738	3.75113	Colon_UC	UC	Colon	FALSE	GSE72819	polyA	RNA-Seq	NA	NA	NA	NA	Etrolizumab-treated	NA	NA	NA	NA	NA
ACTB	SRR2314015	12262.5	3.93613	4.68877	Colon_UC	UC	Colon	FALSE	GSE72819	polyA	RNA-Seq	NA	NA	NA	NA	Etrolizumab-treated	NA	NA	NA	NA	NA
ACTB	SRR2314016	54545.7	3.08715	3.20225	Colon_UC	UC	Colon	FALSE	GSE72819	polyA	RNA-Seq	NA	NA	NA	NA	Etrolizumab-treated	NA	NA	NA	NA	NA
ACTB	SRR2314017	23074.2	-5.79267	5.84963	Colon_UC	UC	Colon	FALSE	GSE72819	polyA	RNA-Seq	NA	NA	NA	NA	Etrolizumab-treated	NA	NA	NA	NA	NA
ACTB	SRR2314018	9453.93	-5.91738	5.36214	Colon_UC	UC	Colon	FALSE	GSE72819	polyA	RNA-Seq	NA	NA	NA	NA	Etrolizumab-treated	NA	NA	NA	NA	NA
ACTB	SRR2314019	121266	5.58215	4.51167	Colon_UC	UC	Colon	FALSE	GSE72819	polyA	RNA-Seq	NA	NA	NA	NA	Etrolizumab-treated	NA	NA	NA	NA	NA
ACTB	SRR2314020	50204	2.42439	6.29335	Colon_UC	UC	Colon	FALSE	GSE72819	polyA	RNA-Seq	NA	NA	NA	NA	Etrolizumab-treated	NA	NA	NA	NA	NA
ACTB	SRR2314021	89981.7	-3.00884	7.06085	Colon_UC	UC	Colon	FALSE	GSE72819	polyA	RNA-Seq	NA	NA	NA	NA	Etrolizumab-treated	NA	NA	NA	NA	NA
ACTB	SRR2314022	90871.7	3.87388	3.70578	Colon_UC	UC	Colon	FALSE	GSE72819	polyA	RNA-Seq	NA	NA	NA	NA	Etrolizumab-treated	NA	NA	NA	NA	NA
ACTB	SRR2314023	38858.1	0.0760036	8.65295	Colon_UC	UC	Colon	FALSE	GSE72819	polyA	RNA-Seq	NA	NA	NA	NA	Etrolizumab-treated	NA	NA	NA	NA	NA
ACTB	SRR2314024	67159.4	2.88324	5.90217	Colon_UC	UC	Colon	FALSE	GSE72819	polyA	RNA-Seq	NA	NA	NA	NA	Etrolizumab-treated	NA	NA	NA	NA	NA
ACTB	SRR2314025	38347.3	1.29275	8.84394	Colon_UC	UC	Colon	FALSE	GSE72819	polyA	RNA-Seq	NA	NA	NA	NA	Etrolizumab-treated	NA	NA	NA	NA	NA
ACTB	SRR2314026	46646.1	-5.19122	6.8911	Colon_UC	UC	Colon	FALSE	GSE72819	polyA	RNA-Seq	NA	NA	NA	NA	Etrolizumab-treated	NA	NA	NA	NA	NA
ACTB	SRR2314027	41757.1	3.10166	5.83909	Colon_UC	UC	Colon	FALSE	GSE72819	polyA	RNA-Seq	NA	NA	NA	NA	Etrolizumab-treated	NA	NA	NA	NA	NA
ACTB	SRR2314028	89855.8	-4.20414	6.77711	Colon_UC	UC	Colon	FALSE	GSE72819	polyA	RNA-Seq	NA	NA	NA	NA	Etrolizumab-treated	NA	NA	NA	NA	NA
ACTB	SRR2314029	98962.2	6.36271	4.13344	Colon_UC	UC	Colon	FALSE	GSE72819	polyA	RNA-Seq	NA	NA	NA	NA	Etrolizumab-treated	NA	NA	NA	NA	NA
ACTB	SRR2314030	47532.6	3.04326	3.3471	Colon_UC	UC	Colon	FALSE	GSE72819	polyA	RNA-Seq	NA	NA	NA	NA	Etrolizumab-treated	NA	NA	NA	NA	NA
ACTB	SRR2314031	6428.17	-5.72864	6.42916	Colon_UC	UC	Colon	FALSE	GSE72819	polyA	RNA-Seq	NA	NA	NA	NA	Etrolizumab-treated	NA	NA	NA	NA	NA
ACTB	SRR2314032	27457.6	-5.38676	6.38584	Colon_UC	UC	Colon	FALSE	GSE72819	polyA	RNA-Seq	NA	NA	NA	NA	Etrolizumab-treated	NA	NA	NA	NA	NA
ACTB	SRR2314033	55587.3	0.195128	3.57849	Colon_UC	UC	Colon	FALSE	GSE72819	polyA	RNA-Seq	NA	NA	NA	NA	Etrolizumab-treated	NA	NA	NA	NA	NA
ACTB	SRR2314034	10138.9	-5.93995	6.2279	Colon_UC	UC	Colon	FALSE	GSE72819	polyA	RNA-Seq	NA	NA	NA	NA	Etrolizumab-treated	NA	NA	NA	NA	NA
ACTB	SRR2314035	13955.6	-5.92473	5.32428	Colon_UC	UC	Colon	FALSE	GSE72819	polyA	RNA-Seq	NA	NA	NA	NA	Etrolizumab-treated	NA	NA	NA	NA	NA
ACTB	SRR2314036	34634.3	3.4131	4.74448	Colon_UC	UC	Colon	FALSE	GSE72819	polyA	RNA-Seq	NA	NA	NA	NA	Etrolizumab-treated	NA	NA	NA	NA	NA
ACTB	SRR2314037	26455.8	2.65649	5.55904	Colon_UC	UC	Colon	FALSE	GSE72819	polyA	RNA-Seq	NA	NA	NA	NA	Etrolizumab-treated	NA	NA	NA	NA	NA
ACTB	SRR2314038	37530.8	-2.3786	7.15309	Colon_UC	UC	Colon	FALSE	GSE72819	polyA	RNA-Seq	NA	NA	NA	NA	Etrolizumab-treated	NA	NA	NA	NA	NA
ACTB	SRR2314039	51167.5	-3.53054	7.82225	Colon_UC	UC	Colon	FALSE	GSE72819	polyA	RNA-Seq	NA	NA	NA	NA	Etrolizumab-treated	NA	NA	NA	NA	NA
ACTB	SRR2314040	29328.2	-5.91649	5.3792	Colon_UC	UC	Colon	FALSE	GSE72819	polyA	RNA-Seq	NA	NA	NA	NA	Etrolizumab-treated	NA	NA	NA	NA	NA
ACTB	SRR2314041	49356	-2.56304	7.21631	Colon_UC	UC	Colon	FALSE	GSE72819	polyA	RNA-Seq	NA	NA	NA	NA	Etrolizumab-treated	NA	NA	NA	NA	NA
ACTB	SRR2314042	101759	4.3038	5.53038	Colon_UC	UC	Colon	FALSE	GSE72819	polyA	RNA-Seq	NA	NA	NA	NA	Etrolizumab-treated	NA	NA	NA	NA	NA
ACTB	SRR2314043	82331	1.17315	7.11181	Colon_UC	UC	Colon	FALSE	GSE72819	polyA	RNA-Seq	NA	NA	NA	NA	Etrolizumab-treated	NA	NA	NA	NA	NA
ACTB	SRR2314044	74215.3	4.63771	3.93986	Colon_UC	UC	Colon	FALSE	GSE72819	polyA	RNA-Seq	NA	NA	NA	NA	Etrolizumab-treated	NA	NA	NA	NA	NA
ACTB	SRR2314045	49214.9	-5.08149	6.55394	Colon_UC	UC	Colon	FALSE	GSE72819	polyA	RNA-Seq	NA	NA	NA	NA	Etrolizumab-treated	NA	NA	NA	NA	NA
ACTB	SRR3493774	22258	10.6336	3.67261	Ileum_UC	UC	Ileum	FALSE	GSE81266	total	RNA-Seq	28	NA	White	Male	NA	NA	NA	NA	NA	NA
ACTB	SRR3493775	31150	10.6314	3.67312	Ileum_UC	UC	Ileum	FALSE	GSE81266	total	RNA-Seq	28	NA	White	Male	NA	NA	NA	NA	NA	NA
ACTB	SRR3493776	27551.2	10.6323	3.67295	Ileum_UC	UC	Ileum	FALSE	GSE81266	total	RNA-Seq	28	NA	White	Male	NA	NA	NA	NA	NA	NA
ACTB	SRR3493777	23872.4	10.6337	3.67253	Ileum_UC	UC	Ileum	FALSE	GSE81266	total	RNA-Seq	28	NA	White	Male	NA	NA	NA	NA	NA	NA
ACTB	SRR3493778	44018	10.6318	3.67265	Ileum_UC	UC	Ileum	FALSE	GSE81266	total	RNA-Seq	28	NA	White	Male	NA	NA	NA	NA	NA	NA
ACTB	SRR3493779	16498.1	10.6335	3.67298	Ileum_UC	UC	Ileum	FALSE	GSE81266	total	RNA-Seq	28	NA	White	Male	NA	NA	NA	NA	NA	NA
ACTB	SRR3493780	1.04981	-2.89485	1.15044	Ileum_UC	UC	Ileum	FALSE	GSE81266	total	RNA-Seq	39	NA	White	Female	NA	NA	NA	NA	NA	NA
ACTB	SRR3493781	21578	10.6441	3.67361	Ileum_UC	UC	Ileum	FALSE	GSE81266	total	RNA-Seq	39	NA	White	Female	NA	NA	NA	NA	NA	NA
ACTB	SRR3493782	7109.28	10.6355	3.67279	Ileum_UC	UC	Ileum	FALSE	GSE81266	total	RNA-Seq	39	NA	White	Female	NA	NA	NA	NA	NA	NA
ACTB	SRR3493783	13030.6	10.6431	3.67386	Ileum_UC	UC	Ileum	FALSE	GSE81266	total	RNA-Seq	39	NA	White	Female	NA	NA	NA	NA	NA	NA
ACTB	SRR3493784	4565.46	-3.6585	3.11316	Ileum_UC	UC	Ileum	FALSE	GSE81266	total	RNA-Seq	39	NA	White	Female	NA	NA	NA	NA	NA	NA
ACTB	SRR3493785	20147.6	10.6343	3.67302	Ileum_UC	UC	Ileum	FALSE	GSE81266	total	RNA-Seq	39	NA	White	Female	NA	NA	NA	NA	NA	NA
ACTB	SRR3493786	117.595	-2.93179	1.16047	Ileum_UC	UC	Ileum	FALSE	GSE81266	total	RNA-Seq	NA	NA	White	Female	NA	NA	NA	NA	NA	NA
ACTB	SRR3493787	20440	10.6306	3.67454	Ileum_UC	UC	Ileum	FALSE	GSE81266	total	RNA-Seq	NA	NA	White	Female	NA	NA	NA	NA	NA	NA
ACTB	SRR3493788	23062	10.6314	3.67337	Ileum_UC	UC	Ileum	FALSE	GSE81266	total	RNA-Seq	NA	NA	White	Male	NA	NA	NA	NA	NA	NA
ACTB	SRR3493789	1016.18	-3.66981	3.08447	Ileum_UC	UC	Ileum	FALSE	GSE81266	total	RNA-Seq	NA	NA	White	Male	NA	NA	NA	NA	NA	NA
ACTB	SRR3493790	53077	4.29483	4.61954	Ileum_UC	UC	Ileum	FALSE	GSE81266	total	RNA-Seq	25	NA	White	Male	NA	NA	NA	NA	NA	NA
ACTB	SRR3493791	70624.6	4.18092	4.54285	Ileum_UC	UC	Ileum	FALSE	GSE81266	total	RNA-Seq	25	NA	White	Male	NA	NA	NA	NA	NA	NA
ACTB	SRR3493792	44235.8	0.78286	6.37823	Ileum_UC	UC	Ileum	FALSE	GSE81266	total	RNA-Seq	25	NA	White	Male	NA	NA	NA	NA	NA	NA
ACTB	SRR3493793	32388.8	0.605201	6.94736	Ileum_UC	UC	Ileum	FALSE	GSE81266	total	RNA-Seq	30	NA	White	Female	NA	NA	NA	NA	NA	NA
ACTB	SRR3493794	47593.8	1.41628	7.06491	Ileum_UC	UC	Ileum	FALSE	GSE81266	total	RNA-Seq	30	NA	White	Female	NA	NA	NA	NA	NA	NA
ACTB	SRR3493795	28700.1	1.01466	6.96064	Ileum_UC	UC	Ileum	FALSE	GSE81266	total	RNA-Seq	30	NA	White	Female	NA	NA	NA	NA	NA	NA
ACTB	SRR3493796	61111	1.74032	6.93701	Ileum_UC	UC	Ileum	FALSE	GSE81266	total	RNA-Seq	30	NA	White	Female	NA	NA	NA	NA	NA	NA
ACTB	SRR3493797	60641	4.25584	5.93501	Ileum_UC	UC	Ileum	FALSE	GSE81266	total	RNA-Seq	30	NA	White	Female	NA	NA	NA	NA	NA	NA
ACTB	SRR3493798	36649.4	0.724798	6.43938	Ileum_UC	UC	Ileum	FALSE	GSE81266	total	RNA-Seq	47	NA	White	Male	NA	NA	NA	NA	NA	NA
ACTB	SRR3493799	41902	1.51056	7.21544	Ileum_UC	UC	Ileum	FALSE	GSE81266	total	RNA-Seq	30	NA	White	Male	NA	NA	NA	NA	NA	NA
ACTB	SRR3493800	41670.2	1.18925	6.94981	Ileum_UC	UC	Ileum	FALSE	GSE81266	total	RNA-Seq	47	NA	White	Male	NA	NA	NA	NA	NA	NA
ACTB	SRR3493801	51997.3	2.35395	2.84972	Ileum_UC	UC	Ileum	FALSE	GSE81266	total	RNA-Seq	47	NA	White	Male	NA	NA	NA	NA	NA	NA
ACTB	SRR3493802	82763	2.5672	2.52775	Ileum_UC	UC	Ileum	FALSE	GSE81266	total	RNA-Seq	47	NA	White	Male	NA	NA	NA	NA	NA	NA
ACTB	SRR3493803	24766	4.22992	5.92311	Ileum_UC	UC	Ileum	FALSE	GSE81266	total	RNA-Seq	47	NA	White	Male	NA	NA	NA	NA	NA	NA
ACTB	SRR3493804	42880.9	1.96192	4.63313	Ileum_UC	UC	Ileum	FALSE	GSE81266	total	RNA-Seq	30	NA	Black	Female	NA	NA	NA	NA	NA	NA
ACTB	SRR3493805	85254.2	4.3856	4.52893	Ileum_UC	UC	Ileum	FALSE	GSE81266	total	RNA-Seq	30	NA	Black	Female	NA	NA	NA	NA	NA	NA
ACTB	SRR3493806	43696	3.89858	5.85704	Ileum_UC	UC	Ileum	FALSE	GSE81266	total	RNA-Seq	30	NA	Black	Female	NA	NA	NA	NA	NA	NA
ACTB	SRR3493807	64894	4.47536	4.49381	Ileum_UC	UC	Ileum	FALSE	GSE81266	total	RNA-Seq	30	NA	Black	Female	NA	NA	NA	NA	NA	NA
ACTB	SRR3493808	31825.5	2.47335	5.47038	Ileum_UC	UC	Ileum	FALSE	GSE81266	total	RNA-Seq	30	NA	Black	Female	NA	NA	NA	NA	NA	NA
ACTB	SRR3493809	25897.4	1.48945	8.34316	Ileum_UC	UC	Ileum	FALSE	GSE81266	total	RNA-Seq	30	NA	White	Male	NA	NA	NA	NA	NA	NA
ACTB	SRR3493810	136432	5.24415	4.23346	Ileum_UC	UC	Ileum	FALSE	GSE81266	total	RNA-Seq	21	NA	White	Male	NA	NA	NA	NA	NA	NA
ACTB	SRR3493811	174960	5.78092	3.98785	Ileum_UC	UC	Ileum	FALSE	GSE81266	total	RNA-Seq	21	NA	White	Male	NA	NA	NA	NA	NA	NA
ACTB	SRR3493812	51303.9	4.26822	4.61515	Ileum_UC	UC	Ileum	FALSE	GSE81266	total	RNA-Seq	26	NA	White	Female	NA	NA	NA	NA	NA	NA
ACTB	SRR3493813	75274.3	0.739805	6.31065	Ileum_UC	UC	Ileum	FALSE	GSE81266	total	RNA-Seq	26	NA	White	Female	NA	NA	NA	NA	NA	NA
ACTB	SRR3493814	55318	4.837	5.34576	Ileum_UC	UC	Ileum	FALSE	GSE81266	total	RNA-Seq	26	NA	White	Female	NA	NA	NA	NA	NA	NA
ACTB	SRR3493815	91941.1	1.066	7.3999	Ileum_UC	UC	Ileum	FALSE	GSE81266	total	RNA-Seq	26	NA	White	Female	NA	NA	NA	NA	NA	NA
ACTB	SRR3493816	60481	0.782486	6.57842	Ileum_UC	UC	Ileum	FALSE	GSE81266	total	RNA-Seq	18	NA	White	Male	NA	NA	NA	NA	NA	NA
ACTB	SRR3493817	117884	2.418	4.66046	Ileum_UC	UC	Ileum	FALSE	GSE81266	total	RNA-Seq	18	NA	White	Male	NA	NA	NA	NA	NA	NA
ACTB	SRR3493818	21108.6	1.54351	7.97693	Ileum_UC	UC	Ileum	FALSE	GSE81266	total	RNA-Seq	30	NA	White	Male	NA	NA	NA	NA	NA	NA
ACTB	SRR3493819	139696	6.0677	3.92396	Ileum_UC	UC	Ileum	FALSE	GSE81266	total	RNA-Seq	51	NA	White	Female	NA	NA	NA	NA	NA	NA
ACTB	SRR3493820	14584.4	-2.91686	1.17818	Ileum_UC	UC	Ileum	FALSE	GSE81266	total	RNA-Seq	51	NA	White	Female	NA	NA	NA	NA	NA	NA
ACTB	SRR3493821	50762.2	0.780094	6.32313	Ileum_UC	UC	Ileum	FALSE	GSE81266	total	RNA-Seq	38	NA	White	Male	NA	NA	NA	NA	NA	NA
ACTB	SRR3493822	95890	5.06061	4.21424	Ileum_UC	UC	Ileum	FALSE	GSE81266	total	RNA-Seq	38	NA	White	Male	NA	NA	NA	NA	NA	NA
ACTB	SRR3493823	74578.5	4.16485	4.53188	Ileum_UC	UC	Ileum	FALSE	GSE81266	total	RNA-Seq	38	NA	White	Male	NA	NA	NA	NA	NA	NA
ACTB	SRR3493824	51265	3.20009	5.05106	Ileum_UC	UC	Ileum	FALSE	GSE81266	total	RNA-Seq	38	NA	White	Male	NA	NA	NA	NA	NA	NA
ACTB	SRR3493825	99182.9	5.76507	4.05828	Ileum_UC	UC	Ileum	FALSE	GSE81266	total	RNA-Seq	42	NA	White	Male	NA	NA	NA	NA	NA	NA
ACTB	SRR3493826	49823.8	4.13153	4.42724	Ileum_UC	UC	Ileum	FALSE	GSE81266	total	RNA-Seq	59	NA	White	Male	NA	NA	NA	NA	NA	NA
ACTB	SRR3493827	44412	4.78063	5.37636	Ileum_UC	UC	Ileum	FALSE	GSE81266	total	RNA-Seq	59	NA	White	Male	NA	NA	NA	NA	NA	NA
ACTB	SRR3493828	57814	2.11937	4.37378	Ileum_UC	UC	Ileum	FALSE	GSE81266	total	RNA-Seq	30	NA	White	Male	NA	NA	NA	NA	NA	NA
ACTB	SRR3493829	63768	1.30062	6.9599	Ileum_UC	UC	Ileum	FALSE	GSE81266	total	RNA-Seq	NA	NA	White	Female	NA	NA	NA	NA	NA	NA
ACTB	SRR3493830	42114.4	3.76531	5.09832	Ileum_UC	UC	Ileum	FALSE	GSE81266	total	RNA-Seq	NA	NA	White	Female	NA	NA	NA	NA	NA	NA
ACTB	SRR3493831	98031.1	2.29608	4.69455	Ileum_UC	UC	Ileum	FALSE	GSE81266	total	RNA-Seq	NA	NA	White	Female	NA	NA	NA	NA	NA	NA
ACTB	SRR3493832	67058.1	4.17201	4.48101	Ileum_UC	UC	Ileum	FALSE	GSE81266	total	RNA-Seq	NA	NA	White	Female	NA	NA	NA	NA	NA	NA
ACTB	SRR3493833	71922	5.97318	4.18076	Ileum_UC	UC	Ileum	FALSE	GSE81266	total	RNA-Seq	NA	NA	White	Male	NA	NA	NA	NA	NA	NA
ACTB	SRR3493834	82261	3.21883	3.0356	Ileum_UC	UC	Ileum	FALSE	GSE81266	total	RNA-Seq	NA	NA	White	Male	NA	NA	NA	NA	NA	NA
ACTB	SRR3493835	78147.8	2.00232	5.30616	Ileum_UC	UC	Ileum	FALSE	GSE81266	total	RNA-Seq	NA	NA	White	Male	NA	NA	NA	NA	NA	NA
ACTB	SRR3493836	67297	0.861645	6.32664	Ileum_UC	UC	Ileum	FALSE	GSE81266	total	RNA-Seq	NA	NA	White	Male	NA	NA	NA	NA	NA	NA
ACTB	SRR3493837	18798.1	2.36176	5.59363	Ileum_UC	UC	Ileum	FALSE	GSE81266	total	RNA-Seq	NA	NA	White	Male	NA	NA	NA	NA	NA	NA
ACTB	SRR3493838	87702	3.76857	4.58222	Ileum_UC	UC	Ileum	FALSE	GSE81266	total	RNA-Seq	30	NA	White	Male	NA	NA	NA	NA	NA	NA
ACTB	SRR3493839	16540.9	0.532782	6.99053	Ileum_UC	UC	Ileum	FALSE	GSE81266	total	RNA-Seq	25	NA	White	Male	NA	NA	NA	NA	NA	NA
ACTB	SRR3493840	13186.6	0.565877	6.93126	Ileum_UC	UC	Ileum	FALSE	GSE81266	total	RNA-Seq	25	NA	White	Male	NA	NA	NA	NA	NA	NA
ACTB	SRR3493841	84136.5	4.71162	5.92384	Ileum_UC	UC	Ileum	FALSE	GSE81266	total	RNA-Seq	25	NA	White	Male	NA	NA	NA	NA	NA	NA
ACTB	SRR3493846	7868.06	-3.68194	3.10909	Ileum_UC	UC	Ileum	FALSE	GSE81266	total	RNA-Seq	NA	NA	White	Female	NA	NA	NA	NA	NA	NA
ACTB	SRR3493847	5059.77	-2.88584	1.16964	Ileum_UC	UC	Ileum	FALSE	GSE81266	total	RNA-Seq	NA	NA	White	Female	NA	NA	NA	NA	NA	NA
ACTB	SRR3493848	21950.9	1.16729	8.68599	Ileum_UC	UC	Ileum	FALSE	GSE81266	total	RNA-Seq	NA	NA	White	Female	NA	NA	NA	NA	NA	NA
ACTB	SRR3493849	51489.3	1.04183	7.36983	Ileum_Control	Control	Ileum	TRUE	GSE81266	total	RNA-Seq	NA	NA	White	NA	NA	NA	NA	NA	NA	NA
ACTB	SRR3493850	69654	0.197767	8.64677	Ileum_Control	Control	Ileum	TRUE	GSE81266	total	RNA-Seq	NA	NA	White	NA	NA	NA	NA	NA	NA	NA
ACTB	SRR3714631	11856	-5.81943	5.69705	Colon_Control	Control	Colon	TRUE	GSE83687	total	RNA-Seq	83	NA	NA	Female	NA	NA	NA	NA	NA	NA
ACTB	SRR3714632	6034.2	-5.79204	5.48624	Rectum_UC	UC	Rectum	FALSE	GSE83687	total	RNA-Seq	37	NA	NA	Male	NA	NA	NA	NA	NA	NA
ACTB	SRR3714633	47892.5	3.36204	5.66376	Colon_Control	Control	Colon	TRUE	GSE83687	total	RNA-Seq	52	NA	NA	Female	NA	NA	NA	NA	NA	NA
ACTB	SRR3714634	11916.1	1.07836	8.4962	Colon_UC	UC	Colon	FALSE	GSE83687	total	RNA-Seq	44	NA	NA	Male	NA	NA	NA	NA	NA	NA
ACTB	SRR3714635	25772	1.68484	8.29018	Ileum_CD	CD	Ileum	FALSE	GSE83687	total	RNA-Seq	19	NA	NA	Female	NA	NA	NA	NA	NA	NA
ACTB	SRR3714636	10828	-5.93409	5.62366	Colon_CD	CD	Colon	FALSE	GSE83687	total	RNA-Seq	57	NA	NA	Female	NA	NA	NA	NA	NA	NA
ACTB	SRR3714637	26031	-5.59652	6.38349	Colon_UC	UC	Colon	FALSE	GSE83687	total	RNA-Seq	48	NA	NA	Male	NA	NA	NA	NA	NA	NA
ACTB	SRR3714638	66669	3.13911	3.21866	Colon_UC	UC	Colon	FALSE	GSE83687	total	RNA-Seq	28	NA	NA	Female	NA	NA	NA	NA	NA	NA
ACTB	SRR3714639	32503.4	1.06305	8.79683	Colon_CD	CD	Colon	FALSE	GSE83687	total	RNA-Seq	50	NA	NA	Male	NA	NA	NA	NA	NA	NA
ACTB	SRR3714640	34055.3	2.13577	5.80794	Colon_Control	Control	Colon	TRUE	GSE83687	total	RNA-Seq	79	NA	NA	Male	NA	NA	NA	NA	NA	NA
ACTB	SRR3714641	36172.4	-2.46559	7.24682	Colon_CD	CD	Colon	FALSE	GSE83687	total	RNA-Seq	33	NA	NA	Male	NA	NA	NA	NA	NA	NA
ACTB	SRR3714642	58203.9	2.66514	5.4808	Colon_Control	Control	Colon	TRUE	GSE83687	total	RNA-Seq	73	NA	NA	Male	NA	NA	NA	NA	NA	NA
ACTB	SRR3714643	25389.3	-5.47999	6.51683	Ileum_CD	CD	Ileum	FALSE	GSE83687	total	RNA-Seq	57	NA	NA	Male	NA	NA	NA	NA	NA	NA
ACTB	SRR3714644	74766.3	2.50212	4.03263	Colon_CD	CD	Colon	FALSE	GSE83687	total	RNA-Seq	38	NA	NA	Male	NA	NA	NA	NA	NA	NA
ACTB	SRR3714645	41606.1	3.19069	5.56812	Colon_Control	Control	Colon	TRUE	GSE83687	total	RNA-Seq	40	NA	NA	Female	NA	NA	NA	NA	NA	NA
ACTB	SRR3714646	81857.7	3.72962	4.8342	Colon_Control	Control	Colon	TRUE	GSE83687	total	RNA-Seq	73	NA	NA	Female	NA	NA	NA	NA	NA	NA
ACTB	SRR3714648	46195.3	-5.43054	6.60165	Colon_Control	Control	Colon	TRUE	GSE83687	total	RNA-Seq	27	NA	NA	Female	NA	NA	NA	NA	NA	NA
ACTB	SRR3714649	28366.2	-0.495415	8.56355	Colon_UC	UC	Colon	FALSE	GSE83687	total	RNA-Seq	24	NA	NA	Female	NA	NA	NA	NA	NA	NA
ACTB	SRR3714650	28753.3	-0.11862	3.79614	Colon_UC	UC	Colon	FALSE	GSE83687	total	RNA-Seq	31	NA	NA	Male	NA	NA	NA	NA	NA	NA
ACTB	SRR3714651	52284.9	-2.67712	7.3077	Colon_UC	UC	Colon	FALSE	GSE83687	total	RNA-Seq	21	NA	NA	Female	NA	NA	NA	NA	NA	NA
ACTB	SRR3714652	26908.1	1.55156	8.48736	Colon_Control	Control	Colon	TRUE	GSE83687	total	RNA-Seq	69	NA	NA	Male	NA	NA	NA	NA	NA	NA
ACTB	SRR3714653	71499	3.41321	4.75509	Colon_Control	Control	Colon	TRUE	GSE83687	total	RNA-Seq	34	NA	NA	Female	NA	NA	NA	NA	NA	NA
ACTB	SRR3714654	40464	1.29651	8.88232	Colon_CD	CD	Colon	FALSE	GSE83687	total	RNA-Seq	31	NA	NA	Female	NA	NA	NA	NA	NA	NA
ACTB	SRR3714655	56242.4	1.92836	5.79016	Colon_Control	Control	Colon	TRUE	GSE83687	total	RNA-Seq	NA	NA	NA	Female	NA	NA	NA	NA	NA	NA
ACTB	SRR3714656	25670.7	2.47091	5.92192	Colon_Control	Control	Colon	TRUE	GSE83687	total	RNA-Seq	NA	NA	NA	Female	NA	NA	NA	NA	NA	NA
ACTB	SRR3714657	32474.9	2.56186	5.61487	Colon_Control	Control	Colon	TRUE	GSE83687	total	RNA-Seq	76	NA	NA	Female	NA	NA	NA	NA	NA	NA
ACTB	SRR3714658	33023.2	3.91481	4.63797	Colon_Control	Control	Colon	TRUE	GSE83687	total	RNA-Seq	66	NA	NA	Male	NA	NA	NA	NA	NA	NA
ACTB	SRR3714659	37430.1	3.61041	5.97841	Ileum_CD	CD	Ileum	FALSE	GSE83687	total	RNA-Seq	21	NA	NA	Female	NA	NA	NA	NA	NA	NA
ACTB	SRR3714660	52479	1.88363	5.72442	Colon_UC	UC	Colon	FALSE	GSE83687	total	RNA-Seq	54	NA	NA	Male	NA	NA	NA	NA	NA	NA
ACTB	SRR3714661	58513	4.22804	5.88095	Colon_UC	UC	Colon	FALSE	GSE83687	total	RNA-Seq	57	NA	NA	Male	NA	NA	NA	NA	NA	NA
ACTB	SRR3714662	1.01079	-5.90594	5.26105	Colon_CD	CD	Colon	FALSE	GSE83687	total	RNA-Seq	31	NA	NA	Female	NA	NA	NA	NA	NA	NA
ACTB	SRR3714663	57872.2	3.35652	5.60087	Colon_UC	UC	Colon	FALSE	GSE83687	total	RNA-Seq	26	NA	NA	Male	NA	NA	NA	NA	NA	NA
ACTB	SRR3714664	28872.9	2.21597	5.73908	Colon_Control	Control	Colon	TRUE	GSE83687	total	RNA-Seq	88	NA	NA	Female	NA	NA	NA	NA	NA	NA
ACTB	SRR3714665	36229	2.20398	5.77602	Colon_Control	Control	Colon	TRUE	GSE83687	total	RNA-Seq	75	NA	NA	Male	NA	NA	NA	NA	NA	NA
ACTB	SRR3714666	59531	-5.4124	6.51493	Colon_UC	UC	Colon	FALSE	GSE83687	total	RNA-Seq	NA	NA	NA	Female	NA	NA	NA	NA	NA	NA
ACTB	SRR3714667	26536.8	-5.38183	6.5179	Colon_UC	UC	Colon	FALSE	GSE83687	total	RNA-Seq	NA	NA	NA	Female	NA	NA	NA	NA	NA	NA
ACTB	SRR3714668	56694	3.71304	5.04855	Colon_Control	Control	Colon	TRUE	GSE83687	total	RNA-Seq	74	NA	NA	Female	NA	NA	NA	NA	NA	NA
ACTB	SRR3714669	53127.2	-3.94958	7.30997	Colon_Control	Control	Colon	TRUE	GSE83687	total	RNA-Seq	57	NA	NA	Male	NA	NA	NA	NA	NA	NA
ACTB	SRR3714670	47125	3.35109	5.67945	Colon_Control	Control	Colon	TRUE	GSE83687	total	RNA-Seq	72	NA	NA	Female	NA	NA	NA	NA	NA	NA
ACTB	SRR3714671	137186	4.07174	4.16413	Colon_Control	Control	Colon	TRUE	GSE83687	total	RNA-Seq	62	NA	NA	Female	NA	NA	NA	NA	NA	NA
ACTB	SRR3714672	22605.6	-5.85596	5.42826	Ileum_Control	Control	Ileum	TRUE	GSE83687	total	RNA-Seq	87	NA	NA	Female	NA	NA	NA	NA	NA	NA
ACTB	SRR3714673	52550.8	3.15755	3.30975	Colon_Control	Control	Colon	TRUE	GSE83687	total	RNA-Seq	60	NA	NA	Male	NA	NA	NA	NA	NA	NA
ACTB	SRR3714674	27325.7	0.259631	7.32825	Rectum_UC	UC	Rectum	FALSE	GSE83687	total	RNA-Seq	66	NA	NA	Male	NA	NA	NA	NA	NA	NA
ACTB	SRR3714675	35007.2	-5.56068	6.41936	Colon_CD	CD	Colon	FALSE	GSE83687	total	RNA-Seq	57	NA	NA	Female	NA	NA	NA	NA	NA	NA
ACTB	SRR3714676	136086	-0.436089	8.60168	Colon_UC	UC	Colon	FALSE	GSE83687	total	RNA-Seq	27	NA	NA	Male	NA	NA	NA	NA	NA	NA
ACTB	SRR3714677	42018.9	3.27256	5.59254	Colon_Control	Control	Colon	TRUE	GSE83687	total	RNA-Seq	71	NA	NA	Male	NA	NA	NA	NA	NA	NA
ACTB	SRR3714678	100160	-1.88601	6.97647	Colon_Control	Control	Colon	TRUE	GSE83687	total	RNA-Seq	77	NA	NA	Female	NA	NA	NA	NA	NA	NA
ACTB	SRR3714679	28346.7	-4.83123	7.18802	Colon_Control	Control	Colon	TRUE	GSE83687	total	RNA-Seq	57	NA	NA	Male	NA	NA	NA	NA	NA	NA
ACTB	SRR3714680	15052.4	2.99583	5.67818	Colon_Control	Control	Colon	TRUE	GSE83687	total	RNA-Seq	94	NA	NA	Male	NA	NA	NA	NA	NA	NA
ACTB	SRR3714681	45569	-5.23444	6.6823	Colon_Control	Control	Colon	TRUE	GSE83687	total	RNA-Seq	73	NA	NA	Male	NA	NA	NA	NA	NA	NA
ACTB	SRR3714682	0.92519	-3.63358	7.29756	Colon_Control	Control	Colon	TRUE	GSE83687	total	RNA-Seq	50	NA	NA	Male	NA	NA	NA	NA	NA	NA
ACTB	SRR3714683	47488.6	3.36482	5.57851	Colon_Control	Control	Colon	TRUE	GSE83687	total	RNA-Seq	47	NA	NA	Male	NA	NA	NA	NA	NA	NA
ACTB	SRR3714684	68128.7	1.61538	8.96517	Ileum_CD	CD	Ileum	FALSE	GSE83687	total	RNA-Seq	25	NA	NA	Male	NA	NA	NA	NA	NA	NA
ACTB	SRR3714685	35090.6	1.31084	8.74964	Ileum_CD	CD	Ileum	FALSE	GSE83687	total	RNA-Seq	42	NA	NA	Male	NA	NA	NA	NA	NA	NA
ACTB	SRR3714686	36001.5	1.27595	8.73721	Colon_CD	CD	Colon	FALSE	GSE83687	total	RNA-Seq	52	NA	NA	Male	NA	NA	NA	NA	NA	NA
ACTB	SRR3714688	1.00722	-5.85217	5.08792	Colon_Control	Control	Colon	TRUE	GSE83687	total	RNA-Seq	56	NA	NA	Female	NA	NA	NA	NA	NA	NA
ACTB	SRR3714689	77842.4	-5.5894	6.48329	Ileum_CD	CD	Ileum	FALSE	GSE83687	total	RNA-Seq	25	NA	NA	Male	NA	NA	NA	NA	NA	NA
ACTB	SRR3714690	32586.9	1.55803	6.7656	Colon_CD	CD	Colon	FALSE	GSE83687	total	RNA-Seq	47	NA	NA	Female	NA	NA	NA	NA	NA	NA
ACTB	SRR3714691	68900	3.358	4.74644	Colon_Control	Control	Colon	TRUE	GSE83687	total	RNA-Seq	88	NA	NA	Female	NA	NA	NA	NA	NA	NA
ACTB	SRR3714692	31100.8	-5.25543	6.73561	Colon_CD	CD	Colon	FALSE	GSE83687	total	RNA-Seq	71	NA	NA	Female	NA	NA	NA	NA	NA	NA
ACTB	SRR3714693	39658.2	-1.26138	6.77819	Colon_Control	Control	Colon	TRUE	GSE83687	total	RNA-Seq	57	NA	NA	Female	NA	NA	NA	NA	NA	NA
ACTB	SRR3714694	68858.9	3.13348	3.30468	Colon_Control	Control	Colon	TRUE	GSE83687	total	RNA-Seq	82	NA	NA	Male	NA	NA	NA	NA	NA	NA
ACTB	SRR3714695	48933.9	3.56266	4.73235	Colon_Control	Control	Colon	TRUE	GSE83687	total	RNA-Seq	48	NA	NA	Male	NA	NA	NA	NA	NA	NA
ACTB	SRR3714696	29821	-0.635058	8.45361	Colon_Control	Control	Colon	TRUE	GSE83687	total	RNA-Seq	70	NA	NA	Female	NA	NA	NA	NA	NA	NA
ACTB	SRR3714697	48904.4	-5.32698	6.5524	Colon_UC	UC	Colon	FALSE	GSE83687	total	RNA-Seq	24	NA	NA	Female	NA	NA	NA	NA	NA	NA
ACTB	SRR3714698	13601.4	-5.93699	5.23416	Colon_UC	UC	Colon	FALSE	GSE83687	total	RNA-Seq	39	NA	NA	Female	NA	NA	NA	NA	NA	NA
ACTB	SRR3714699	23840.1	-5.52287	6.49761	Colon_Control	Control	Colon	TRUE	GSE83687	total	RNA-Seq	51	NA	NA	Male	NA	NA	NA	NA	NA	NA
ACTB	SRR3714700	26774.9	-1.58785	6.68229	Colon_CD	CD	Colon	FALSE	GSE83687	total	RNA-Seq	43	NA	NA	Male	NA	NA	NA	NA	NA	NA
ACTB	SRR3714701	61338.1	1.96587	5.70763	Colon_Control	Control	Colon	TRUE	GSE83687	total	RNA-Seq	67	NA	NA	Male	NA	NA	NA	NA	NA	NA
ACTB	SRR3714702	39849.6	-4.36285	6.95897	Ileum_CD	CD	Ileum	FALSE	GSE83687	total	RNA-Seq	43	NA	NA	Male	NA	NA	NA	NA	NA	NA
ACTB	SRR3714703	65699.1	2.45054	4.17423	Rectum_Control	Control	Rectum	TRUE	GSE83687	total	RNA-Seq	78	NA	NA	Male	NA	NA	NA	NA	NA	NA
ACTB	SRR3714704	71025.2	4.45969	5.9191	Colon_Control	Control	Colon	TRUE	GSE83687	total	RNA-Seq	58	NA	NA	Female	NA	NA	NA	NA	NA	NA
ACTB	SRR3714705	63137.9	1.70233	8.94284	Ileum_CD	CD	Ileum	FALSE	GSE83687	total	RNA-Seq	29	NA	NA	Female	NA	NA	NA	NA	NA	NA
ACTB	SRR3714706	1.03486	-2.76842	2.61546	Rectum_Control	Control	Rectum	TRUE	GSE83687	total	RNA-Seq	48	NA	NA	Female	NA	NA	NA	NA	NA	NA
ACTB	SRR3714707	84592.3	0.911476	8.61772	Colon_CD	CD	Colon	FALSE	GSE83687	total	RNA-Seq	44	NA	NA	Female	NA	NA	NA	NA	NA	NA
ACTB	SRR3714708	1756.47	-5.89959	5.00329	Colon_UC	UC	Colon	FALSE	GSE83687	total	RNA-Seq	NA	NA	NA	Female	NA	NA	NA	NA	NA	NA
ACTB	SRR3714709	111273	-0.119615	8.67287	Colon_UC	UC	Colon	FALSE	GSE83687	total	RNA-Seq	NA	NA	NA	Female	NA	NA	NA	NA	NA	NA
ACTB	SRR3714710	30540.7	2.59963	5.77632	Ileum_CD	CD	Ileum	FALSE	GSE83687	total	RNA-Seq	35	NA	NA	Female	NA	NA	NA	NA	NA	NA
ACTB	SRR3714711	41125	-5.5182	6.54092	Ileum_Control	Control	Ileum	TRUE	GSE83687	total	RNA-Seq	39	NA	NA	Male	NA	NA	NA	NA	NA	NA
ACTB	SRR3714712	4813	2.47098	5.95929	Colon_UC	UC	Colon	FALSE	GSE83687	total	RNA-Seq	20	NA	NA	Male	NA	NA	NA	NA	NA	NA
ACTB	SRR3714713	26061	1.51963	8.482	Colon_CD	CD	Colon	FALSE	GSE83687	total	RNA-Seq	37	NA	NA	Male	NA	NA	NA	NA	NA	NA
ACTB	SRR3714714	44086	1.28176	8.25779	Colon_CD	CD	Colon	FALSE	GSE83687	total	RNA-Seq	58	NA	NA	Male	NA	NA	NA	NA	NA	NA
ACTB	SRR3714715	30295.7	1.10059	8.64973	Ileum_CD	CD	Ileum	FALSE	GSE83687	total	RNA-Seq	39	NA	NA	Female	NA	NA	NA	NA	NA	NA
ACTB	SRR3714716	56701	3.38679	5.60416	Ileum_CD	CD	Ileum	FALSE	GSE83687	total	RNA-Seq	23	NA	NA	Male	NA	NA	NA	NA	NA	NA
ACTB	SRR3714717	41095	-1.94345	6.79219	Colon_UC	UC	Colon	FALSE	GSE83687	total	RNA-Seq	72	NA	NA	Male	NA	NA	NA	NA	NA	NA
ACTB	SRR3714718	86338	-4.4435	7.09033	Colon_UC	UC	Colon	FALSE	GSE83687	total	RNA-Seq	32	NA	NA	Male	NA	NA	NA	NA	NA	NA
ACTB	SRR3714719	23518.8	-3.02891	7.65694	Ileum_CD	CD	Ileum	FALSE	GSE83687	total	RNA-Seq	57	NA	NA	Female	NA	NA	NA	NA	NA	NA
ACTB	SRR3714720	43384.9	1.20495	8.7828	Colon_UC	UC	Colon	FALSE	GSE83687	total	RNA-Seq	38	NA	NA	Male	NA	NA	NA	NA	NA	NA
ACTB	SRR3714721	43018.2	2.70481	5.39541	Colon_CD	CD	Colon	FALSE	GSE83687	total	RNA-Seq	8	NA	NA	Male	NA	NA	NA	NA	NA	NA
ACTB	SRR3714723	32270.7	1.70647	8.8828	Colon_CD	CD	Colon	FALSE	GSE83687	total	RNA-Seq	29	NA	NA	Male	NA	NA	NA	NA	NA	NA
ACTB	SRR3714724	69838.2	-2.46057	4.24058	Colon_UC	UC	Colon	FALSE	GSE83687	total	RNA-Seq	26	NA	NA	Male	NA	NA	NA	NA	NA	NA
ACTB	SRR3714725	31497.4	0.52841	8.6629	Rectum_UC	UC	Rectum	FALSE	GSE83687	total	RNA-Seq	32	NA	NA	Male	NA	NA	NA	NA	NA	NA
ACTB	SRR3714726	44934.3	1.88355	5.75206	Colon_UC	UC	Colon	FALSE	GSE83687	total	RNA-Seq	54	NA	NA	Male	NA	NA	NA	NA	NA	NA
ACTB	SRR3714727	27184.9	1.17535	8.71294	Colon_UC	UC	Colon	FALSE	GSE83687	total	RNA-Seq	39	NA	NA	Female	NA	NA	NA	NA	NA	NA
ACTB	SRR3714728	55601.2	3.40676	5.64226	Colon_Control	Control	Colon	TRUE	GSE83687	total	RNA-Seq	4	NA	NA	Male	NA	NA	NA	NA	NA	NA
ACTB	SRR3714729	1.02581	-5.91157	4.96059	Colon_CD	CD	Colon	FALSE	GSE83687	total	RNA-Seq	64	NA	NA	Male	NA	NA	NA	NA	NA	NA
ACTB	SRR3714730	59509.9	3.05668	3.33181	Colon_Control	Control	Colon	TRUE	GSE83687	total	RNA-Seq	88	NA	NA	Female	NA	NA	NA	NA	NA	NA
ACTB	SRR3714731	97432.5	-0.678185	8.47549	Ileum_CD	CD	Ileum	FALSE	GSE83687	total	RNA-Seq	50	NA	NA	Male	NA	NA	NA	NA	NA	NA
ACTB	SRR3714732	69239.1	-2.78713	6.94843	Colon_CD	CD	Colon	FALSE	GSE83687	total	RNA-Seq	20	NA	NA	Female	NA	NA	NA	NA	NA	NA
ACTB	SRR3714734	38225.3	1.50711	8.33148	Ileum_CD	CD	Ileum	FALSE	GSE83687	total	RNA-Seq	33	NA	NA	Female	NA	NA	NA	NA	NA	NA
ACTB	SRR3714735	44529.2	0.314608	8.69531	Colon_UC	UC	Colon	FALSE	GSE83687	total	RNA-Seq	22	NA	NA	Male	NA	NA	NA	NA	NA	NA
ACTB	SRR3714736	23090.5	-5.74306	6.46144	Colon_CD	CD	Colon	FALSE	GSE83687	total	RNA-Seq	51	NA	NA	Male	NA	NA	NA	NA	NA	NA
ACTB	SRR3714737	37495	-5.62998	6.2569	Colon_UC	UC	Colon	FALSE	GSE83687	total	RNA-Seq	4	NA	NA	Male	NA	NA	NA	NA	NA	NA
ACTB	SRR3714738	57373.6	1.64963	8.90822	Colon_Control	Control	Colon	TRUE	GSE83687	total	RNA-Seq	68	NA	NA	Female	NA	NA	NA	NA	NA	NA
ACTB	SRR3714739	30698.6	-1.32403	6.71836	Colon_Control	Control	Colon	TRUE	GSE83687	total	RNA-Seq	69	NA	NA	Female	NA	NA	NA	NA	NA	NA
ACTB	SRR3714740	46810.9	3.20935	5.94237	Colon_UC	UC	Colon	FALSE	GSE83687	total	RNA-Seq	56	NA	NA	Female	NA	NA	NA	NA	NA	NA
ACTB	SRR3714741	74836.6	3.65727	4.87063	Colon_Control	Control	Colon	TRUE	GSE83687	total	RNA-Seq	79	NA	NA	Male	NA	NA	NA	NA	NA	NA
ACTB	SRR3714744	73961.8	-5.29329	6.65742	Ileum_CD	CD	Ileum	FALSE	GSE83687	total	RNA-Seq	36	NA	NA	Male	NA	NA	NA	NA	NA	NA
ACTB	SRR3714745	1.04025	-2.41357	2.90505	Colon_Control	Control	Colon	TRUE	GSE83687	total	RNA-Seq	55	NA	NA	Female	NA	NA	NA	NA	NA	NA
ACTB	SRR3714746	1.00836	-5.89341	5.22086	Colon_CD	CD	Colon	FALSE	GSE83687	total	RNA-Seq	25	NA	NA	Male	NA	NA	NA	NA	NA	NA
ACTB	SRR3714747	45171.2	1.20973	8.63082	Ileum_CD	CD	Ileum	FALSE	GSE83687	total	RNA-Seq	40	NA	NA	Male	NA	NA	NA	NA	NA	NA
ACTB	SRR3714748	33941.8	0.342143	8.68639	Colon_UC	UC	Colon	FALSE	GSE83687	total	RNA-Seq	27	NA	NA	Female	NA	NA	NA	NA	NA	NA
ACTB	SRR3714749	1.02058	-5.89867	4.98269	Ileum_CD	CD	Ileum	FALSE	GSE83687	total	RNA-Seq	NA	NA	NA	Male	NA	NA	NA	NA	NA	NA
ACTB	SRR3714750	35694.6	0.517335	8.75233	Ileum_CD	CD	Ileum	FALSE	GSE83687	total	RNA-Seq	NA	NA	NA	Male	NA	NA	NA	NA	NA	NA
ACTB	SRR3714751	22603.6	-5.81729	5.81597	Ileum_CD	CD	Ileum	FALSE	GSE83687	total	RNA-Seq	29	NA	NA	Female	NA	NA	NA	NA	NA	NA
ACTB	SRR3714752	3918	-5.90187	5.65965	Colon_Control	Control	Colon	TRUE	GSE83687	total	RNA-Seq	62	NA	NA	Female	NA	NA	NA	NA	NA	NA
ACTB	SRR3714753	83192.7	-5.13377	6.80317	Colon_UC	UC	Colon	FALSE	GSE83687	total	RNA-Seq	20	NA	NA	Male	NA	NA	NA	NA	NA	NA
ACTB	SRR3714754	101406	2.16564	5.67438	Colon_Control	Control	Colon	TRUE	GSE83687	total	RNA-Seq	58	NA	NA	Female	NA	NA	NA	NA	NA	NA
ACTB	SRR3714755	37808.9	-1.76211	8.27464	Colon_CD	CD	Colon	FALSE	GSE83687	total	RNA-Seq	39	NA	NA	Male	NA	NA	NA	NA	NA	NA
ACTB	SRR3714756	1209.36	1.05208	8.51845	Ileum_CD	CD	Ileum	FALSE	GSE83687	total	RNA-Seq	46	NA	NA	Male	NA	NA	NA	NA	NA	NA
ACTB	SRR3714757	70161.1	-4.88285	7.07075	Colon_UC	UC	Colon	FALSE	GSE83687	total	RNA-Seq	21	NA	NA	Female	NA	NA	NA	NA	NA	NA
ACTB	SRR3714758	52405.2	3.81498	4.15338	Colon_Control	Control	Colon	TRUE	GSE83687	total	RNA-Seq	70	NA	NA	Male	NA	NA	NA	NA	NA	NA
ACTB	SRR3714759	97096.3	5.22973	3.90132	Colon_Control	Control	Colon	TRUE	GSE83687	total	RNA-Seq	50	NA	NA	Female	NA	NA	NA	NA	NA	NA
ACTB	SRR3714760	20679.3	-5.79964	5.83292	Colon_Control	Control	Colon	TRUE	GSE83687	total	RNA-Seq	70	NA	NA	Female	NA	NA	NA	NA	NA	NA
ACTB	SRR3714761	58231.3	-4.97878	6.81058	Colon_UC	UC	Colon	FALSE	GSE83687	total	RNA-Seq	64	NA	NA	Male	NA	NA	NA	NA	NA	NA
ACTB	SRR3714762	26972	2.35253	5.79039	Colon_Control	Control	Colon	TRUE	GSE83687	total	RNA-Seq	48	NA	NA	Male	NA	NA	NA	NA	NA	NA
ACTB	SRR3714764	35830	1.24646	8.16191	Colon_CD	CD	Colon	FALSE	GSE83687	total	RNA-Seq	58	NA	NA	Male	NA	NA	NA	NA	NA	NA
ACTB	SRR3714765	45853.4	2.02433	5.87239	Colon_CD	CD	Colon	FALSE	GSE83687	total	RNA-Seq	38	NA	NA	Male	NA	NA	NA	NA	NA	NA
ACTB	SRR3714766	47187	2.71752	5.89123	Colon_Control	Control	Colon	TRUE	GSE83687	total	RNA-Seq	62	NA	NA	Female	NA	NA	NA	NA	NA	NA
ACTB	SRR3714767	37368.1	-1.16713	8.29832	Colon_Control	Control	Colon	TRUE	GSE83687	total	RNA-Seq	57	NA	NA	Male	NA	NA	NA	NA	NA	NA
ACTB	SRR3714768	82804	3.83986	3.84207	Colon_Control	Control	Colon	TRUE	GSE83687	total	RNA-Seq	51	NA	NA	Female	NA	NA	NA	NA	NA	NA
ACTB	SRR5176628	92584.1	-3.61677	6.18994	Ileum_CD	CD	Ileum	FALSE	GSE93624	total	RNA-Seq	NA	13	White	Male	NA	NA	NA	NA	NA	NA
ACTB	SRR5176629	58163.7	0.877546	7.13652	Ileum_Control	Control	Ileum	TRUE	GSE93624	total	RNA-Seq	NA	8	Black	Male	NA	NA	NA	NA	NA	NA
ACTB	SRR5176630	54285.2	0.894474	7.35475	Ileum_Control	Control	Ileum	TRUE	GSE93624	total	RNA-Seq	NA	8	Black	Male	NA	NA	NA	NA	NA	NA
ACTB	SRR5176631	41136.4	0.674658	5.39002	Ileum_CD	CD	Ileum	FALSE	GSE93624	total	RNA-Seq	NA	11	White	Male	NA	NA	NA	NA	NA	NA
ACTB	SRR5176632	71570.4	-0.322097	8.12422	Ileum_Control	Control	Ileum	TRUE	GSE93624	total	RNA-Seq	NA	12	Black	Male	NA	NA	NA	NA	NA	NA
ACTB	SRR5176633	130097	4.81545	6.48215	Ileum_CD	CD	Ileum	FALSE	GSE93624	total	RNA-Seq	NA	16	White	Male	NA	NA	NA	NA	NA	NA
ACTB	SRR5176634	62395.9	-0.732244	5.01789	Ileum_CD	CD	Ileum	FALSE	GSE93624	total	RNA-Seq	NA	14	White	Male	NA	NA	NA	NA	NA	NA
ACTB	SRR5176635	52198.1	4.17358	3.33458	Ileum_CD	CD	Ileum	FALSE	GSE93624	total	RNA-Seq	NA	13	White	Female	NA	NA	NA	NA	NA	NA
ACTB	SRR5176636	148816	-4.44068	3.83927	Ileum_CD	CD	Ileum	FALSE	GSE93624	total	RNA-Seq	NA	10	White	Male	NA	NA	NA	NA	NA	NA
ACTB	SRR5176637	10013.3	-0.111705	7.21546	Ileum_CD	CD	Ileum	FALSE	GSE93624	total	RNA-Seq	NA	15	White	Male	NA	NA	NA	NA	NA	NA
ACTB	SRR5176638	1.12247	-2.87068	1.0824	Ileum_CD	CD	Ileum	FALSE	GSE93624	total	RNA-Seq	NA	11	White	Male	NA	NA	NA	NA	NA	NA
ACTB	SRR5176639	40036	-0.876859	7.97632	Ileum_CD	CD	Ileum	FALSE	GSE93624	total	RNA-Seq	NA	10	Black	Male	NA	NA	NA	NA	NA	NA
ACTB	SRR5176640	1819.66	-5.72155	5.41108	Ileum_CD	CD	Ileum	FALSE	GSE93624	total	RNA-Seq	NA	17	Mult	Male	NA	NA	NA	NA	NA	NA
ACTB	SRR5176641	60016.7	1.84174	4.71204	Ileum_CD	CD	Ileum	FALSE	GSE93624	total	RNA-Seq	NA	13	White	Female	NA	NA	NA	NA	NA	NA
ACTB	SRR5176642	44078.9	4.36097	4.06812	Ileum_CD	CD	Ileum	FALSE	GSE93624	total	RNA-Seq	NA	11	White	Male	NA	NA	NA	NA	NA	NA
ACTB	SRR5176643	66615.8	5.19746	5.16485	Ileum_CD	CD	Ileum	FALSE	GSE93624	total	RNA-Seq	NA	14	White	Female	NA	NA	NA	NA	NA	NA
ACTB	SRR5176644	68264.3	4.9977	5.42349	Ileum_CD	CD	Ileum	FALSE	GSE93624	total	RNA-Seq	NA	6	White	Male	NA	NA	NA	NA	NA	NA
ACTB	SRR5176645	58987.7	-0.753135	5.06482	Ileum_CD	CD	Ileum	FALSE	GSE93624	total	RNA-Seq	NA	14	White	Female	NA	NA	NA	NA	NA	NA
ACTB	SRR5176646	5886.09	0.137567	7.44739	Ileum_Control	Control	Ileum	TRUE	GSE93624	total	RNA-Seq	NA	16	White	Female	NA	NA	NA	NA	NA	NA
ACTB	SRR5176647	31612.9	0.746323	7.11842	Ileum_Control	Control	Ileum	TRUE	GSE93624	total	RNA-Seq	NA	15	White	Female	NA	NA	NA	NA	NA	NA
ACTB	SRR5176648	98111.8	-1.93073	7.65114	Ileum_CD	CD	Ileum	FALSE	GSE93624	total	RNA-Seq	NA	16	White	Male	NA	NA	NA	NA	NA	NA
ACTB	SRR5176649	63527.4	3.24815	3.78184	Ileum_CD	CD	Ileum	FALSE	GSE93624	total	RNA-Seq	NA	16	White	Female	NA	NA	NA	NA	NA	NA
ACTB	SRR5176650	61075.9	-1.95805	3.84076	Ileum_CD	CD	Ileum	FALSE	GSE93624	total	RNA-Seq	NA	11	White	Female	NA	NA	NA	NA	NA	NA
ACTB	SRR5176651	50800.4	0.382031	6.53123	Ileum_Control	Control	Ileum	TRUE	GSE93624	total	RNA-Seq	NA	12	White	Female	NA	NA	NA	NA	NA	NA
ACTB	SRR5176652	80002	2.6881	2.33433	Ileum_CD	CD	Ileum	FALSE	GSE93624	total	RNA-Seq	NA	16	White	Male	NA	NA	NA	NA	NA	NA
ACTB	SRR5176653	65520.4	0.809475	7.14663	Ileum_Control	Control	Ileum	TRUE	GSE93624	total	RNA-Seq	NA	13	White	Female	NA	NA	NA	NA	NA	NA
ACTB	SRR5176654	18523.4	0.378231	6.43625	Ileum_Control	Control	Ileum	TRUE	GSE93624	total	RNA-Seq	NA	10	White	Male	NA	NA	NA	NA	NA	NA
ACTB	SRR5176655	22986.2	1.22852	6.18611	Ileum_CD	CD	Ileum	FALSE	GSE93624	total	RNA-Seq	NA	17	White	Male	NA	NA	NA	NA	NA	NA
ACTB	SRR5176656	14230.1	-2.52675	2.40853	Ileum_Control	Control	Ileum	TRUE	GSE93624	total	RNA-Seq	NA	5	White	Male	NA	NA	NA	NA	NA	NA
ACTB	SRR5176657	1.07982	-5.82882	4.73085	Ileum_CD	CD	Ileum	FALSE	GSE93624	total	RNA-Seq	NA	12	White	Female	NA	NA	NA	NA	NA	NA
ACTB	SRR5176658	46722.6	-3.87279	6.84784	Ileum_CD	CD	Ileum	FALSE	GSE93624	total	RNA-Seq	NA	12	White	Female	NA	NA	NA	NA	NA	NA
ACTB	SRR5176659	23323.9	1.18211	6.02257	Ileum_CD	CD	Ileum	FALSE	GSE93624	total	RNA-Seq	NA	10	White	Female	NA	NA	NA	NA	NA	NA
ACTB	SRR5176660	63440.3	5.04801	4.41671	Ileum_CD	CD	Ileum	FALSE	GSE93624	total	RNA-Seq	NA	2	White	Female	NA	NA	NA	NA	NA	NA
ACTB	SRR5176661	20337.6	-5.66756	6.16524	Ileum_CD	CD	Ileum	FALSE	GSE93624	total	RNA-Seq	NA	9	White	Male	NA	NA	NA	NA	NA	NA
ACTB	SRR5176662	110118	0.646535	7.82744	Ileum_CD	CD	Ileum	FALSE	GSE93624	total	RNA-Seq	NA	5	Mult	Male	NA	NA	NA	NA	NA	NA
ACTB	SRR5176663	22082.7	-5.47166	6.00634	Ileum_Control	Control	Ileum	TRUE	GSE93624	total	RNA-Seq	NA	14	White	Male	NA	NA	NA	NA	NA	NA
ACTB	SRR5176664	51063	4.67229	3.85515	Ileum_CD	CD	Ileum	FALSE	GSE93624	total	RNA-Seq	NA	16	White	Male	NA	NA	NA	NA	NA	NA
ACTB	SRR5176665	40997.8	-1.788	6.48329	Ileum_CD	CD	Ileum	FALSE	GSE93624	total	RNA-Seq	NA	16	White	Male	NA	NA	NA	NA	NA	NA
ACTB	SRR5176666	21691	1.28315	7.10442	Ileum_Control	Control	Ileum	TRUE	GSE93624	total	RNA-Seq	NA	5	Black	Female	NA	NA	NA	NA	NA	NA
ACTB	SRR5176667	1276.86	-5.77801	5.04649	Ileum_CD	CD	Ileum	FALSE	GSE93624	total	RNA-Seq	NA	10	White	Female	NA	NA	NA	NA	NA	NA
ACTB	SRR5176668	95144.6	-1.93216	7.44776	Ileum_CD	CD	Ileum	FALSE	GSE93624	total	RNA-Seq	NA	15	Black	Male	NA	NA	NA	NA	NA	NA
ACTB	SRR5176669	74094.9	3.99499	4.27142	Ileum_CD	CD	Ileum	FALSE	GSE93624	total	RNA-Seq	NA	16	White	Female	NA	NA	NA	NA	NA	NA
ACTB	SRR5176670	31339.1	0.606639	7.13675	Ileum_Control	Control	Ileum	TRUE	GSE93624	total	RNA-Seq	NA	15	Mult	Male	NA	NA	NA	NA	NA	NA
ACTB	SRR5176671	75017.6	4.96626	5.4289	Ileum_CD	CD	Ileum	FALSE	GSE93624	total	RNA-Seq	NA	11	White	Male	NA	NA	NA	NA	NA	NA
ACTB	SRR5176672	40466.3	2.43464	4.54254	Ileum_CD	CD	Ileum	FALSE	GSE93624	total	RNA-Seq	NA	10	White	Male	NA	NA	NA	NA	NA	NA
ACTB	SRR5176673	39937.8	-2.25475	7.12389	Ileum_CD	CD	Ileum	FALSE	GSE93624	total	RNA-Seq	NA	5	White	Female	NA	NA	NA	NA	NA	NA
ACTB	SRR5176674	75789.8	-0.262777	8.52426	Ileum_Control	Control	Ileum	TRUE	GSE93624	total	RNA-Seq	NA	9	White	Female	NA	NA	NA	NA	NA	NA
ACTB	SRR5176675	77004.4	-0.0148248	8.70362	Ileum_Control	Control	Ileum	TRUE	GSE93624	total	RNA-Seq	NA	15	White	Female	NA	NA	NA	NA	NA	NA
ACTB	SRR5176676	17429.8	-0.617689	5.36855	Ileum_CD	CD	Ileum	FALSE	GSE93624	total	RNA-Seq	NA	15	White	Male	NA	NA	NA	NA	NA	NA
ACTB	SRR5176677	89914.3	2.93873	2.04334	Ileum_CD	CD	Ileum	FALSE	GSE93624	total	RNA-Seq	NA	15	White	Female	NA	NA	NA	NA	NA	NA
ACTB	SRR5176678	286536	-4.38187	4.02346	Ileum_CD	CD	Ileum	FALSE	GSE93624	total	RNA-Seq	NA	15	White	Male	NA	NA	NA	NA	NA	NA
ACTB	SRR5176679	123201	-2.14477	4.52111	Ileum_CD	CD	Ileum	FALSE	GSE93624	total	RNA-Seq	NA	10	White	Female	NA	NA	NA	NA	NA	NA
ACTB	SRR5176680	57472	0.310611	5.23245	Ileum_CD	CD	Ileum	FALSE	GSE93624	total	RNA-Seq	NA	11	White	Female	NA	NA	NA	NA	NA	NA
ACTB	SRR5176681	68655.1	-0.578717	8.50812	Ileum_Control	Control	Ileum	TRUE	GSE93624	total	RNA-Seq	NA	9	White	Male	NA	NA	NA	NA	NA	NA
ACTB	SRR5176682	6578.29	-5.77966	5.66383	Ileum_CD	CD	Ileum	FALSE	GSE93624	total	RNA-Seq	NA	12	White	Female	NA	NA	NA	NA	NA	NA
ACTB	SRR5176683	17003.1	1.38617	5.36885	Ileum_CD	CD	Ileum	FALSE	GSE93624	total	RNA-Seq	NA	11	White	Male	NA	NA	NA	NA	NA	NA
ACTB	SRR5176684	22568.2	1.03311	5.8208	Ileum_CD	CD	Ileum	FALSE	GSE93624	total	RNA-Seq	NA	16	White	Female	NA	NA	NA	NA	NA	NA
ACTB	SRR5176685	53608.2	-4.46663	7.0989	Ileum_CD	CD	Ileum	FALSE	GSE93624	total	RNA-Seq	NA	9	White	Male	NA	NA	NA	NA	NA	NA
ACTB	SRR5176686	36021.8	-4.04861	7.2023	Ileum_CD	CD	Ileum	FALSE	GSE93624	total	RNA-Seq	NA	12	White	Male	NA	NA	NA	NA	NA	NA
ACTB	SRR5176687	106600	-4.07413	5.92845	Ileum_CD	CD	Ileum	FALSE	GSE93624	total	RNA-Seq	NA	8	White	Male	NA	NA	NA	NA	NA	NA
ACTB	SRR5176688	48410.9	-4.21945	3.66618	Ileum_CD	CD	Ileum	FALSE	GSE93624	total	RNA-Seq	NA	11	White	Male	NA	NA	NA	NA	NA	NA
ACTB	SRR5176689	75585	-1.90449	6.77405	Ileum_CD	CD	Ileum	FALSE	GSE93624	total	RNA-Seq	NA	10	White	Male	NA	NA	NA	NA	NA	NA
ACTB	SRR5176690	25767.4	-0.0307649	4.53333	Ileum_CD	CD	Ileum	FALSE	GSE93624	total	RNA-Seq	NA	9	White	Female	NA	NA	NA	NA	NA	NA
ACTB	SRR5176691	77981.1	0.182741	8.14122	Ileum_Control	Control	Ileum	TRUE	GSE93624	total	RNA-Seq	NA	11	Mult	Male	NA	NA	NA	NA	NA	NA
ACTB	SRR5176692	22387.4	0.449983	5.35615	Ileum_CD	CD	Ileum	FALSE	GSE93624	total	RNA-Seq	NA	9	White	Male	NA	NA	NA	NA	NA	NA
ACTB	SRR5176693	124654	4.85777	6.40374	Ileum_CD	CD	Ileum	FALSE	GSE93624	total	RNA-Seq	NA	11	White	Male	NA	NA	NA	NA	NA	NA
ACTB	SRR5176694	102533	6.68648	3.85972	Ileum_CD	CD	Ileum	FALSE	GSE93624	total	RNA-Seq	NA	12	White	Female	NA	NA	NA	NA	NA	NA
ACTB	SRR5176695	61431.9	-4.36523	6.24731	Ileum_CD	CD	Ileum	FALSE	GSE93624	total	RNA-Seq	NA	13	White	Female	NA	NA	NA	NA	NA	NA
ACTB	SRR5176696	1.12761	-3.00772	1.49459	Ileum_CD	CD	Ileum	FALSE	GSE93624	total	RNA-Seq	NA	17	White	Male	NA	NA	NA	NA	NA	NA
ACTB	SRR5176697	8375.05	2.19442	6.86049	Ileum_CD	CD	Ileum	FALSE	GSE93624	total	RNA-Seq	NA	13	White	Male	NA	NA	NA	NA	NA	NA
ACTB	SRR5176698	1.16448	-3.05235	1.30361	Ileum_CD	CD	Ileum	FALSE	GSE93624	total	RNA-Seq	NA	15	White	Male	NA	NA	NA	NA	NA	NA
ACTB	SRR5176699	41240.2	-4.58788	7.29827	Ileum_CD	CD	Ileum	FALSE	GSE93624	total	RNA-Seq	NA	16	White	Female	NA	NA	NA	NA	NA	NA
ACTB	SRR5176700	4099.13	-2.80247	2.21784	Ileum_CD	CD	Ileum	FALSE	GSE93624	total	RNA-Seq	NA	11	White	Male	NA	NA	NA	NA	NA	NA
ACTB	SRR5176701	7244.73	-2.1925	3.02876	Ileum_CD	CD	Ileum	FALSE	GSE93624	total	RNA-Seq	NA	9	White	Male	NA	NA	NA	NA	NA	NA
ACTB	SRR5176702	110616	5.85764	4.0475	Ileum_CD	CD	Ileum	FALSE	GSE93624	total	RNA-Seq	NA	16	White	Female	NA	NA	NA	NA	NA	NA
ACTB	SRR5176703	42661.1	-0.701412	5.23725	Ileum_CD	CD	Ileum	FALSE	GSE93624	total	RNA-Seq	NA	15	White	Male	NA	NA	NA	NA	NA	NA
ACTB	SRR5176704	102528	5.15459	4.62067	Ileum_CD	CD	Ileum	FALSE	GSE93624	total	RNA-Seq	NA	16	White	Male	NA	NA	NA	NA	NA	NA
ACTB	SRR5176705	71683.9	-4.21392	6.04904	Ileum_CD	CD	Ileum	FALSE	GSE93624	total	RNA-Seq	NA	14	White	Male	NA	NA	NA	NA	NA	NA
ACTB	SRR5176706	95164.4	-2.27912	3.99877	Ileum_CD	CD	Ileum	FALSE	GSE93624	total	RNA-Seq	NA	12	White	Female	NA	NA	NA	NA	NA	NA
ACTB	SRR5176707	70945.4	-0.573451	4.39945	Ileum_CD	CD	Ileum	FALSE	GSE93624	total	RNA-Seq	NA	16	White	Male	NA	NA	NA	NA	NA	NA
ACTB	SRR5176708	47389	2.38247	4.83095	Ileum_CD	CD	Ileum	FALSE	GSE93624	total	RNA-Seq	NA	15	White	Male	NA	NA	NA	NA	NA	NA
ACTB	SRR5176709	19841.8	0.361879	6.56627	Ileum_Control	Control	Ileum	TRUE	GSE93624	total	RNA-Seq	NA	16	White	Male	NA	NA	NA	NA	NA	NA
ACTB	SRR5176710	77050	-2.33664	7.73791	Ileum_CD	CD	Ileum	FALSE	GSE93624	total	RNA-Seq	NA	15	White	Male	NA	NA	NA	NA	NA	NA
ACTB	SRR5176711	75837	-4.22573	6.7581	Ileum_CD	CD	Ileum	FALSE	GSE93624	total	RNA-Seq	NA	14	White	Female	NA	NA	NA	NA	NA	NA
ACTB	SRR5176712	13759.2	1.08071	5.34361	Ileum_CD	CD	Ileum	FALSE	GSE93624	total	RNA-Seq	NA	11	White	Male	NA	NA	NA	NA	NA	NA
ACTB	SRR5176713	56204.4	2.50726	4.37997	Ileum_CD	CD	Ileum	FALSE	GSE93624	total	RNA-Seq	NA	11	White	Male	NA	NA	NA	NA	NA	NA
ACTB	SRR5176714	21961.7	-2.29732	3.02029	Ileum_CD	CD	Ileum	FALSE	GSE93624	total	RNA-Seq	NA	11	White	Female	NA	NA	NA	NA	NA	NA
ACTB	SRR5176715	24255.5	1.80487	5.21087	Ileum_CD	CD	Ileum	FALSE	GSE93624	total	RNA-Seq	NA	17	White	Male	NA	NA	NA	NA	NA	NA
ACTB	SRR5176716	22779.7	-1.94785	7.00052	Ileum_CD	CD	Ileum	FALSE	GSE93624	total	RNA-Seq	NA	8	White	Male	NA	NA	NA	NA	NA	NA
ACTB	SRR5176717	39246.7	3.86843	4.44896	Ileum_CD	CD	Ileum	FALSE	GSE93624	total	RNA-Seq	NA	14	White	Male	NA	NA	NA	NA	NA	NA
ACTB	SRR5176718	29157.7	0.289816	4.8447	Ileum_CD	CD	Ileum	FALSE	GSE93624	total	RNA-Seq	NA	9	Mult	Female	NA	NA	NA	NA	NA	NA
ACTB	SRR5176719	24562.1	1.47092	5.35038	Ileum_CD	CD	Ileum	FALSE	GSE93624	total	RNA-Seq	NA	9	White	Male	NA	NA	NA	NA	NA	NA
ACTB	SRR5176720	61410	5.53065	4.77918	Ileum_CD	CD	Ileum	FALSE	GSE93624	total	RNA-Seq	NA	11	White	Male	NA	NA	NA	NA	NA	NA
ACTB	SRR5176721	72995	5.23132	5.20152	Ileum_CD	CD	Ileum	FALSE	GSE93624	total	RNA-Seq	NA	13	White	Female	NA	NA	NA	NA	NA	NA
ACTB	SRR5176722	65285.1	2.31484	4.91735	Ileum_CD	CD	Ileum	FALSE	GSE93624	total	RNA-Seq	NA	7	White	Male	NA	NA	NA	NA	NA	NA
ACTB	SRR5176723	44928.4	-5.10237	6.37417	Ileum_CD	CD	Ileum	FALSE	GSE93624	total	RNA-Seq	NA	14	White	Male	NA	NA	NA	NA	NA	NA
ACTB	SRR5176724	54511.3	-3.33052	6.26874	Ileum_CD	CD	Ileum	FALSE	GSE93624	total	RNA-Seq	NA	15	White	Male	NA	NA	NA	NA	NA	NA
ACTB	SRR5176725	14929.9	-0.212119	6.11503	Ileum_CD	CD	Ileum	FALSE	GSE93624	total	RNA-Seq	NA	16	White	Female	NA	NA	NA	NA	NA	NA
ACTB	SRR5176726	100358	5.85377	3.90698	Ileum_CD	CD	Ileum	FALSE	GSE93624	total	RNA-Seq	NA	5	White	Male	NA	NA	NA	NA	NA	NA
ACTB	SRR5176727	72043.1	6.30568	3.93958	Ileum_CD	CD	Ileum	FALSE	GSE93624	total	RNA-Seq	NA	13	White	Male	NA	NA	NA	NA	NA	NA
ACTB	SRR5176728	81268.8	-0.93189	4.64513	Ileum_CD	CD	Ileum	FALSE	GSE93624	total	RNA-Seq	NA	11	White	Male	NA	NA	NA	NA	NA	NA
ACTB	SRR5176729	32796.3	-2.56293	8.35459	Ileum_CD	CD	Ileum	FALSE	GSE93624	total	RNA-Seq	NA	9	White	Female	NA	NA	NA	NA	NA	NA
ACTB	SRR5176730	19468.4	0.270852	6.67724	Ileum_Control	Control	Ileum	TRUE	GSE93624	total	RNA-Seq	NA	9	White	Male	NA	NA	NA	NA	NA	NA
ACTB	SRR5176731	22765.9	-2.87676	7.70988	Ileum_CD	CD	Ileum	FALSE	GSE93624	total	RNA-Seq	NA	12	White	Male	NA	NA	NA	NA	NA	NA
ACTB	SRR5176732	66622	-3.54293	7.13844	Ileum_CD	CD	Ileum	FALSE	GSE93624	total	RNA-Seq	NA	13	White	Male	NA	NA	NA	NA	NA	NA
ACTB	SRR5176733	40465.6	4.01547	4.47456	Ileum_CD	CD	Ileum	FALSE	GSE93624	total	RNA-Seq	NA	14	White	Male	NA	NA	NA	NA	NA	NA
ACTB	SRR5176734	8189.15	-2.89615	2.52842	Ileum_CD	CD	Ileum	FALSE	GSE93624	total	RNA-Seq	NA	8	White	Male	NA	NA	NA	NA	NA	NA
ACTB	SRR5176735	74777.7	5.30049	4.12256	Ileum_CD	CD	Ileum	FALSE	GSE93624	total	RNA-Seq	NA	9	White	Male	NA	NA	NA	NA	NA	NA
ACTB	SRR5176736	63486.7	4.43431	4.62732	Ileum_CD	CD	Ileum	FALSE	GSE93624	total	RNA-Seq	NA	10	White	Male	NA	NA	NA	NA	NA	NA
ACTB	SRR5176737	34873.7	1.03424	5.87236	Ileum_CD	CD	Ileum	FALSE	GSE93624	total	RNA-Seq	NA	14	White	Male	NA	NA	NA	NA	NA	NA
ACTB	SRR5176738	68417.3	-4.85943	6.60455	Ileum_CD	CD	Ileum	FALSE	GSE93624	total	RNA-Seq	NA	9	White	Female	NA	NA	NA	NA	NA	NA
ACTB	SRR5176739	84612.6	3.99838	4.17227	Ileum_CD	CD	Ileum	FALSE	GSE93624	total	RNA-Seq	NA	15	White	Male	NA	NA	NA	NA	NA	NA
ACTB	SRR5176740	100727	-2.45492	6.3489	Ileum_CD	CD	Ileum	FALSE	GSE93624	total	RNA-Seq	NA	10	White	Female	NA	NA	NA	NA	NA	NA
ACTB	SRR5176741	5084.72	-3.1462	2.68591	Ileum_CD	CD	Ileum	FALSE	GSE93624	total	RNA-Seq	NA	7	White	Female	NA	NA	NA	NA	NA	NA
ACTB	SRR5176742	45133.8	2.83896	4.79959	Ileum_CD	CD	Ileum	FALSE	GSE93624	total	RNA-Seq	NA	15	White	Female	NA	NA	NA	NA	NA	NA
ACTB	SRR5176743	12608.9	2.16178	6.7119	Ileum_CD	CD	Ileum	FALSE	GSE93624	total	RNA-Seq	NA	10	White	Female	NA	NA	NA	NA	NA	NA
ACTB	SRR5176744	106085	-4.75824	6.09525	Ileum_CD	CD	Ileum	FALSE	GSE93624	total	RNA-Seq	NA	10	White	Female	NA	NA	NA	NA	NA	NA
ACTB	SRR5176745	55243.8	1.56989	8.23416	Ileum_Control	Control	Ileum	TRUE	GSE93624	total	RNA-Seq	NA	12	White	Male	NA	NA	NA	NA	NA	NA
ACTB	SRR5176746	83367.6	-4.40903	4.20909	Ileum_CD	CD	Ileum	FALSE	GSE93624	total	RNA-Seq	NA	12	White	Male	NA	NA	NA	NA	NA	NA
ACTB	SRR5176747	43781	4.50469	5.48761	Ileum_CD	CD	Ileum	FALSE	GSE93624	total	RNA-Seq	NA	11	White	Male	NA	NA	NA	NA	NA	NA
ACTB	SRR5176748	64132.7	0.769057	7.09847	Ileum_CD	CD	Ileum	FALSE	GSE93624	total	RNA-Seq	NA	13	White	Male	NA	NA	NA	NA	NA	NA
ACTB	SRR5176749	62097	-2.05004	3.88358	Ileum_CD	CD	Ileum	FALSE	GSE93624	total	RNA-Seq	NA	9	White	Female	NA	NA	NA	NA	NA	NA
ACTB	SRR5176750	87505.3	-1.78398	4.17472	Ileum_Control	Control	Ileum	TRUE	GSE93624	total	RNA-Seq	NA	8	White	Male	NA	NA	NA	NA	NA	NA
ACTB	SRR5176751	44673.5	3.37289	5.36382	Ileum_CD	CD	Ileum	FALSE	GSE93624	total	RNA-Seq	NA	17	Mult	Female	NA	NA	NA	NA	NA	NA
ACTB	SRR5176752	79364.4	-4.92085	6.11428	Ileum_CD	CD	Ileum	FALSE	GSE93624	total	RNA-Seq	NA	12	White	Male	NA	NA	NA	NA	NA	NA
ACTB	SRR5176753	62209	3.12868	3.21698	Ileum_CD	CD	Ileum	FALSE	GSE93624	total	RNA-Seq	NA	9	White	Male	NA	NA	NA	NA	NA	NA
ACTB	SRR5176754	42378	2.85532	4.19424	Ileum_CD	CD	Ileum	FALSE	GSE93624	total	RNA-Seq	NA	11	White	Female	NA	NA	NA	NA	NA	NA
ACTB	SRR5176755	100029	2.74077	2.92488	Ileum_CD	CD	Ileum	FALSE	GSE93624	total	RNA-Seq	NA	13	White	Male	NA	NA	NA	NA	NA	NA
ACTB	SRR5176756	36219.6	-5.02422	6.51683	Ileum_Control	Control	Ileum	TRUE	GSE93624	total	RNA-Seq	NA	5	Mult	Male	NA	NA	NA	NA	NA	NA
ACTB	SRR5176757	32037.1	-2.39476	2.70082	Ileum_CD	CD	Ileum	FALSE	GSE93624	total	RNA-Seq	NA	8	White	Male	NA	NA	NA	NA	NA	NA
ACTB	SRR5176758	15425.9	2.21682	6.57416	Ileum_Control	Control	Ileum	TRUE	GSE93624	total	RNA-Seq	NA	13	White	Male	NA	NA	NA	NA	NA	NA
ACTB	SRR5176759	10480.6	-5.66644	5.57405	Ileum_CD	CD	Ileum	FALSE	GSE93624	total	RNA-Seq	NA	12	White	Female	NA	NA	NA	NA	NA	NA
ACTB	SRR5176760	44163.7	-1.95992	6.45368	Ileum_CD	CD	Ileum	FALSE	GSE93624	total	RNA-Seq	NA	15	White	Female	NA	NA	NA	NA	NA	NA
ACTB	SRR5176761	101839	-1.96722	7.57578	Ileum_CD	CD	Ileum	FALSE	GSE93624	total	RNA-Seq	NA	15	White	Female	NA	NA	NA	NA	NA	NA
ACTB	SRR5176762	1.07403	-2.91953	2.22713	Ileum_CD	CD	Ileum	FALSE	GSE93624	total	RNA-Seq	NA	11	White	Male	NA	NA	NA	NA	NA	NA
ACTB	SRR5176763	80726.5	-2.13022	4.62955	Ileum_CD	CD	Ileum	FALSE	GSE93624	total	RNA-Seq	NA	12	Black	Female	NA	NA	NA	NA	NA	NA
ACTB	SRR5176764	46311.3	0.191009	7.79578	Ileum_CD	CD	Ileum	FALSE	GSE93624	total	RNA-Seq	NA	13	White	Male	NA	NA	NA	NA	NA	NA
ACTB	SRR5176765	36752.6	-4.63442	7.06349	Ileum_CD	CD	Ileum	FALSE	GSE93624	total	RNA-Seq	NA	8	White	Male	NA	NA	NA	NA	NA	NA
ACTB	SRR5176766	46221.4	2.91068	4.31006	Ileum_CD	CD	Ileum	FALSE	GSE93624	total	RNA-Seq	NA	13	White	Female	NA	NA	NA	NA	NA	NA
ACTB	SRR5176767	104182	3.24653	3.05499	Ileum_CD	CD	Ileum	FALSE	GSE93624	total	RNA-Seq	NA	12	White	Male	NA	NA	NA	NA	NA	NA
ACTB	SRR5176768	19601.1	-5.51859	5.80934	Ileum_Control	Control	Ileum	TRUE	GSE93624	total	RNA-Seq	NA	13	White	Female	NA	NA	NA	NA	NA	NA
ACTB	SRR5176769	50100	-3.63484	6.94832	Ileum_CD	CD	Ileum	FALSE	GSE93624	total	RNA-Seq	NA	17	White	Male	NA	NA	NA	NA	NA	NA
ACTB	SRR5176770	48144.4	-1.44361	7.66399	Ileum_CD	CD	Ileum	FALSE	GSE93624	total	RNA-Seq	NA	11	White	Female	NA	NA	NA	NA	NA	NA
ACTB	SRR5176771	97797.4	5.07704	4.98086	Ileum_CD	CD	Ileum	FALSE	GSE93624	total	RNA-Seq	NA	12	White	Male	NA	NA	NA	NA	NA	NA
ACTB	SRR5176772	91361.8	-1.9754	4.62849	Ileum_CD	CD	Ileum	FALSE	GSE93624	total	RNA-Seq	NA	11	White	Female	NA	NA	NA	NA	NA	NA
ACTB	SRR5176773	51890.3	-2.41375	6.60335	Ileum_CD	CD	Ileum	FALSE	GSE93624	total	RNA-Seq	NA	14	Mult	Female	NA	NA	NA	NA	NA	NA
ACTB	SRR5176774	12865	0.523725	6.37111	Ileum_CD	CD	Ileum	FALSE	GSE93624	total	RNA-Seq	NA	12	Black	Female	NA	NA	NA	NA	NA	NA
ACTB	SRR5176775	45327.5	-1.76433	6.59293	Ileum_CD	CD	Ileum	FALSE	GSE93624	total	RNA-Seq	NA	15	Mult	Male	NA	NA	NA	NA	NA	NA
ACTB	SRR5176776	1.00812	2.23847	6.66039	Ileum_CD	CD	Ileum	FALSE	GSE93624	total	RNA-Seq	NA	16	Mult	Male	NA	NA	NA	NA	NA	NA
ACTB	SRR5176777	10541.1	0.351692	6.26867	Ileum_Control	Control	Ileum	TRUE	GSE93624	total	RNA-Seq	NA	7	Mult	Female	NA	NA	NA	NA	NA	NA
ACTB	SRR5176778	10727.5	0.173415	7.3068	Ileum_Control	Control	Ileum	TRUE	GSE93624	total	RNA-Seq	NA	15	Mult	Female	NA	NA	NA	NA	NA	NA
ACTB	SRR5176779	77337.6	2.47328	2.50466	Ileum_CD	CD	Ileum	FALSE	GSE93624	total	RNA-Seq	NA	12	White	Male	NA	NA	NA	NA	NA	NA
ACTB	SRR5176780	114438	4.84756	5.85818	Ileum_CD	CD	Ileum	FALSE	GSE93624	total	RNA-Seq	NA	6	White	Female	NA	NA	NA	NA	NA	NA
ACTB	SRR5176781	88855.2	0.126072	8.57908	Ileum_Control	Control	Ileum	TRUE	GSE93624	total	RNA-Seq	NA	11	White	Male	NA	NA	NA	NA	NA	NA
ACTB	SRR5176782	103571	-4.73946	6.45616	Ileum_CD	CD	Ileum	FALSE	GSE93624	total	RNA-Seq	NA	15	White	Female	NA	NA	NA	NA	NA	NA
ACTB	SRR5176783	72722.4	-2.16325	4.52645	Ileum_CD	CD	Ileum	FALSE	GSE93624	total	RNA-Seq	NA	12	White	Female	NA	NA	NA	NA	NA	NA
ACTB	SRR5176784	68808.8	5.34379	4.00081	Ileum_CD	CD	Ileum	FALSE	GSE93624	total	RNA-Seq	NA	10	Black	Male	NA	NA	NA	NA	NA	NA
ACTB	SRR5176785	33879.4	3.54997	5.49634	Ileum_CD	CD	Ileum	FALSE	GSE93624	total	RNA-Seq	NA	7	Mult	Male	NA	NA	NA	NA	NA	NA
ACTB	SRR5176786	116065	6.08172	3.78788	Ileum_CD	CD	Ileum	FALSE	GSE93624	total	RNA-Seq	NA	11	White	Female	NA	NA	NA	NA	NA	NA
ACTB	SRR5176787	80075.9	2.66044	2.39863	Ileum_CD	CD	Ileum	FALSE	GSE93624	total	RNA-Seq	NA	6	White	Male	NA	NA	NA	NA	NA	NA
ACTB	SRR5176788	55705.2	-4.17944	3.55734	Ileum_CD	CD	Ileum	FALSE	GSE93624	total	RNA-Seq	NA	14	White	Male	NA	NA	NA	NA	NA	NA
ACTB	SRR5176789	44301.5	0.197567	6.80399	Ileum_CD	CD	Ileum	FALSE	GSE93624	total	RNA-Seq	NA	7	White	Male	NA	NA	NA	NA	NA	NA
ACTB	SRR5176790	35770.4	0.899589	5.66675	Ileum_CD	CD	Ileum	FALSE	GSE93624	total	RNA-Seq	NA	8	White	Male	NA	NA	NA	NA	NA	NA
ACTB	SRR5176791	34728.7	1.26751	6.42526	Ileum_CD	CD	Ileum	FALSE	GSE93624	total	RNA-Seq	NA	15	White	Male	NA	NA	NA	NA	NA	NA
ACTB	SRR5176792	44224	5.50845	5.23582	Ileum_CD	CD	Ileum	FALSE	GSE93624	total	RNA-Seq	NA	15	Mult	Female	NA	NA	NA	NA	NA	NA
ACTB	SRR5176793	15002.1	1.68829	6.88683	Ileum_CD	CD	Ileum	FALSE	GSE93624	total	RNA-Seq	NA	17	Mult	Male	NA	NA	NA	NA	NA	NA
ACTB	SRR5176794	56666.9	3.29088	3.88028	Ileum_CD	CD	Ileum	FALSE	GSE93624	total	RNA-Seq	NA	14	White	Female	NA	NA	NA	NA	NA	NA
ACTB	SRR5176795	50328.2	0.104646	8.60855	Ileum_CD	CD	Ileum	FALSE	GSE93624	total	RNA-Seq	NA	11	White	Male	NA	NA	NA	NA	NA	NA
ACTB	SRR5176796	5033.5	-0.214727	3.87186	Ileum_CD	CD	Ileum	FALSE	GSE93624	total	RNA-Seq	NA	13	White	Male	NA	NA	NA	NA	NA	NA
ACTB	SRR5176797	47593.4	-1.91572	7.24135	Ileum_CD	CD	Ileum	FALSE	GSE93624	total	RNA-Seq	NA	7	Mult	Male	NA	NA	NA	NA	NA	NA
ACTB	SRR5176798	33266.5	1.24842	7.02832	Ileum_CD	CD	Ileum	FALSE	GSE93624	total	RNA-Seq	NA	16	Mult	Female	NA	NA	NA	NA	NA	NA
ACTB	SRR5176799	170107	6.91775	3.7607	Ileum_CD	CD	Ileum	FALSE	GSE93624	total	RNA-Seq	NA	17	White	Female	NA	NA	NA	NA	NA	NA
ACTB	SRR5176800	26612.8	-2.78673	7.26642	Ileum_CD	CD	Ileum	FALSE	GSE93624	total	RNA-Seq	NA	10	White	Male	NA	NA	NA	NA	NA	NA
ACTB	SRR5176801	14105.9	-2.99394	7.37456	Ileum_CD	CD	Ileum	FALSE	GSE93624	total	RNA-Seq	NA	12	White	Male	NA	NA	NA	NA	NA	NA
ACTB	SRR5176802	80324.1	2.73986	2.34882	Ileum_CD	CD	Ileum	FALSE	GSE93624	total	RNA-Seq	NA	13	White	Female	NA	NA	NA	NA	NA	NA
ACTB	SRR5176803	76562.2	-3.30735	6.35686	Ileum_CD	CD	Ileum	FALSE	GSE93624	total	RNA-Seq	NA	12	White	Male	NA	NA	NA	NA	NA	NA
ACTB	SRR5176804	20980.1	-5.80733	6.21973	Ileum_CD	CD	Ileum	FALSE	GSE93624	total	RNA-Seq	NA	9	White	Female	NA	NA	NA	NA	NA	NA
ACTB	SRR5176805	58893.9	-1.94964	7.22584	Ileum_CD	CD	Ileum	FALSE	GSE93624	total	RNA-Seq	NA	14	White	Female	NA	NA	NA	NA	NA	NA
ACTB	SRR5176806	22242.8	-5.75848	5.49968	Ileum_CD	CD	Ileum	FALSE	GSE93624	total	RNA-Seq	NA	15	White	Female	NA	NA	NA	NA	NA	NA
ACTB	SRR5176807	55203.6	5.0384	4.93167	Ileum_CD	CD	Ileum	FALSE	GSE93624	total	RNA-Seq	NA	9	Mult	Male	NA	NA	NA	NA	NA	NA
ACTB	SRR5176808	194336	6.38296	3.46489	Ileum_CD	CD	Ileum	FALSE	GSE93624	total	RNA-Seq	NA	11	White	Male	NA	NA	NA	NA	NA	NA
ACTB	SRR5176809	49322	4.61922	3.68245	Ileum_CD	CD	Ileum	FALSE	GSE93624	total	RNA-Seq	NA	13	Mult	Male	NA	NA	NA	NA	NA	NA
ACTB	SRR5176810	39749	1.27486	6.31268	Ileum_CD	CD	Ileum	FALSE	GSE93624	total	RNA-Seq	NA	16	Black	Male	NA	NA	NA	NA	NA	NA
ACTB	SRR5176811	75887	-3.92845	7.19631	Ileum_CD	CD	Ileum	FALSE	GSE93624	total	RNA-Seq	NA	10	White	Female	NA	NA	NA	NA	NA	NA
ACTB	SRR5176812	59541.3	5.01656	5.55568	Ileum_CD	CD	Ileum	FALSE	GSE93624	total	RNA-Seq	NA	12	White	Female	NA	NA	NA	NA	NA	NA
ACTB	SRR5176813	63854.9	-4.18725	6.5377	Ileum_CD	CD	Ileum	FALSE	GSE93624	total	RNA-Seq	NA	12	White	Male	NA	NA	NA	NA	NA	NA
ACTB	SRR5176814	53160	5.4467	5.32031	Ileum_CD	CD	Ileum	FALSE	GSE93624	total	RNA-Seq	NA	13	White	Male	NA	NA	NA	NA	NA	NA
ACTB	SRR5176815	23012.5	0.553101	5.73336	Ileum_CD	CD	Ileum	FALSE	GSE93624	total	RNA-Seq	NA	11	White	Female	NA	NA	NA	NA	NA	NA
ACTB	SRR5176816	13730.9	2.21555	6.57973	Ileum_CD	CD	Ileum	FALSE	GSE93624	total	RNA-Seq	NA	10	White	Male	NA	NA	NA	NA	NA	NA
ACTB	SRR5176817	42644.5	1.28952	6.70439	Ileum_CD	CD	Ileum	FALSE	GSE93624	total	RNA-Seq	NA	8	White	Female	NA	NA	NA	NA	NA	NA
ACTB	SRR5176818	87047.5	-2.12066	4.8272	Ileum_CD	CD	Ileum	FALSE	GSE93624	total	RNA-Seq	NA	16	Mult	Male	NA	NA	NA	NA	NA	NA
ACTB	SRR5176819	1.05253	-5.84152	4.84306	Ileum_CD	CD	Ileum	FALSE	GSE93624	total	RNA-Seq	NA	14	White	Female	NA	NA	NA	NA	NA	NA
ACTB	SRR5176820	64101.7	-4.06882	3.43134	Ileum_CD	CD	Ileum	FALSE	GSE93624	total	RNA-Seq	NA	11	White	Male	NA	NA	NA	NA	NA	NA
ACTB	SRR5176821	16897.1	2.29004	6.26051	Ileum_CD	CD	Ileum	FALSE	GSE93624	total	RNA-Seq	NA	9	White	Female	NA	NA	NA	NA	NA	NA
ACTB	SRR5176822	11078.5	0.0459971	6.18844	Ileum_CD	CD	Ileum	FALSE	GSE93624	total	RNA-Seq	NA	9	White	Female	NA	NA	NA	NA	NA	NA
ACTB	SRR5176823	70745.9	4.73194	4.21695	Ileum_CD	CD	Ileum	FALSE	GSE93624	total	RNA-Seq	NA	9	White	Male	NA	NA	NA	NA	NA	NA
ACTB	SRR5176824	30789.9	0.841408	5.32749	Ileum_CD	CD	Ileum	FALSE	GSE93624	total	RNA-Seq	NA	14	White	Male	NA	NA	NA	NA	NA	NA
ACTB	SRR5176825	68397.8	-4.86072	6.97244	Ileum_CD	CD	Ileum	FALSE	GSE93624	total	RNA-Seq	NA	12	White	Female	NA	NA	NA	NA	NA	NA
ACTB	SRR5176826	50630.8	2.41877	4.63468	Ileum_CD	CD	Ileum	FALSE	GSE93624	total	RNA-Seq	NA	13	White	Male	NA	NA	NA	NA	NA	NA
ACTB	SRR5176827	49145.2	4.2777	4.04943	Ileum_CD	CD	Ileum	FALSE	GSE93624	total	RNA-Seq	NA	15	White	Female	NA	NA	NA	NA	NA	NA
ACTB	SRR5176828	44795.6	4.01966	4.21485	Ileum_CD	CD	Ileum	FALSE	GSE93624	total	RNA-Seq	NA	14	White	Male	NA	NA	NA	NA	NA	NA
ACTB	SRR5176829	79541.9	-4.4303	4.66591	Ileum_CD	CD	Ileum	FALSE	GSE93624	total	RNA-Seq	NA	13	White	Male	NA	NA	NA	NA	NA	NA
ACTB	SRR5176830	45336.3	-4.33957	6.22269	Ileum_CD	CD	Ileum	FALSE	GSE93624	total	RNA-Seq	NA	13	White	Female	NA	NA	NA	NA	NA	NA
ACTB	SRR5176831	51209.9	4.5604	3.40625	Ileum_CD	CD	Ileum	FALSE	GSE93624	total	RNA-Seq	NA	14	White	Male	NA	NA	NA	NA	NA	NA
ACTB	SRR5176832	43389	-4.75244	6.74126	Ileum_CD	CD	Ileum	FALSE	GSE93624	total	RNA-Seq	NA	9	White	Female	NA	NA	NA	NA	NA	NA
ACTB	SRR5176833	65889.1	-4.36974	4.25633	Ileum_CD	CD	Ileum	FALSE	GSE93624	total	RNA-Seq	NA	6	White	Male	NA	NA	NA	NA	NA	NA
ACTB	SRR5176834	62647.3	-4.6669	5.83689	Ileum_CD	CD	Ileum	FALSE	GSE93624	total	RNA-Seq	NA	14	White	Male	NA	NA	NA	NA	NA	NA
ACTB	SRR5176835	25498.6	0.279634	6.93158	Ileum_CD	CD	Ileum	FALSE	GSE93624	total	RNA-Seq	NA	11	White	Male	NA	NA	NA	NA	NA	NA
ACTB	SRR5176836	30351	0.191468	8.3646	Ileum_CD	CD	Ileum	FALSE	GSE93624	total	RNA-Seq	NA	17	White	Female	NA	NA	NA	NA	NA	NA
ACTB	SRR5176837	4309.6	-2.62566	2.25508	Ileum_CD	CD	Ileum	FALSE	GSE93624	total	RNA-Seq	NA	14	White	Male	NA	NA	NA	NA	NA	NA
ACTB	SRR5176838	26366.5	-4.09105	3.47216	Ileum_CD	CD	Ileum	FALSE	GSE93624	total	RNA-Seq	NA	17	White	Female	NA	NA	NA	NA	NA	NA
ACTB	SRR5176839	2247.98	-5.68404	5.16147	Ileum_CD	CD	Ileum	FALSE	GSE93624	total	RNA-Seq	NA	15	White	Female	NA	NA	NA	NA	NA	NA
ACTB	SRR5176840	95148.2	-2.25372	7.61256	Ileum_CD	CD	Ileum	FALSE	GSE93624	total	RNA-Seq	NA	13	White	Male	NA	NA	NA	NA	NA	NA
ACTB	SRR5176841	35787.6	-1.81752	6.63764	Ileum_CD	CD	Ileum	FALSE	GSE93624	total	RNA-Seq	NA	15	White	Male	NA	NA	NA	NA	NA	NA
ACTB	SRR5176842	20406.5	-2.8389	7.77259	Ileum_Control	Control	Ileum	TRUE	GSE93624	total	RNA-Seq	NA	10	White	Female	NA	NA	NA	NA	NA	NA
ACTB	SRR5176843	16782.9	0.244497	6.89913	Ileum_Control	Control	Ileum	TRUE	GSE93624	total	RNA-Seq	NA	10	White	Male	NA	NA	NA	NA	NA	NA
ACTB	SRR5176844	47387.2	0.911088	6.06829	Ileum_Control	Control	Ileum	TRUE	GSE93624	total	RNA-Seq	NA	10	White	Female	NA	NA	NA	NA	NA	NA
ACTB	SRR5176845	48804.2	-4.19472	3.88962	Ileum_CD	CD	Ileum	FALSE	GSE93624	total	RNA-Seq	NA	10	White	Female	NA	NA	NA	NA	NA	NA
ACTB	SRR5176846	89710	1.50633	7.25936	Ileum_CD	CD	Ileum	FALSE	GSE93624	total	RNA-Seq	NA	11	Mult	Male	NA	NA	NA	NA	NA	NA
ACTB	SRR5176847	49169.2	-5.19286	6.15266	Ileum_CD	CD	Ileum	FALSE	GSE93624	total	RNA-Seq	NA	11	White	Male	NA	NA	NA	NA	NA	NA
ACTB	SRR5176848	60673.5	0.151093	8.57831	Ileum_Control	Control	Ileum	TRUE	GSE93624	total	RNA-Seq	NA	12	White	Male	NA	NA	NA	NA	NA	NA
ACTB	SRR5176849	59534	-1.93231	3.80224	Ileum_Control	Control	Ileum	TRUE	GSE93624	total	RNA-Seq	NA	11	White	Male	NA	NA	NA	NA	NA	NA
ACTB	SRR5176850	53703.4	-0.239401	4.49449	Ileum_Control	Control	Ileum	TRUE	GSE93624	total	RNA-Seq	NA	17	White	Female	NA	NA	NA	NA	NA	NA
ACTB	SRR5176851	74864.2	1.35718	7.3567	Ileum_Control	Control	Ileum	TRUE	GSE93624	total	RNA-Seq	NA	9	White	Male	NA	NA	NA	NA	NA	NA
ACTB	SRR5176852	1.02194	-5.77049	5.43343	Ileum_CD	CD	Ileum	FALSE	GSE93624	total	RNA-Seq	NA	17	White	Male	NA	NA	NA	NA	NA	NA
ACTB	SRR5176853	73970.6	-0.669448	8.56589	Ileum_Control	Control	Ileum	TRUE	GSE93624	total	RNA-Seq	NA	15	White	Female	NA	NA	NA	NA	NA	NA
ACTB	SRR5176854	1.04641	2.13957	6.75755	Ileum_CD	CD	Ileum	FALSE	GSE93624	total	RNA-Seq	NA	15	White	Male	NA	NA	NA	NA	NA	NA
ACTB	SRR5176855	36868.4	1.2248	5.65696	Ileum_CD	CD	Ileum	FALSE	GSE93624	total	RNA-Seq	NA	13	White	Male	NA	NA	NA	NA	NA	NA
ACTB	SRR5176856	12155.7	0.0551595	6.65394	Ileum_Control	Control	Ileum	TRUE	GSE93624	total	RNA-Seq	NA	11	White	Male	NA	NA	NA	NA	NA	NA
ACTB	SRR5176857	30355.9	3.54063	5.40496	Ileum_CD	CD	Ileum	FALSE	GSE93624	total	RNA-Seq	NA	12	White	Male	NA	NA	NA	NA	NA	NA
ACTB	SRR5176858	50783.2	3.71143	3.53693	Ileum_CD	CD	Ileum	FALSE	GSE93624	total	RNA-Seq	NA	17	White	Female	NA	NA	NA	NA	NA	NA
ACTB	SRR5176859	105182	-1.95232	7.79937	Ileum_CD	CD	Ileum	FALSE	GSE93624	total	RNA-Seq	NA	10	White	Male	NA	NA	NA	NA	NA	NA
ACTB	SRR5176860	90074	6.39414	3.90765	Ileum_CD	CD	Ileum	FALSE	GSE93624	total	RNA-Seq	NA	17	White	Male	NA	NA	NA	NA	NA	NA
ACTB	SRR5176861	31997.9	2.52753	2.62586	Ileum_CD	CD	Ileum	FALSE	GSE93624	total	RNA-Seq	NA	5	White	Female	NA	NA	NA	NA	NA	NA
ACTB	SRR5176862	92272.4	4.53738	5.98983	Ileum_CD	CD	Ileum	FALSE	GSE93624	total	RNA-Seq	NA	11	Mult	Male	NA	NA	NA	NA	NA	NA
ACTB	SRR5176863	33333.4	1.02813	6.10988	Ileum_CD	CD	Ileum	FALSE	GSE93624	total	RNA-Seq	NA	12	White	Female	NA	NA	NA	NA	NA	NA
ACTB	SRR5176864	36823	-2.38784	6.85838	Ileum_CD	CD	Ileum	FALSE	GSE93624	total	RNA-Seq	NA	17	White	Male	NA	NA	NA	NA	NA	NA
ACTB	SRR5176865	52347.6	-4.23124	7.09008	Ileum_CD	CD	Ileum	FALSE	GSE93624	total	RNA-Seq	NA	13	White	Male	NA	NA	NA	NA	NA	NA
ACTB	SRR5176866	99485	5.54313	4.57904	Ileum_CD	CD	Ileum	FALSE	GSE93624	total	RNA-Seq	NA	16	White	Male	NA	NA	NA	NA	NA	NA
ACTB	SRR5176867	23811.7	0.430343	6.35895	Ileum_CD	CD	Ileum	FALSE	GSE93624	total	RNA-Seq	NA	14	White	Male	NA	NA	NA	NA	NA	NA
ACTB	SRR5176868	41167.5	2.1941	5.0289	Ileum_CD	CD	Ileum	FALSE	GSE93624	total	RNA-Seq	NA	16	Mult	Male	NA	NA	NA	NA	NA	NA
ACTB	SRR5176869	91751	-1.9499	7.68777	Ileum_CD	CD	Ileum	FALSE	GSE93624	total	RNA-Seq	NA	16	Mult	Male	NA	NA	NA	NA	NA	NA
[truncated: 1,853 more rows]

## Sheet: Boxplots GAPDH (Fig. s1b)
Gene	sample	counts	UMAP1	UMAP2	condition	group	tissue	control	source	Library prep strategy	Technology	age	age_at_diagnosis	ancestry	gender	Treatment	Cell type	Disease stage	Mayo score	CDAI	PUCAI
GAPDH	CM317	11106.8	1.45809	8.53655	Colon_UC	UC	Colon	FALSE	GSE165512	total	RNA-Seq	NA	NA	NA	NA	NA	NA	NA	NA	NA	NA
GAPDH	CMCD140	7884.54	-5.27256	7.17032	Colon_CD	CD	Colon	FALSE	GSE165512	total	RNA-Seq	NA	NA	NA	NA	NA	NA	NA	NA	NA	NA
GAPDH	CMCD147	9505.49	1.42133	8.75376	Colon_CD	CD	Colon	FALSE	GSE165512	total	RNA-Seq	NA	NA	NA	NA	NA	NA	NA	NA	NA	NA
GAPDH	CMCD152	18646	-2.70075	7.80159	Colon_CD	CD	Colon	FALSE	GSE165512	total	RNA-Seq	NA	NA	NA	NA	NA	NA	NA	NA	NA	NA
GAPDH	CMCD154	12216.4	4.27544	5.89541	Colon_CD	CD	Colon	FALSE	GSE165512	total	RNA-Seq	NA	NA	NA	NA	NA	NA	NA	NA	NA	NA
GAPDH	CMCD159	6895.28	-5.86045	6.69634	Colon_CD	CD	Colon	FALSE	GSE165512	total	RNA-Seq	NA	NA	NA	NA	NA	NA	NA	NA	NA	NA
GAPDH	CMCD161	14065	-5.17857	7.14023	Colon_CD	CD	Colon	FALSE	GSE165512	total	RNA-Seq	NA	NA	NA	NA	NA	NA	NA	NA	NA	NA
GAPDH	CMCD174	6913.27	-5.86079	6.77253	Colon_CD	CD	Colon	FALSE	GSE165512	total	RNA-Seq	NA	NA	NA	NA	NA	NA	NA	NA	NA	NA
GAPDH	CMCD196	25685.9	-5.12015	7.13532	Colon_CD	CD	Colon	FALSE	GSE165512	total	RNA-Seq	NA	NA	NA	NA	NA	NA	NA	NA	NA	NA
GAPDH	CMCD198	7500.79	-5.74681	7.01783	Colon_CD	CD	Colon	FALSE	GSE165512	total	RNA-Seq	NA	NA	NA	NA	NA	NA	NA	NA	NA	NA
GAPDH	CMCD203	11073.1	-4.4024	7.16639	Colon_CD	CD	Colon	FALSE	GSE165512	total	RNA-Seq	NA	NA	NA	NA	NA	NA	NA	NA	NA	NA
GAPDH	CMCD211	12208.5	-4.21153	7.23993	Colon_CD	CD	Colon	FALSE	GSE165512	total	RNA-Seq	NA	NA	NA	NA	NA	NA	NA	NA	NA	NA
GAPDH	CMCD227	14474.5	-4.49841	7.14954	Colon_CD	CD	Colon	FALSE	GSE165512	total	RNA-Seq	NA	NA	NA	NA	NA	NA	NA	NA	NA	NA
GAPDH	CMCD240	18318.1	-3.07381	7.7228	Colon_CD	CD	Colon	FALSE	GSE165512	total	RNA-Seq	NA	NA	NA	NA	NA	NA	NA	NA	NA	NA
GAPDH	CMCD259	21125	-4.16517	7.36142	Colon_CD	CD	Colon	FALSE	GSE165512	total	RNA-Seq	NA	NA	NA	NA	NA	NA	NA	NA	NA	NA
GAPDH	CMCD270	15340.9	-4.98236	7.12517	Colon_CD	CD	Colon	FALSE	GSE165512	total	RNA-Seq	NA	NA	NA	NA	NA	NA	NA	NA	NA	NA
GAPDH	CMCD275	13167.1	-5.06752	7.12747	Colon_CD	CD	Colon	FALSE	GSE165512	total	RNA-Seq	NA	NA	NA	NA	NA	NA	NA	NA	NA	NA
GAPDH	CMCD282	10356	-5.28249	7.15292	Colon_CD	CD	Colon	FALSE	GSE165512	total	RNA-Seq	NA	NA	NA	NA	NA	NA	NA	NA	NA	NA
GAPDH	CMCD286	17100.3	-4.86874	7.14988	Colon_CD	CD	Colon	FALSE	GSE165512	total	RNA-Seq	NA	NA	NA	NA	NA	NA	NA	NA	NA	NA
GAPDH	CMCD287	18452	-4.23639	7.32154	Colon_CD	CD	Colon	FALSE	GSE165512	total	RNA-Seq	NA	NA	NA	NA	NA	NA	NA	NA	NA	NA
GAPDH	CMCD294	7104.27	-5.8167	6.92148	Colon_CD	CD	Colon	FALSE	GSE165512	total	RNA-Seq	NA	NA	NA	NA	NA	NA	NA	NA	NA	NA
GAPDH	CMCD327	14649.1	4.62802	5.82127	Colon_CD	CD	Colon	FALSE	GSE165512	total	RNA-Seq	NA	NA	NA	NA	NA	NA	NA	NA	NA	NA
GAPDH	CMCD335	15772.1	4.44855	5.73683	Colon_CD	CD	Colon	FALSE	GSE165512	total	RNA-Seq	NA	NA	NA	NA	NA	NA	NA	NA	NA	NA
GAPDH	CMCD337	13505	3.02281	3.26975	Colon_CD	CD	Colon	FALSE	GSE165512	total	RNA-Seq	NA	NA	NA	NA	NA	NA	NA	NA	NA	NA
GAPDH	CMCD357	10725.1	-5.27073	6.75834	Colon_CD	CD	Colon	FALSE	GSE165512	total	RNA-Seq	NA	NA	NA	NA	NA	NA	NA	NA	NA	NA
GAPDH	CMCD398	8912.44	1.31719	8.76047	Colon_CD	CD	Colon	FALSE	GSE165512	total	RNA-Seq	NA	NA	NA	NA	NA	NA	NA	NA	NA	NA
GAPDH	CMCD403	12521.7	4.62105	5.33538	Colon_CD	CD	Colon	FALSE	GSE165512	total	RNA-Seq	NA	NA	NA	NA	NA	NA	NA	NA	NA	NA
GAPDH	CMCD422	12771.6	4.30413	5.634	Colon_CD	CD	Colon	FALSE	GSE165512	total	RNA-Seq	NA	NA	NA	NA	NA	NA	NA	NA	NA	NA
GAPDH	CMCD426	8229.51	1.24199	8.1043	Colon_CD	CD	Colon	FALSE	GSE165512	total	RNA-Seq	NA	NA	NA	NA	NA	NA	NA	NA	NA	NA
GAPDH	CMCD71	8598.05	-5.24061	7.17329	Colon_CD	CD	Colon	FALSE	GSE165512	total	RNA-Seq	NA	NA	NA	NA	NA	NA	NA	NA	NA	NA
GAPDH	CMCD72	8110.1	1.25804	8.07482	Colon_CD	CD	Colon	FALSE	GSE165512	total	RNA-Seq	NA	NA	NA	NA	NA	NA	NA	NA	NA	NA
GAPDH	CMCD76	21818.4	-1.37431	7.70153	Colon_CD	CD	Colon	FALSE	GSE165512	total	RNA-Seq	NA	NA	NA	NA	NA	NA	NA	NA	NA	NA
GAPDH	CMCD88	25311.6	-2.6769	7.7571	Colon_CD	CD	Colon	FALSE	GSE165512	total	RNA-Seq	NA	NA	NA	NA	NA	NA	NA	NA	NA	NA
GAPDH	CMSA256	15669	-3.36293	7.62622	Colon_CD	CD	Colon	FALSE	GSE165512	total	RNA-Seq	NA	NA	NA	NA	NA	NA	NA	NA	NA	NA
GAPDH	CMSA316	11311.9	4.15813	6.03557	Colon_CD	CD	Colon	FALSE	GSE165512	total	RNA-Seq	NA	NA	NA	NA	NA	NA	NA	NA	NA	NA
GAPDH	CMUC110	17370	-4.31923	7.23272	Colon_UC	UC	Colon	FALSE	GSE165512	total	RNA-Seq	NA	NA	NA	NA	NA	NA	NA	NA	NA	NA
GAPDH	CMUC192	9922.83	-5.22905	6.98642	Colon_UC	UC	Colon	FALSE	GSE165512	total	RNA-Seq	NA	NA	NA	NA	NA	NA	NA	NA	NA	NA
GAPDH	CMUC199	7439.82	-5.59793	6.99469	Colon_UC	UC	Colon	FALSE	GSE165512	total	RNA-Seq	NA	NA	NA	NA	NA	NA	NA	NA	NA	NA
GAPDH	CMUC200	15587.2	-4.42838	7.05548	Colon_UC	UC	Colon	FALSE	GSE165512	total	RNA-Seq	NA	NA	NA	NA	NA	NA	NA	NA	NA	NA
GAPDH	CMUC208	7708.79	-4.71635	7.12731	Colon_UC	UC	Colon	FALSE	GSE165512	total	RNA-Seq	NA	NA	NA	NA	NA	NA	NA	NA	NA	NA
GAPDH	CMUC231	13632	-4.32763	7.18379	Colon_UC	UC	Colon	FALSE	GSE165512	total	RNA-Seq	NA	NA	NA	NA	NA	NA	NA	NA	NA	NA
GAPDH	CMUC234	19695	-5.03586	7.12409	Colon_UC	UC	Colon	FALSE	GSE165512	total	RNA-Seq	NA	NA	NA	NA	NA	NA	NA	NA	NA	NA
GAPDH	CMUC285	12277.5	-5.10083	6.86676	Colon_UC	UC	Colon	FALSE	GSE165512	total	RNA-Seq	NA	NA	NA	NA	NA	NA	NA	NA	NA	NA
GAPDH	CMUC291	12005.2	-5.1228	6.95076	Colon_UC	UC	Colon	FALSE	GSE165512	total	RNA-Seq	NA	NA	NA	NA	NA	NA	NA	NA	NA	NA
GAPDH	CMUC295	20123.1	-2.81718	7.06727	Colon_UC	UC	Colon	FALSE	GSE165512	total	RNA-Seq	NA	NA	NA	NA	NA	NA	NA	NA	NA	NA
GAPDH	CMUC299	21261.8	-4.94074	7.16437	Colon_UC	UC	Colon	FALSE	GSE165512	total	RNA-Seq	NA	NA	NA	NA	NA	NA	NA	NA	NA	NA
GAPDH	CMUC301	20471	-4.47285	7.14175	Colon_UC	UC	Colon	FALSE	GSE165512	total	RNA-Seq	NA	NA	NA	NA	NA	NA	NA	NA	NA	NA
GAPDH	CMUC307	12958.6	-4.44367	7.00885	Colon_UC	UC	Colon	FALSE	GSE165512	total	RNA-Seq	NA	NA	NA	NA	NA	NA	NA	NA	NA	NA
GAPDH	CMUC313	9997.24	1.25313	8.27641	Colon_UC	UC	Colon	FALSE	GSE165512	total	RNA-Seq	NA	NA	NA	NA	NA	NA	NA	NA	NA	NA
GAPDH	CMUC314	9656.56	1.33999	8.70512	Colon_UC	UC	Colon	FALSE	GSE165512	total	RNA-Seq	NA	NA	NA	NA	NA	NA	NA	NA	NA	NA
GAPDH	CMUC323	10014.5	1.39298	8.66201	Colon_UC	UC	Colon	FALSE	GSE165512	total	RNA-Seq	NA	NA	NA	NA	NA	NA	NA	NA	NA	NA
GAPDH	CMUC324	12456.2	3.09547	3.34788	Colon_UC	UC	Colon	FALSE	GSE165512	total	RNA-Seq	NA	NA	NA	NA	NA	NA	NA	NA	NA	NA
GAPDH	CMUC331	10869.7	1.64879	8.80296	Colon_UC	UC	Colon	FALSE	GSE165512	total	RNA-Seq	NA	NA	NA	NA	NA	NA	NA	NA	NA	NA
GAPDH	CMUC333	11112.5	1.3687	8.51604	Colon_UC	UC	Colon	FALSE	GSE165512	total	RNA-Seq	NA	NA	NA	NA	NA	NA	NA	NA	NA	NA
GAPDH	CMUC334	14839.9	2.60394	5.10138	Colon_UC	UC	Colon	FALSE	GSE165512	total	RNA-Seq	NA	NA	NA	NA	NA	NA	NA	NA	NA	NA
GAPDH	CMUC346	8747.73	1.72812	8.92088	Colon_UC	UC	Colon	FALSE	GSE165512	total	RNA-Seq	NA	NA	NA	NA	NA	NA	NA	NA	NA	NA
GAPDH	CMUC352	11307.9	1.50557	8.91605	Colon_UC	UC	Colon	FALSE	GSE165512	total	RNA-Seq	NA	NA	NA	NA	NA	NA	NA	NA	NA	NA
GAPDH	CMUC360	8967.29	1.67248	8.82511	Colon_UC	UC	Colon	FALSE	GSE165512	total	RNA-Seq	NA	NA	NA	NA	NA	NA	NA	NA	NA	NA
GAPDH	CMUC363	6781.87	1.71786	8.77183	Colon_UC	UC	Colon	FALSE	GSE165512	total	RNA-Seq	NA	NA	NA	NA	NA	NA	NA	NA	NA	NA
GAPDH	CMUC365	10884.8	1.58066	8.81459	Colon_UC	UC	Colon	FALSE	GSE165512	total	RNA-Seq	NA	NA	NA	NA	NA	NA	NA	NA	NA	NA
GAPDH	CMUC366	10676.9	1.58863	9.04448	Colon_UC	UC	Colon	FALSE	GSE165512	total	RNA-Seq	NA	NA	NA	NA	NA	NA	NA	NA	NA	NA
GAPDH	CMUC368	18097	-1.37796	8.48046	Colon_UC	UC	Colon	FALSE	GSE165512	total	RNA-Seq	NA	NA	NA	NA	NA	NA	NA	NA	NA	NA
GAPDH	CMUC377	16575	4.37706	5.81346	Colon_UC	UC	Colon	FALSE	GSE165512	total	RNA-Seq	NA	NA	NA	NA	NA	NA	NA	NA	NA	NA
GAPDH	CMUC379	8188.22	1.62946	8.4569	Colon_UC	UC	Colon	FALSE	GSE165512	total	RNA-Seq	NA	NA	NA	NA	NA	NA	NA	NA	NA	NA
GAPDH	CMUC380	9662.94	-4.9723	6.92603	Colon_UC	UC	Colon	FALSE	GSE165512	total	RNA-Seq	NA	NA	NA	NA	NA	NA	NA	NA	NA	NA
GAPDH	CMUC383	8262.34	-5.45189	6.69598	Colon_UC	UC	Colon	FALSE	GSE165512	total	RNA-Seq	NA	NA	NA	NA	NA	NA	NA	NA	NA	NA
GAPDH	CMUC394	8396.56	-4.77163	6.89364	Colon_UC	UC	Colon	FALSE	GSE165512	total	RNA-Seq	NA	NA	NA	NA	NA	NA	NA	NA	NA	NA
GAPDH	CMUC419	9115.57	-1.93545	6.97478	Colon_UC	UC	Colon	FALSE	GSE165512	total	RNA-Seq	NA	NA	NA	NA	NA	NA	NA	NA	NA	NA
GAPDH	CMUC427	20956	-3.23688	7.81763	Colon_UC	UC	Colon	FALSE	GSE165512	total	RNA-Seq	NA	NA	NA	NA	NA	NA	NA	NA	NA	NA
GAPDH	CMUC428	12340.6	-0.300829	8.56023	Colon_UC	UC	Colon	FALSE	GSE165512	total	RNA-Seq	NA	NA	NA	NA	NA	NA	NA	NA	NA	NA
GAPDH	CMUC431	13372.4	-2.53198	8.26995	Colon_UC	UC	Colon	FALSE	GSE165512	total	RNA-Seq	NA	NA	NA	NA	NA	NA	NA	NA	NA	NA
GAPDH	CMUC435	12729.9	1.59887	8.88001	Colon_UC	UC	Colon	FALSE	GSE165512	total	RNA-Seq	NA	NA	NA	NA	NA	NA	NA	NA	NA	NA
GAPDH	CMUC439	10880.3	4.13147	5.75957	Colon_UC	UC	Colon	FALSE	GSE165512	total	RNA-Seq	NA	NA	NA	NA	NA	NA	NA	NA	NA	NA
GAPDH	CMUC89	18654	-4.32014	7.27275	Colon_UC	UC	Colon	FALSE	GSE165512	total	RNA-Seq	NA	NA	NA	NA	NA	NA	NA	NA	NA	NA
GAPDH	CS219	17508.7	-3.50432	7.3804	Colon_Control	Control	Colon	TRUE	GSE165512	total	RNA-Seq	NA	NA	NA	NA	NA	NA	NA	NA	NA	NA
GAPDH	CS256	14579	-3.41895	7.61252	Colon_Control	Control	Colon	TRUE	GSE165512	total	RNA-Seq	NA	NA	NA	NA	NA	NA	NA	NA	NA	NA
GAPDH	CS257	6943.17	-5.87493	6.67325	Colon_Control	Control	Colon	TRUE	GSE165512	total	RNA-Seq	NA	NA	NA	NA	NA	NA	NA	NA	NA	NA
GAPDH	CS259	16404	-5.12493	7.10144	Colon_Control	Control	Colon	TRUE	GSE165512	total	RNA-Seq	NA	NA	NA	NA	NA	NA	NA	NA	NA	NA
GAPDH	CS261	7088.63	-5.61219	7.02651	Colon_Control	Control	Colon	TRUE	GSE165512	total	RNA-Seq	NA	NA	NA	NA	NA	NA	NA	NA	NA	NA
GAPDH	CS266	6911.1	-5.66422	7.02109	Colon_Control	Control	Colon	TRUE	GSE165512	total	RNA-Seq	NA	NA	NA	NA	NA	NA	NA	NA	NA	NA
GAPDH	CS270	6762	-5.58694	7.06653	Colon_Control	Control	Colon	TRUE	GSE165512	total	RNA-Seq	NA	NA	NA	NA	NA	NA	NA	NA	NA	NA
GAPDH	CS277	6006.45	-5.87704	6.73297	Colon_Control	Control	Colon	TRUE	GSE165512	total	RNA-Seq	NA	NA	NA	NA	NA	NA	NA	NA	NA	NA
GAPDH	CS288	9975.17	-5.13445	7.12161	Colon_Control	Control	Colon	TRUE	GSE165512	total	RNA-Seq	NA	NA	NA	NA	NA	NA	NA	NA	NA	NA
GAPDH	CS290	12285.7	-5.08877	7.13215	Colon_Control	Control	Colon	TRUE	GSE165512	total	RNA-Seq	NA	NA	NA	NA	NA	NA	NA	NA	NA	NA
GAPDH	CS292	9192.35	-5.30903	7.17909	Colon_Control	Control	Colon	TRUE	GSE165512	total	RNA-Seq	NA	NA	NA	NA	NA	NA	NA	NA	NA	NA
GAPDH	CS293	6847.76	-5.69464	7.03767	Colon_Control	Control	Colon	TRUE	GSE165512	total	RNA-Seq	NA	NA	NA	NA	NA	NA	NA	NA	NA	NA
GAPDH	CS301	7383.61	-5.67161	7.05578	Colon_Control	Control	Colon	TRUE	GSE165512	total	RNA-Seq	NA	NA	NA	NA	NA	NA	NA	NA	NA	NA
GAPDH	CS306	7005.89	-5.74292	7.02197	Colon_Control	Control	Colon	TRUE	GSE165512	total	RNA-Seq	NA	NA	NA	NA	NA	NA	NA	NA	NA	NA
GAPDH	CS308	9158.89	2.42147	5.64511	Colon_Control	Control	Colon	TRUE	GSE165512	total	RNA-Seq	NA	NA	NA	NA	NA	NA	NA	NA	NA	NA
GAPDH	CS315	11210.3	1.56392	8.56944	Colon_Control	Control	Colon	TRUE	GSE165512	total	RNA-Seq	NA	NA	NA	NA	NA	NA	NA	NA	NA	NA
GAPDH	CS317	6773.83	-6.0149	6.50522	Colon_Control	Control	Colon	TRUE	GSE165512	total	RNA-Seq	NA	NA	NA	NA	NA	NA	NA	NA	NA	NA
GAPDH	CS322	11857.1	1.50569	8.80343	Colon_Control	Control	Colon	TRUE	GSE165512	total	RNA-Seq	NA	NA	NA	NA	NA	NA	NA	NA	NA	NA
GAPDH	CS327	13566.3	1.29414	8.86821	Colon_Control	Control	Colon	TRUE	GSE165512	total	RNA-Seq	NA	NA	NA	NA	NA	NA	NA	NA	NA	NA
GAPDH	CS328	6718.51	-5.89764	6.83331	Colon_Control	Control	Colon	TRUE	GSE165512	total	RNA-Seq	NA	NA	NA	NA	NA	NA	NA	NA	NA	NA
GAPDH	CS330	6894.75	-5.84166	6.93619	Colon_Control	Control	Colon	TRUE	GSE165512	total	RNA-Seq	NA	NA	NA	NA	NA	NA	NA	NA	NA	NA
GAPDH	CS331	10049	3.85561	4.09207	Colon_Control	Control	Colon	TRUE	GSE165512	total	RNA-Seq	NA	NA	NA	NA	NA	NA	NA	NA	NA	NA
GAPDH	CS335	3390.96	-5.82681	6.79618	Colon_Control	Control	Colon	TRUE	GSE165512	total	RNA-Seq	NA	NA	NA	NA	NA	NA	NA	NA	NA	NA
GAPDH	CS338	8075.01	1.46366	8.63525	Colon_Control	Control	Colon	TRUE	GSE165512	total	RNA-Seq	NA	NA	NA	NA	NA	NA	NA	NA	NA	NA
GAPDH	CS339	7965.53	1.25237	8.12372	Colon_Control	Control	Colon	TRUE	GSE165512	total	RNA-Seq	NA	NA	NA	NA	NA	NA	NA	NA	NA	NA
GAPDH	CS343	9597.52	1.52491	8.92398	Colon_Control	Control	Colon	TRUE	GSE165512	total	RNA-Seq	NA	NA	NA	NA	NA	NA	NA	NA	NA	NA
GAPDH	CS344	9580.34	1.48138	4.32398	Colon_Control	Control	Colon	TRUE	GSE165512	total	RNA-Seq	NA	NA	NA	NA	NA	NA	NA	NA	NA	NA
GAPDH	CS350	7127.12	1.60309	8.5795	Colon_Control	Control	Colon	TRUE	GSE165512	total	RNA-Seq	NA	NA	NA	NA	NA	NA	NA	NA	NA	NA
GAPDH	CS351	9722.24	-2.87916	7.03377	Colon_Control	Control	Colon	TRUE	GSE165512	total	RNA-Seq	NA	NA	NA	NA	NA	NA	NA	NA	NA	NA
GAPDH	CS361	8676.35	1.25387	8.31318	Colon_Control	Control	Colon	TRUE	GSE165512	total	RNA-Seq	NA	NA	NA	NA	NA	NA	NA	NA	NA	NA
GAPDH	CS388	8095.67	1.58161	8.65852	Colon_Control	Control	Colon	TRUE	GSE165512	total	RNA-Seq	NA	NA	NA	NA	NA	NA	NA	NA	NA	NA
GAPDH	CS396	9880.53	1.22825	8.59455	Colon_Control	Control	Colon	TRUE	GSE165512	total	RNA-Seq	NA	NA	NA	NA	NA	NA	NA	NA	NA	NA
GAPDH	CS405	8242.65	1.25401	8.70567	Colon_Control	Control	Colon	TRUE	GSE165512	total	RNA-Seq	NA	NA	NA	NA	NA	NA	NA	NA	NA	NA
GAPDH	CS415	8194.55	1.51617	8.57605	Colon_Control	Control	Colon	TRUE	GSE165512	total	RNA-Seq	NA	NA	NA	NA	NA	NA	NA	NA	NA	NA
GAPDH	CS424	8101.88	2.81147	5.76459	Colon_Control	Control	Colon	TRUE	GSE165512	total	RNA-Seq	NA	NA	NA	NA	NA	NA	NA	NA	NA	NA
GAPDH	IM293	10652.9	-5.03352	7.11989	Ileum_CD	CD	Ileum	FALSE	GSE165512	total	RNA-Seq	NA	NA	NA	NA	NA	NA	NA	NA	NA	NA
GAPDH	IM296	6684.83	-5.77776	6.6884	Ileum_CD	CD	Ileum	FALSE	GSE165512	total	RNA-Seq	NA	NA	NA	NA	NA	NA	NA	NA	NA	NA
GAPDH	IM297	6665.44	-6.02374	6.54439	Ileum_CD	CD	Ileum	FALSE	GSE165512	total	RNA-Seq	NA	NA	NA	NA	NA	NA	NA	NA	NA	NA
GAPDH	IM300	21608	-2.45812	7.74701	Ileum_CD	CD	Ileum	FALSE	GSE165512	total	RNA-Seq	NA	NA	NA	NA	NA	NA	NA	NA	NA	NA
GAPDH	IM305	8752.66	-5.197	7.11078	Ileum_CD	CD	Ileum	FALSE	GSE165512	total	RNA-Seq	NA	NA	NA	NA	NA	NA	NA	NA	NA	NA
GAPDH	IM309	6504.8	-5.92277	6.81273	Ileum_CD	CD	Ileum	FALSE	GSE165512	total	RNA-Seq	NA	NA	NA	NA	NA	NA	NA	NA	NA	NA
GAPDH	IM310	11480.6	1.53905	8.82564	Ileum_CD	CD	Ileum	FALSE	GSE165512	total	RNA-Seq	NA	NA	NA	NA	NA	NA	NA	NA	NA	NA
GAPDH	IM311	11322.9	4.39253	5.85525	Ileum_CD	CD	Ileum	FALSE	GSE165512	total	RNA-Seq	NA	NA	NA	NA	NA	NA	NA	NA	NA	NA
GAPDH	IM316	12087.5	1.67435	8.81654	Ileum_CD	CD	Ileum	FALSE	GSE165512	total	RNA-Seq	NA	NA	NA	NA	NA	NA	NA	NA	NA	NA
GAPDH	IM320	11028.1	1.67935	8.76523	Ileum_CD	CD	Ileum	FALSE	GSE165512	total	RNA-Seq	NA	NA	NA	NA	NA	NA	NA	NA	NA	NA
GAPDH	IM330	9413.3	1.3187	8.71252	Ileum_CD	CD	Ileum	FALSE	GSE165512	total	RNA-Seq	NA	NA	NA	NA	NA	NA	NA	NA	NA	NA
GAPDH	IM332	6258.93	-5.93086	6.64477	Ileum_CD	CD	Ileum	FALSE	GSE165512	total	RNA-Seq	NA	NA	NA	NA	NA	NA	NA	NA	NA	NA
GAPDH	IM340	6997.93	1.56428	8.53796	Ileum_CD	CD	Ileum	FALSE	GSE165512	total	RNA-Seq	NA	NA	NA	NA	NA	NA	NA	NA	NA	NA
GAPDH	IM348	10114.7	1.23221	8.29157	Ileum_CD	CD	Ileum	FALSE	GSE165512	total	RNA-Seq	NA	NA	NA	NA	NA	NA	NA	NA	NA	NA
GAPDH	IM354	10447	2.50937	4.95805	Ileum_CD	CD	Ileum	FALSE	GSE165512	total	RNA-Seq	NA	NA	NA	NA	NA	NA	NA	NA	NA	NA
GAPDH	IM356	6179.84	-5.88103	6.84486	Ileum_CD	CD	Ileum	FALSE	GSE165512	total	RNA-Seq	NA	NA	NA	NA	NA	NA	NA	NA	NA	NA
GAPDH	IM364	11013.1	1.44489	8.79482	Ileum_CD	CD	Ileum	FALSE	GSE165512	total	RNA-Seq	NA	NA	NA	NA	NA	NA	NA	NA	NA	NA
GAPDH	IM372	6862.8	1.46016	8.50326	Ileum_CD	CD	Ileum	FALSE	GSE165512	total	RNA-Seq	NA	NA	NA	NA	NA	NA	NA	NA	NA	NA
GAPDH	IM374	7291.37	-5.48549	6.68396	Ileum_CD	CD	Ileum	FALSE	GSE165512	total	RNA-Seq	NA	NA	NA	NA	NA	NA	NA	NA	NA	NA
GAPDH	IM376	6702.05	1.28142	8.64328	Ileum_CD	CD	Ileum	FALSE	GSE165512	total	RNA-Seq	NA	NA	NA	NA	NA	NA	NA	NA	NA	NA
GAPDH	IM381	9055.13	1.68094	8.9411	Ileum_CD	CD	Ileum	FALSE	GSE165512	total	RNA-Seq	NA	NA	NA	NA	NA	NA	NA	NA	NA	NA
GAPDH	IM382	10268.5	1.60685	8.8528	Ileum_CD	CD	Ileum	FALSE	GSE165512	total	RNA-Seq	NA	NA	NA	NA	NA	NA	NA	NA	NA	NA
GAPDH	IM385	16415	-2.45486	8.20178	Ileum_CD	CD	Ileum	FALSE	GSE165512	total	RNA-Seq	NA	NA	NA	NA	NA	NA	NA	NA	NA	NA
GAPDH	IM390	9102.44	1.61884	8.85223	Ileum_CD	CD	Ileum	FALSE	GSE165512	total	RNA-Seq	NA	NA	NA	NA	NA	NA	NA	NA	NA	NA
GAPDH	IM397	12985.9	1.66655	8.7278	Ileum_CD	CD	Ileum	FALSE	GSE165512	total	RNA-Seq	NA	NA	NA	NA	NA	NA	NA	NA	NA	NA
GAPDH	IM404	11621.2	4.37569	5.82774	Ileum_CD	CD	Ileum	FALSE	GSE165512	total	RNA-Seq	NA	NA	NA	NA	NA	NA	NA	NA	NA	NA
GAPDH	IM409	10322	4.29146	5.88858	Ileum_CD	CD	Ileum	FALSE	GSE165512	total	RNA-Seq	NA	NA	NA	NA	NA	NA	NA	NA	NA	NA
GAPDH	IM412	10212	1.54654	8.96836	Ileum_CD	CD	Ileum	FALSE	GSE165512	total	RNA-Seq	NA	NA	NA	NA	NA	NA	NA	NA	NA	NA
GAPDH	IM421	11684	1.69289	8.8294	Ileum_CD	CD	Ileum	FALSE	GSE165512	total	RNA-Seq	NA	NA	NA	NA	NA	NA	NA	NA	NA	NA
GAPDH	IM425	6398.28	-5.9797	6.3857	Ileum_CD	CD	Ileum	FALSE	GSE165512	total	RNA-Seq	NA	NA	NA	NA	NA	NA	NA	NA	NA	NA
GAPDH	IM432	10638.6	2.55294	5.34194	Ileum_CD	CD	Ileum	FALSE	GSE165512	total	RNA-Seq	NA	NA	NA	NA	NA	NA	NA	NA	NA	NA
GAPDH	IM438	13986	-1.99568	8.40943	Ileum_CD	CD	Ileum	FALSE	GSE165512	total	RNA-Seq	NA	NA	NA	NA	NA	NA	NA	NA	NA	NA
GAPDH	IM442	8237.59	1.35218	4.21912	Ileum_CD	CD	Ileum	FALSE	GSE165512	total	RNA-Seq	NA	NA	NA	NA	NA	NA	NA	NA	NA	NA
GAPDH	IM445	10572	2.62572	5.1463	Ileum_CD	CD	Ileum	FALSE	GSE165512	total	RNA-Seq	NA	NA	NA	NA	NA	NA	NA	NA	NA	NA
GAPDH	IM448	7129.17	1.3352	8.83016	Ileum_CD	CD	Ileum	FALSE	GSE165512	total	RNA-Seq	NA	NA	NA	NA	NA	NA	NA	NA	NA	NA
GAPDH	IM449	9094.06	1.70256	8.86525	Ileum_CD	CD	Ileum	FALSE	GSE165512	total	RNA-Seq	NA	NA	NA	NA	NA	NA	NA	NA	NA	NA
GAPDH	IM451	10607	4.24244	5.91126	Ileum_CD	CD	Ileum	FALSE	GSE165512	total	RNA-Seq	NA	NA	NA	NA	NA	NA	NA	NA	NA	NA
GAPDH	IMSA256	12715.4	-4.17937	7.31085	Ileum_CD	CD	Ileum	FALSE	GSE165512	total	RNA-Seq	NA	NA	NA	NA	NA	NA	NA	NA	NA	NA
GAPDH	IMSA276	12957	-4.3454	7.1809	Ileum_CD	CD	Ileum	FALSE	GSE165512	total	RNA-Seq	NA	NA	NA	NA	NA	NA	NA	NA	NA	NA
GAPDH	IMSA286	20112	-4.33222	7.22604	Ileum_CD	CD	Ileum	FALSE	GSE165512	total	RNA-Seq	NA	NA	NA	NA	NA	NA	NA	NA	NA	NA
GAPDH	IMSA343	11504.9	1.80221	8.95162	Ileum_CD	CD	Ileum	FALSE	GSE165512	total	RNA-Seq	NA	NA	NA	NA	NA	NA	NA	NA	NA	NA
GAPDH	IS_238	21696	-2.48509	7.7171	Ileum_Control	Control	Ileum	TRUE	GSE165512	total	RNA-Seq	NA	NA	NA	NA	NA	NA	NA	NA	NA	NA
GAPDH	IS238	38072.1	6.79899	3.79763	Ileum_Control	Control	Ileum	TRUE	GSE165512	total	RNA-Seq	NA	NA	NA	NA	NA	NA	NA	NA	NA	NA
GAPDH	IS243	23725	-2.4631	7.72905	Ileum_Control	Control	Ileum	TRUE	GSE165512	total	RNA-Seq	NA	NA	NA	NA	NA	NA	NA	NA	NA	NA
GAPDH	IS253	18556	-2.71273	7.77938	Ileum_Control	Control	Ileum	TRUE	GSE165512	total	RNA-Seq	NA	NA	NA	NA	NA	NA	NA	NA	NA	NA
GAPDH	IS283	21439	-3.55081	7.62135	Ileum_Control	Control	Ileum	TRUE	GSE165512	total	RNA-Seq	NA	NA	NA	NA	NA	NA	NA	NA	NA	NA
GAPDH	IS322	8704.86	-3.1076	7.17732	Ileum_Control	Control	Ileum	TRUE	GSE165512	total	RNA-Seq	NA	NA	NA	NA	NA	NA	NA	NA	NA	NA
GAPDH	IS399	7961.88	1.27027	8.26009	Ileum_Control	Control	Ileum	TRUE	GSE165512	total	RNA-Seq	NA	NA	NA	NA	NA	NA	NA	NA	NA	NA
GAPDH	IS418	8259.74	1.23148	8.09448	Ileum_Control	Control	Ileum	TRUE	GSE165512	total	RNA-Seq	NA	NA	NA	NA	NA	NA	NA	NA	NA	NA
GAPDH	IS430	8527.31	1.26868	8.13912	Ileum_Control	Control	Ileum	TRUE	GSE165512	total	RNA-Seq	NA	NA	NA	NA	NA	NA	NA	NA	NA	NA
GAPDH	IS437	8742.26	1.25159	8.10748	Ileum_Control	Control	Ileum	TRUE	GSE165512	total	RNA-Seq	NA	NA	NA	NA	NA	NA	NA	NA	NA	NA
GAPDH	IS444	9825.67	1.27575	8.20602	Ileum_Control	Control	Ileum	TRUE	GSE165512	total	RNA-Seq	NA	NA	NA	NA	NA	NA	NA	NA	NA	NA
GAPDH	R276CMSA	6872.51	-5.61857	6.63618	Colon_CD	CD	Colon	FALSE	GSE165512	total	RNA-Seq	NA	NA	NA	NA	NA	NA	NA	NA	NA	NA
GAPDH	R286CMSA	18709	-4.48832	7.12868	Colon_CD	CD	Colon	FALSE	GSE165512	total	RNA-Seq	NA	NA	NA	NA	NA	NA	NA	NA	NA	NA
GAPDH	R292CMSA	9839.64	-5.10865	7.07276	Colon_CD	CD	Colon	FALSE	GSE165512	total	RNA-Seq	NA	NA	NA	NA	NA	NA	NA	NA	NA	NA
GAPDH	R292IMSA	6558.97	-5.77744	6.79994	Ileum_CD	CD	Ileum	FALSE	GSE165512	total	RNA-Seq	NA	NA	NA	NA	NA	NA	NA	NA	NA	NA
GAPDH	R308CMSA	9567.19	1.27459	8.30126	Colon_CD	CD	Colon	FALSE	GSE165512	total	RNA-Seq	NA	NA	NA	NA	NA	NA	NA	NA	NA	NA
GAPDH	R316IMSA	9668.64	1.27511	8.71433	Ileum_CD	CD	Ileum	FALSE	GSE165512	total	RNA-Seq	NA	NA	NA	NA	NA	NA	NA	NA	NA	NA
GAPDH	R347CMSA	7265.82	1.60763	8.47324	Colon_CD	CD	Colon	FALSE	GSE165512	total	RNA-Seq	NA	NA	NA	NA	NA	NA	NA	NA	NA	NA
GAPDH	R347IMSA	10389.4	1.27036	8.26336	Ileum_CD	CD	Ileum	FALSE	GSE165512	total	RNA-Seq	NA	NA	NA	NA	NA	NA	NA	NA	NA	NA
GAPDH	R371CMSA	12269.6	3.79325	5.27479	Colon_CD	CD	Colon	FALSE	GSE165512	total	RNA-Seq	NA	NA	NA	NA	NA	NA	NA	NA	NA	NA
GAPDH	SRR10104064	12330.4	-4.71367	8.42691	Ileum_Control	Control	Ileum	TRUE	GSE137344	3' polyA	RNA-Seq	NA	NA	Black	Male	NA	NA	NA	NA	NA	NA
GAPDH	SRR10104065	11413.5	6.14148	4.2539	Ileum_UC	UC	Ileum	FALSE	GSE137344	3' polyA	RNA-Seq	NA	13	Black	Male	NA	NA	NA	NA	NA	NA
GAPDH	SRR10104066	11412.9	3.4639	4.71577	Ileum_UC	UC	Ileum	FALSE	GSE137344	3' polyA	RNA-Seq	NA	13	Black	Female	NA	NA	NA	NA	NA	NA
GAPDH	SRR10104067	11627	-2.86154	8.03981	Ileum_Control	Control	Ileum	TRUE	GSE137344	3' polyA	RNA-Seq	NA	NA	White	Female	NA	NA	NA	NA	NA	NA
GAPDH	SRR10104068	11869	2.9641	1.98003	Ileum_CD	CD	Ileum	FALSE	GSE137344	3' polyA	RNA-Seq	NA	12	Black	Male	NA	NA	NA	NA	NA	NA
GAPDH	SRR10104069	11568	6.14137	4.29885	Ileum_CD	CD	Ileum	FALSE	GSE137344	3' polyA	RNA-Seq	NA	NA	Black	Female	NA	NA	NA	NA	NA	NA
GAPDH	SRR10104070	11662	-3.13799	7.92144	Ileum_Control	Control	Ileum	TRUE	GSE137344	3' polyA	RNA-Seq	NA	NA	White	Female	NA	NA	NA	NA	NA	NA
GAPDH	SRR10104071	12878.1	-4.87741	8.56394	Ileum_CD	CD	Ileum	FALSE	GSE137344	3' polyA	RNA-Seq	NA	10	Black	Male	NA	NA	NA	NA	NA	NA
GAPDH	SRR10104072	11966.7	-2.22325	7.28273	Ileum_UC	UC	Ileum	FALSE	GSE137344	3' polyA	RNA-Seq	NA	8	White	Female	NA	NA	NA	NA	NA	NA
GAPDH	SRR10104073	11759.7	-3.51401	7.92561	Ileum_Control	Control	Ileum	FALSE	GSE137344	3' polyA	RNA-Seq	NA	13	White	Male	NA	NA	NA	NA	NA	NA
GAPDH	SRR10104074	12296.2	-4.49887	8.11296	Ileum_CD	CD	Ileum	FALSE	GSE137344	3' polyA	RNA-Seq	NA	13	Black	Female	NA	NA	NA	NA	NA	NA
GAPDH	SRR10104075	12813	-4.76007	8.47763	Ileum_CD	CD	Ileum	FALSE	GSE137344	3' polyA	RNA-Seq	NA	12	White	Male	NA	NA	NA	NA	NA	NA
GAPDH	SRR10104076	11716.3	0.958015	7.25366	Ileum_CD	CD	Ileum	FALSE	GSE137344	3' polyA	RNA-Seq	NA	5	Black	Male	NA	NA	NA	NA	NA	NA
GAPDH	SRR10104077	12351.8	-4.46436	8.28165	Ileum_CD	CD	Ileum	FALSE	GSE137344	3' polyA	RNA-Seq	NA	17	Black	Male	NA	NA	NA	NA	NA	NA
GAPDH	SRR10104078	11854.6	-2.54617	7.02219	Ileum_CD	CD	Ileum	FALSE	GSE137344	3' polyA	RNA-Seq	NA	NA	Black	Female	NA	NA	NA	NA	NA	NA
GAPDH	SRR10104079	12186.1	-4.59581	8.26325	Ileum_UC	UC	Ileum	FALSE	GSE137344	3' polyA	RNA-Seq	NA	NA	Black	Male	NA	NA	NA	NA	NA	NA
GAPDH	SRR10104080	12524	-4.57747	8.36746	Ileum_UC	UC	Ileum	FALSE	GSE137344	3' polyA	RNA-Seq	NA	NA	Black	Male	NA	NA	NA	NA	NA	NA
GAPDH	SRR10104081	11545.1	-1.35196	7.69197	Ileum_CD	CD	Ileum	FALSE	GSE137344	3' polyA	RNA-Seq	NA	NA	Black	Male	NA	NA	NA	NA	NA	NA
GAPDH	SRR10104082	12085.5	-4.61847	8.12687	Ileum_Control	Control	Ileum	TRUE	GSE137344	3' polyA	RNA-Seq	NA	NA	White	Female	NA	NA	NA	NA	NA	NA
GAPDH	SRR10104083	11911	-4.61258	8.25428	Ileum_CD	CD	Ileum	FALSE	GSE137344	3' polyA	RNA-Seq	NA	18	White	Female	NA	NA	NA	NA	NA	NA
GAPDH	SRR10104084	11924.6	-4.48466	8.35811	Ileum_CD	CD	Ileum	FALSE	GSE137344	3' polyA	RNA-Seq	NA	17	White	Female	NA	NA	NA	NA	NA	NA
GAPDH	SRR10104085	11562.3	-2.80346	8.19644	Ileum_UC	UC	Ileum	FALSE	GSE137344	3' polyA	RNA-Seq	NA	13	White	Female	NA	NA	NA	NA	NA	NA
GAPDH	SRR10104086	11868	-2.66354	7.34805	Ileum_CD	CD	Ileum	FALSE	GSE137344	3' polyA	RNA-Seq	NA	10	White	Male	NA	NA	NA	NA	NA	NA
GAPDH	SRR10104087	12374.5	6.45889	3.9621	Ileum_CD	CD	Ileum	FALSE	GSE137344	3' polyA	RNA-Seq	NA	9	White	Female	NA	NA	NA	NA	NA	NA
GAPDH	SRR10104088	11921.7	6.24862	4.225	Ileum_UC	UC	Ileum	FALSE	GSE137344	3' polyA	RNA-Seq	NA	18	Black	Male	NA	NA	NA	NA	NA	NA
GAPDH	SRR10104089	12671.7	-4.74718	8.48208	Ileum_CD	CD	Ileum	FALSE	GSE137344	3' polyA	RNA-Seq	NA	13	White	Female	NA	NA	NA	NA	NA	NA
GAPDH	SRR10104090	11516.2	1.85829	5.47243	Ileum_Control	Control	Ileum	TRUE	GSE137344	3' polyA	RNA-Seq	NA	NA	White	Female	NA	NA	NA	NA	NA	NA
GAPDH	SRR10104091	11637	-3.18798	7.44389	Ileum_CD	CD	Ileum	FALSE	GSE137344	3' polyA	RNA-Seq	NA	NA	Black	Male	NA	NA	NA	NA	NA	NA
GAPDH	SRR10104092	11710.2	5.89992	4.37093	Ileum_Control	Control	Ileum	TRUE	GSE137344	3' polyA	RNA-Seq	NA	NA	White	Female	NA	NA	NA	NA	NA	NA
GAPDH	SRR10104093	11568.6	-4.63429	7.85717	Ileum_CD	CD	Ileum	FALSE	GSE137344	3' polyA	RNA-Seq	NA	8	Black	Female	NA	NA	NA	NA	NA	NA
GAPDH	SRR10104094	11714.4	-4.68641	7.81147	Ileum_CD	CD	Ileum	FALSE	GSE137344	3' polyA	RNA-Seq	NA	12	White	Female	NA	NA	NA	NA	NA	NA
GAPDH	SRR10104095	11922.5	-1.53862	8.49593	Ileum_Control	Control	Ileum	FALSE	GSE137344	3' polyA	RNA-Seq	NA	NA	White	Male	NA	NA	NA	NA	NA	NA
GAPDH	SRR10104096	12794.2	-4.73008	8.50219	Ileum_CD	CD	Ileum	FALSE	GSE137344	3' polyA	RNA-Seq	NA	9	Black	Female	NA	NA	NA	NA	NA	NA
GAPDH	SRR10104097	11929.3	-4.51083	8.09815	Ileum_CD	CD	Ileum	FALSE	GSE137344	3' polyA	RNA-Seq	NA	13	Black	Female	NA	NA	NA	NA	NA	NA
GAPDH	SRR10104098	11573.5	1.84156	5.48343	Ileum_UC	UC	Ileum	FALSE	GSE137344	3' polyA	RNA-Seq	NA	NA	Black	Female	NA	NA	NA	NA	NA	NA
GAPDH	SRR10104099	11622.8	1.97255	5.33074	Ileum_CD	CD	Ileum	FALSE	GSE137344	3' polyA	RNA-Seq	NA	NA	Black	Female	NA	NA	NA	NA	NA	NA
GAPDH	SRR10104100	11862	-3.20966	7.36694	Ileum_CD	CD	Ileum	FALSE	GSE137344	3' polyA	RNA-Seq	NA	NA	Black	Female	NA	NA	NA	NA	NA	NA
GAPDH	SRR10104101	11807.5	6.37637	4.15364	Ileum_Control	Control	Ileum	TRUE	GSE137344	3' polyA	RNA-Seq	NA	NA	White	Female	NA	NA	NA	NA	NA	NA
GAPDH	SRR10104102	11557.4	6.04704	4.35075	Ileum_CD	CD	Ileum	FALSE	GSE137344	3' polyA	RNA-Seq	NA	NA	Black	Female	NA	NA	NA	NA	NA	NA
GAPDH	SRR10104103	11748.6	-3.16881	8.2438	Ileum_CD	CD	Ileum	FALSE	GSE137344	3' polyA	RNA-Seq	NA	NA	White	Male	NA	NA	NA	NA	NA	NA
GAPDH	SRR10104104	11559.4	-1.97476	7.63018	Ileum_CD	CD	Ileum	FALSE	GSE137344	3' polyA	RNA-Seq	NA	11	Black	Female	NA	NA	NA	NA	NA	NA
GAPDH	SRR10104105	12051.3	-4.51458	8.30243	Ileum_CD	CD	Ileum	FALSE	GSE137344	3' polyA	RNA-Seq	NA	13	Black	Male	NA	NA	NA	NA	NA	NA
GAPDH	SRR10104106	12543.5	-4.74556	8.22819	Ileum_Control	Control	Ileum	TRUE	GSE137344	3' polyA	RNA-Seq	NA	NA	White	Female	NA	NA	NA	NA	NA	NA
GAPDH	SRR10104107	11510.2	-1.95585	7.66657	Ileum_CD	CD	Ileum	FALSE	GSE137344	3' polyA	RNA-Seq	NA	8	Black	Female	NA	NA	NA	NA	NA	NA
GAPDH	SRR10104108	11533.5	6.41239	4.17385	Ileum_CD	CD	Ileum	FALSE	GSE137344	3' polyA	RNA-Seq	NA	NA	Black	Male	NA	NA	NA	NA	NA	NA
GAPDH	SRR10104109	12470.1	-4.6921	8.2952	Ileum_UC	UC	Ileum	FALSE	GSE137344	3' polyA	RNA-Seq	NA	16	Mult	Female	NA	NA	NA	NA	NA	NA
GAPDH	SRR10104110	13266.9	-4.87313	8.56722	Ileum_UC	UC	Ileum	FALSE	GSE137344	3' polyA	RNA-Seq	NA	NA	Black	Male	NA	NA	NA	NA	NA	NA
GAPDH	SRR10104111	12051.7	3.60448	4.96436	Ileum_CD	CD	Ileum	FALSE	GSE137344	3' polyA	RNA-Seq	NA	NA	White	Male	NA	NA	NA	NA	NA	NA
GAPDH	SRR10104112	13251	-4.88114	8.56215	Ileum_CD	CD	Ileum	FALSE	GSE137344	3' polyA	RNA-Seq	NA	12	White	Male	NA	NA	NA	NA	NA	NA
GAPDH	SRR10104113	11697.7	-2.68484	7.21548	Ileum_CD	CD	Ileum	FALSE	GSE137344	3' polyA	RNA-Seq	NA	16	Black	Male	NA	NA	NA	NA	NA	NA
GAPDH	SRR10104114	13034.6	-4.89063	8.56025	Ileum_CD	CD	Ileum	FALSE	GSE137344	3' polyA	RNA-Seq	NA	12	White	Female	NA	NA	NA	NA	NA	NA
GAPDH	SRR10104115	12859.9	-4.68262	8.4345	Ileum_Control	Control	Ileum	TRUE	GSE137344	3' polyA	RNA-Seq	NA	NA	White	Female	NA	NA	NA	NA	NA	NA
GAPDH	SRR10104116	11764.2	-2.92482	7.32764	Ileum_CD	CD	Ileum	FALSE	GSE137344	3' polyA	RNA-Seq	NA	NA	Black	Female	NA	NA	NA	NA	NA	NA
GAPDH	SRR10104117	11731.7	-2.6967	7.34962	Ileum_CD	CD	Ileum	FALSE	GSE137344	3' polyA	RNA-Seq	NA	11	Black	Male	NA	NA	NA	NA	NA	NA
GAPDH	SRR10104118	12727.8	-4.57943	8.40225	Ileum_CD	CD	Ileum	FALSE	GSE137344	3' polyA	RNA-Seq	NA	NA	Black	Female	NA	NA	NA	NA	NA	NA
GAPDH	SRR10104119	13223.6	-4.87574	8.55428	Ileum_CD	CD	Ileum	FALSE	GSE137344	3' polyA	RNA-Seq	NA	16	Black	Female	NA	NA	NA	NA	NA	NA
GAPDH	SRR10104120	11728.1	2.81509	5.41821	Ileum_CD	CD	Ileum	FALSE	GSE137344	3' polyA	RNA-Seq	NA	17	Black	Female	NA	NA	NA	NA	NA	NA
GAPDH	SRR10104121	12197	-4.51252	8.34129	Ileum_CD	CD	Ileum	FALSE	GSE137344	3' polyA	RNA-Seq	NA	10	White	Female	NA	NA	NA	NA	NA	NA
GAPDH	SRR10104122	12264.5	-4.52519	8.37324	Ileum_UC	UC	Ileum	FALSE	GSE137344	3' polyA	RNA-Seq	NA	7	White	Female	NA	NA	NA	NA	NA	NA
GAPDH	SRR10104123	12219.6	-4.53085	8.30282	Ileum_Control	Control	Ileum	TRUE	GSE137344	3' polyA	RNA-Seq	NA	NA	White	Male	NA	NA	NA	NA	NA	NA
GAPDH	SRR10104124	12407.8	-4.7429	8.37892	Ileum_Control	Control	Ileum	TRUE	GSE137344	3' polyA	RNA-Seq	NA	NA	Black	Male	NA	NA	NA	NA	NA	NA
GAPDH	SRR10104125	12439.9	-4.58077	8.25894	Ileum_CD	CD	Ileum	FALSE	GSE137344	3' polyA	RNA-Seq	NA	10	Black	Male	NA	NA	NA	NA	NA	NA
GAPDH	SRR10104126	11589.9	-1.40607	7.72412	Ileum_Control	Control	Ileum	TRUE	GSE137344	3' polyA	RNA-Seq	NA	NA	White	Female	NA	NA	NA	NA	NA	NA
GAPDH	SRR10104127	13200.8	-4.9047	8.60694	Ileum_Control	Control	Ileum	TRUE	GSE137344	3' polyA	RNA-Seq	NA	NA	Black	Male	NA	NA	NA	NA	NA	NA
GAPDH	SRR10104128	11692	1.70373	5.44971	Ileum_UC	UC	Ileum	FALSE	GSE137344	3' polyA	RNA-Seq	NA	16	White	Female	NA	NA	NA	NA	NA	NA
GAPDH	SRR10104129	11774.7	-2.87258	7.24652	Ileum_Control	Control	Ileum	TRUE	GSE137344	3' polyA	RNA-Seq	NA	NA	Black	Male	NA	NA	NA	NA	NA	NA
GAPDH	SRR10104130	11757.7	-1.40327	7.60668	Ileum_CD	CD	Ileum	FALSE	GSE137344	3' polyA	RNA-Seq	NA	14	White	Female	NA	NA	NA	NA	NA	NA
GAPDH	SRR10104131	12002.5	-1.96	7.65448	Ileum_CD	CD	Ileum	FALSE	GSE137344	3' polyA	RNA-Seq	NA	NA	Black	Female	NA	NA	NA	NA	NA	NA
GAPDH	SRR10104132	11754.2	6.25205	4.27132	Ileum_Control	Control	Ileum	TRUE	GSE137344	3' polyA	RNA-Seq	NA	NA	Asian	Male	NA	NA	NA	NA	NA	NA
GAPDH	SRR10104133	13184.3	-4.81159	8.52514	Ileum_CD	CD	Ileum	FALSE	GSE137344	3' polyA	RNA-Seq	NA	7	White	Female	NA	NA	NA	NA	NA	NA
GAPDH	SRR10104134	11577.4	2.04056	5.36102	Ileum_CD	CD	Ileum	FALSE	GSE137344	3' polyA	RNA-Seq	NA	13	Black	Male	NA	NA	NA	NA	NA	NA
GAPDH	SRR10104135	12570.1	-4.57993	8.33069	Ileum_CD	CD	Ileum	FALSE	GSE137344	3' polyA	RNA-Seq	NA	14	White	Male	NA	NA	NA	NA	NA	NA
GAPDH	SRR10104136	11809.7	-1.36085	7.69184	Ileum_Control	Control	Ileum	TRUE	GSE137344	3' polyA	RNA-Seq	NA	NA	Mult	Female	NA	NA	NA	NA	NA	NA
GAPDH	SRR10104137	12311.4	-4.62617	8.40159	Ileum_UC	UC	Ileum	FALSE	GSE137344	3' polyA	RNA-Seq	NA	16	White	Male	NA	NA	NA	NA	NA	NA
GAPDH	SRR10104138	13286.8	-4.88122	8.57266	Ileum_Control	Control	Ileum	TRUE	GSE137344	3' polyA	RNA-Seq	NA	NA	White	Male	NA	NA	NA	NA	NA	NA
GAPDH	SRR10104139	11694.3	6.21806	4.29891	Ileum_UC	UC	Ileum	FALSE	GSE137344	3' polyA	RNA-Seq	NA	18	White	Female	NA	NA	NA	NA	NA	NA
GAPDH	SRR10104140	12817.8	-4.8167	8.52522	Ileum_CD	CD	Ileum	FALSE	GSE137344	3' polyA	RNA-Seq	NA	17	White	Male	NA	NA	NA	NA	NA	NA
GAPDH	SRR10104141	11794.5	-3.17096	8.23345	Ileum_Control	Control	Ileum	TRUE	GSE137344	3' polyA	RNA-Seq	NA	NA	White	Male	NA	NA	NA	NA	NA	NA
GAPDH	SRR10104142	11796.9	-3.12524	8.23545	Ileum_UC	UC	Ileum	FALSE	GSE137344	3' polyA	RNA-Seq	NA	14	White	Male	NA	NA	NA	NA	NA	NA
GAPDH	SRR10104143	11548.7	6.17983	4.40179	Ileum_CD	CD	Ileum	FALSE	GSE137344	3' polyA	RNA-Seq	NA	NA	White	Female	NA	NA	NA	NA	NA	NA
GAPDH	SRR10104144	11794	-4.61095	8.04951	Ileum_CD	CD	Ileum	FALSE	GSE137344	3' polyA	RNA-Seq	NA	17	White	Male	NA	NA	NA	NA	NA	NA
GAPDH	SRR10104145	11920.5	-4.62928	7.89864	Ileum_CD	CD	Ileum	FALSE	GSE137344	3' polyA	RNA-Seq	NA	15	White	Female	NA	NA	NA	NA	NA	NA
GAPDH	SRR10104146	11782.3	6.37317	4.10709	Ileum_Control	Control	Ileum	TRUE	GSE137344	3' polyA	RNA-Seq	NA	NA	White	Male	NA	NA	NA	NA	NA	NA
GAPDH	SRR10104147	12356.1	6.86892	3.78637	Ileum_UC	UC	Ileum	FALSE	GSE137344	3' polyA	RNA-Seq	NA	4	White	Female	NA	NA	NA	NA	NA	NA
GAPDH	SRR10104148	11876.3	-4.55089	8.03544	Ileum_Control	Control	Ileum	TRUE	GSE137344	3' polyA	RNA-Seq	NA	NA	White	Female	NA	NA	NA	NA	NA	NA
GAPDH	SRR10104149	11858.6	-4.5193	8.03744	Ileum_Control	Control	Ileum	TRUE	GSE137344	3' polyA	RNA-Seq	NA	NA	White	Male	NA	NA	NA	NA	NA	NA
GAPDH	SRR10104150	11770.3	5.68696	4.56822	Ileum_Control	Control	Ileum	TRUE	GSE137344	3' polyA	RNA-Seq	NA	NA	White	Male	NA	NA	NA	NA	NA	NA
GAPDH	SRR10104151	12230.9	6.37155	4.11326	Ileum_CD	CD	Ileum	FALSE	GSE137344	3' polyA	RNA-Seq	NA	17	White	Male	NA	NA	NA	NA	NA	NA
GAPDH	SRR10104152	12494.8	6.77579	3.87149	Ileum_CD	CD	Ileum	FALSE	GSE137344	3' polyA	RNA-Seq	NA	12	White	Male	NA	NA	NA	NA	NA	NA
GAPDH	SRR10104153	12384.6	-3.9209	8.3326	Ileum_UC	UC	Ileum	FALSE	GSE137344	3' polyA	RNA-Seq	NA	4	White	Male	NA	NA	NA	NA	NA	NA
GAPDH	SRR10104154	11637.7	1.88873	5.41454	Ileum_UC	UC	Ileum	FALSE	GSE137344	3' polyA	RNA-Seq	NA	9	White	Male	NA	NA	NA	NA	NA	NA
GAPDH	SRR10104155	12148.3	-4.64902	8.20976	Ileum_UC	UC	Ileum	FALSE	GSE137344	3' polyA	RNA-Seq	NA	12	White	Female	NA	NA	NA	NA	NA	NA
GAPDH	SRR10104156	12060.8	6.33123	4.02014	Ileum_UC	UC	Ileum	FALSE	GSE137344	3' polyA	RNA-Seq	NA	5	White	Female	NA	NA	NA	NA	NA	NA
GAPDH	SRR10104157	11807.6	-2.86846	8.24188	Ileum_CD	CD	Ileum	FALSE	GSE137344	3' polyA	RNA-Seq	NA	15	White	Male	NA	NA	NA	NA	NA	NA
GAPDH	SRR10104158	11506.3	3.38618	4.84617	Ileum_CD	CD	Ileum	FALSE	GSE137344	3' polyA	RNA-Seq	NA	NA	Black	Female	NA	NA	NA	NA	NA	NA
GAPDH	SRR10104159	11562.9	6.01241	4.33024	Ileum_CD	CD	Ileum	FALSE	GSE137344	3' polyA	RNA-Seq	NA	NA	Black	Male	NA	NA	NA	NA	NA	NA
GAPDH	SRR10104160	12639.9	-4.73408	8.48453	Ileum_UC	UC	Ileum	FALSE	GSE137344	3' polyA	RNA-Seq	NA	NA	Black	Male	NA	NA	NA	NA	NA	NA
GAPDH	SRR10104161	11655.1	6.46322	4.063	Ileum_UC	UC	Ileum	FALSE	GSE137344	3' polyA	RNA-Seq	NA	NA	Black	Male	NA	NA	NA	NA	NA	NA
GAPDH	SRR10104162	11522.7	4.6531	4.87336	Ileum_CD	CD	Ileum	FALSE	GSE137344	3' polyA	RNA-Seq	NA	NA	Black	Female	NA	NA	NA	NA	NA	NA
GAPDH	SRR10104163	11855.4	-1.97732	7.01638	Ileum_CD	CD	Ileum	FALSE	GSE137344	3' polyA	RNA-Seq	NA	12	Black	Male	NA	NA	NA	NA	NA	NA
GAPDH	SRR10104164	11808.4	4.6368	4.95112	Ileum_CD	CD	Ileum	FALSE	GSE137344	3' polyA	RNA-Seq	NA	11	Black	Male	NA	NA	NA	NA	NA	NA
GAPDH	SRR10104165	11631.8	-1.47301	8.4302	Ileum_CD	CD	Ileum	FALSE	GSE137344	3' polyA	RNA-Seq	NA	12	Black	Male	NA	NA	NA	NA	NA	NA
GAPDH	SRR10104166	11977.9	3.91135	5.18639	Ileum_CD	CD	Ileum	FALSE	GSE137344	3' polyA	RNA-Seq	NA	14	Black	Male	NA	NA	NA	NA	NA	NA
GAPDH	SRR10104167	12044	4.62934	4.79089	Ileum_CD	CD	Ileum	FALSE	GSE137344	3' polyA	RNA-Seq	NA	25	Black	Female	NA	NA	NA	NA	NA	NA
GAPDH	SRR10104168	11505.1	-1.32266	8.58254	Ileum_CD	CD	Ileum	FALSE	GSE137344	3' polyA	RNA-Seq	NA	9	Black	Female	NA	NA	NA	NA	NA	NA
GAPDH	SRR10104169	11608.7	-0.121795	8.43406	Ileum_CD	CD	Ileum	FALSE	GSE137344	3' polyA	RNA-Seq	NA	NA	Black	Male	NA	NA	NA	NA	NA	NA
GAPDH	SRR10104170	11706.7	3.98171	5.00953	Ileum_CD	CD	Ileum	FALSE	GSE137344	3' polyA	RNA-Seq	NA	NA	Black	Male	NA	NA	NA	NA	NA	NA
GAPDH	SRR10104171	11490.1	4.62941	5.04566	Ileum_CD	CD	Ileum	FALSE	GSE137344	3' polyA	RNA-Seq	NA	8	Black	Female	NA	NA	NA	NA	NA	NA
GAPDH	SRR10104172	11824.1	3.8073	5.21648	Ileum_UC	UC	Ileum	FALSE	GSE137344	3' polyA	RNA-Seq	NA	14	Black	Male	NA	NA	NA	NA	NA	NA
GAPDH	SRR10104173	11994.1	-1.44581	8.51174	Ileum_CD	CD	Ileum	FALSE	GSE137344	3' polyA	RNA-Seq	NA	13	Black	Male	NA	NA	NA	NA	NA	NA
GAPDH	SRR10104174	11527.2	4.45339	5.09441	Ileum_UC	UC	Ileum	FALSE	GSE137344	3' polyA	RNA-Seq	NA	26	Black	Female	NA	NA	NA	NA	NA	NA
GAPDH	SRR10104175	11767.7	2.93558	2.87609	Ileum_UC	UC	Ileum	FALSE	GSE137344	3' polyA	RNA-Seq	NA	10	Black	Male	NA	NA	NA	NA	NA	NA
GAPDH	SRR10104176	12098.1	4.85259	4.96574	Ileum_Control	Control	Ileum	TRUE	GSE137344	3' polyA	RNA-Seq	NA	NA	Black	Female	NA	NA	NA	NA	NA	NA
GAPDH	SRR10104177	12002.5	4.48216	4.88449	Ileum_CD	CD	Ileum	FALSE	GSE137344	3' polyA	RNA-Seq	NA	15	Black	Female	NA	NA	NA	NA	NA	NA
GAPDH	SRR10104178	12044.6	4.41976	4.90023	Ileum_UC	UC	Ileum	FALSE	GSE137344	3' polyA	RNA-Seq	NA	NA	Black	Female	NA	NA	NA	NA	NA	NA
GAPDH	SRR10104179	11907.7	4.1218	4.94656	Ileum_CD	CD	Ileum	FALSE	GSE137344	3' polyA	RNA-Seq	NA	17	Black	Female	NA	NA	NA	NA	NA	NA
GAPDH	SRR10104180	12110.1	4.77315	4.9647	Ileum_UC	UC	Ileum	FALSE	GSE137344	3' polyA	RNA-Seq	NA	11	Black	Male	NA	NA	NA	NA	NA	NA
GAPDH	SRR10104181	11798.6	-2.03804	6.89451	Ileum_UC	UC	Ileum	FALSE	GSE137344	3' polyA	RNA-Seq	NA	8	Black	Female	NA	NA	NA	NA	NA	NA
GAPDH	SRR10104182	11894.7	4.27125	5.13276	Ileum_CD	CD	Ileum	FALSE	GSE137344	3' polyA	RNA-Seq	NA	12	Black	Male	NA	NA	NA	NA	NA	NA
GAPDH	SRR10104183	11906.5	-1.3482	8.56716	Ileum_CD	CD	Ileum	FALSE	GSE137344	3' polyA	RNA-Seq	NA	11	Black	Male	NA	NA	NA	NA	NA	NA
GAPDH	SRR10104184	11661.9	4.83977	4.85204	Ileum_CD	CD	Ileum	FALSE	GSE137344	3' polyA	RNA-Seq	NA	10	Black	Female	NA	NA	NA	NA	NA	NA
GAPDH	SRR10104185	11820.9	-4.79134	7.67719	Ileum_Control	Control	Ileum	TRUE	GSE137344	3' polyA	RNA-Seq	NA	NA	Black	Male	NA	NA	NA	NA	NA	NA
GAPDH	SRR10104186	11665.1	3.01825	3.39391	Ileum_CD	CD	Ileum	FALSE	GSE137344	3' polyA	RNA-Seq	NA	10	Black	Female	NA	NA	NA	NA	NA	NA
GAPDH	SRR10104187	11989	-1.24193	8.47612	Ileum_Control	Control	Ileum	TRUE	GSE137344	3' polyA	RNA-Seq	NA	NA	Black	Male	NA	NA	NA	NA	NA	NA
GAPDH	SRR10104188	11768.5	-1.33794	8.59239	Ileum_Control	Control	Ileum	TRUE	GSE137344	3' polyA	RNA-Seq	NA	NA	Black	Male	NA	NA	NA	NA	NA	NA
GAPDH	SRR10104189	11984.6	1.72248	6.84605	Ileum_UC	UC	Ileum	FALSE	GSE137344	3' polyA	RNA-Seq	NA	8	Black	Female	NA	NA	NA	NA	NA	NA
GAPDH	SRR10104190	12712.6	-4.82611	8.54169	Ileum_CD	CD	Ileum	FALSE	GSE137344	3' polyA	RNA-Seq	NA	15	Black	Female	NA	NA	NA	NA	NA	NA
GAPDH	SRR10104191	12702.9	-4.60714	8.27906	Ileum_CD	CD	Ileum	FALSE	GSE137344	3' polyA	RNA-Seq	NA	13	Black	Female	NA	NA	NA	NA	NA	NA
GAPDH	SRR10104192	11753.4	4.26891	5.01438	Ileum_CD	CD	Ileum	FALSE	GSE137344	3' polyA	RNA-Seq	NA	NA	Black	Male	NA	NA	NA	NA	NA	NA
GAPDH	SRR10104193	11724.2	3.98675	5.14702	Ileum_UC	UC	Ileum	FALSE	GSE137344	3' polyA	RNA-Seq	NA	38	Black	Male	NA	NA	NA	NA	NA	NA
GAPDH	SRR10104194	11908.6	3.06831	3.33586	Ileum_CD	CD	Ileum	FALSE	GSE137344	3' polyA	RNA-Seq	NA	23	Black	Male	NA	NA	NA	NA	NA	NA
GAPDH	SRR10104195	11747.1	1.88057	8.69551	Ileum_CD	CD	Ileum	FALSE	GSE137344	3' polyA	RNA-Seq	NA	NA	Black	Female	NA	NA	NA	NA	NA	NA
GAPDH	SRR10104196	11864.4	4.25538	5.11092	Ileum_CD	CD	Ileum	FALSE	GSE137344	3' polyA	RNA-Seq	NA	38	Black	Male	NA	NA	NA	NA	NA	NA
GAPDH	SRR10104197	11483	4.82607	4.93304	Ileum_CD	CD	Ileum	FALSE	GSE137344	3' polyA	RNA-Seq	NA	15	Black	Female	NA	NA	NA	NA	NA	NA
GAPDH	SRR10104198	11603.3	4.25256	5.05834	Ileum_CD	CD	Ileum	FALSE	GSE137344	3' polyA	RNA-Seq	NA	14	Black	Male	NA	NA	NA	NA	NA	NA
GAPDH	SRR10104199	12048	-4.42497	8.38686	Ileum_Control	Control	Ileum	TRUE	GSE137344	3' polyA	RNA-Seq	NA	NA	Black	Female	NA	NA	NA	NA	NA	NA
GAPDH	SRR10104200	11748	4.4183	4.94535	Ileum_CD	CD	Ileum	FALSE	GSE137344	3' polyA	RNA-Seq	NA	19	Black	Male	NA	NA	NA	NA	NA	NA
GAPDH	SRR10104201	11662.8	5.15722	4.47351	Ileum_CD	CD	Ileum	FALSE	GSE137344	3' polyA	RNA-Seq	NA	NA	Black	Male	NA	NA	NA	NA	NA	NA
GAPDH	SRR10104202	11944.2	-1.44343	8.46535	Ileum_CD	CD	Ileum	FALSE	GSE137344	3' polyA	RNA-Seq	NA	NA	Black	Male	NA	NA	NA	NA	NA	NA
GAPDH	SRR10104203	12063	3.13849	3.13806	Ileum_UC	UC	Ileum	FALSE	GSE137344	3' polyA	RNA-Seq	NA	39	Black	Female	NA	NA	NA	NA	NA	NA
GAPDH	SRR10104204	11702.7	4.36138	5.04188	Ileum_Control	Control	Ileum	TRUE	GSE137344	3' polyA	RNA-Seq	NA	NA	Black	Male	NA	NA	NA	NA	NA	NA
GAPDH	SRR10104205	12353.2	3.16713	3.10792	Ileum_UC	UC	Ileum	FALSE	GSE137344	3' polyA	RNA-Seq	NA	9	Black	Female	NA	NA	NA	NA	NA	NA
GAPDH	SRR10104206	11691.9	4.41524	4.86746	Ileum_UC	UC	Ileum	FALSE	GSE137344	3' polyA	RNA-Seq	NA	NA	Black	Female	NA	NA	NA	NA	NA	NA
GAPDH	SRR10104207	12126.2	4.42989	4.93171	Ileum_CD	CD	Ileum	FALSE	GSE137344	3' polyA	RNA-Seq	NA	NA	Black	Female	NA	NA	NA	NA	NA	NA
GAPDH	SRR10104208	12095.6	4.75129	4.84674	Ileum_CD	CD	Ileum	FALSE	GSE137344	3' polyA	RNA-Seq	NA	51	Black	Female	NA	NA	NA	NA	NA	NA
GAPDH	SRR10104209	11812.4	4.60096	4.87404	Ileum_CD	CD	Ileum	FALSE	GSE137344	3' polyA	RNA-Seq	NA	18	Black	Female	NA	NA	NA	NA	NA	NA
GAPDH	SRR10104210	11793.3	4.50496	4.88022	Ileum_CD	CD	Ileum	FALSE	GSE137344	3' polyA	RNA-Seq	NA	45	Black	Female	NA	NA	NA	NA	NA	NA
GAPDH	SRR10104211	11559.9	4.66481	4.99318	Ileum_UC	UC	Ileum	FALSE	GSE137344	3' polyA	RNA-Seq	NA	NA	Black	Female	NA	NA	NA	NA	NA	NA
GAPDH	SRR10104212	11688.2	5.13387	4.51054	Ileum_CD	CD	Ileum	FALSE	GSE137344	3' polyA	RNA-Seq	NA	NA	Black	Female	NA	NA	NA	NA	NA	NA
GAPDH	SRR10104213	11863.1	-2.03056	6.90701	Ileum_CD	CD	Ileum	FALSE	GSE137344	3' polyA	RNA-Seq	NA	NA	Black	Female	NA	NA	NA	NA	NA	NA
GAPDH	SRR10104214	11484.2	4.43985	5.0615	Ileum_UC	UC	Ileum	FALSE	GSE137344	3' polyA	RNA-Seq	NA	12	Black	Male	NA	NA	NA	NA	NA	NA
GAPDH	SRR10104215	11632.3	5.02543	4.80811	Ileum_CD	CD	Ileum	FALSE	GSE137344	3' polyA	RNA-Seq	NA	11	Black	Male	NA	NA	NA	NA	NA	NA
GAPDH	SRR10104216	12226	-3.02068	6.41584	Ileum_UC	UC	Ileum	FALSE	GSE137344	3' polyA	RNA-Seq	NA	NA	Black	Female	NA	NA	NA	NA	NA	NA
GAPDH	SRR10104217	11795.7	5.16693	4.51475	Ileum_CD	CD	Ileum	FALSE	GSE137344	3' polyA	RNA-Seq	NA	NA	Black	Male	NA	NA	NA	NA	NA	NA
GAPDH	SRR10104218	12069.1	3.8019	5.35041	Ileum_CD	CD	Ileum	FALSE	GSE137344	3' polyA	RNA-Seq	NA	39	Black	Female	NA	NA	NA	NA	NA	NA
GAPDH	SRR10104219	12065.8	-1.34516	8.57117	Ileum_CD	CD	Ileum	FALSE	GSE137344	3' polyA	RNA-Seq	NA	17	Black	Male	NA	NA	NA	NA	NA	NA
GAPDH	SRR10104220	11764.1	5.14466	4.45888	Ileum_UC	UC	Ileum	FALSE	GSE137344	3' polyA	RNA-Seq	NA	17	Black	Female	NA	NA	NA	NA	NA	NA
GAPDH	SRR10104221	12336.9	3.43642	5.27608	Ileum_UC	UC	Ileum	FALSE	GSE137344	3' polyA	RNA-Seq	NA	16	Black	Female	NA	NA	NA	NA	NA	NA
GAPDH	SRR10104222	11649	3.69978	5.23911	Ileum_Control	Control	Ileum	TRUE	GSE137344	3' polyA	RNA-Seq	NA	NA	Black	Female	NA	NA	NA	NA	NA	NA
GAPDH	SRR10104223	13203	-4.52355	8.37158	Ileum_CD	CD	Ileum	FALSE	GSE137344	3' polyA	RNA-Seq	NA	NA	Black	Female	NA	NA	NA	NA	NA	NA
GAPDH	SRR10104224	11672	4.79681	4.84015	Ileum_UC	UC	Ileum	FALSE	GSE137344	3' polyA	RNA-Seq	NA	16	Black	Female	NA	NA	NA	NA	NA	NA
GAPDH	SRR10104225	11777.7	4.36251	4.68984	Ileum_UC	UC	Ileum	FALSE	GSE137344	3' polyA	RNA-Seq	NA	14	Black	Male	NA	NA	NA	NA	NA	NA
GAPDH	SRR10104226	11601.3	-1.34312	8.54917	Ileum_CD	CD	Ileum	FALSE	GSE137344	3' polyA	RNA-Seq	NA	11	Black	Female	NA	NA	NA	NA	NA	NA
GAPDH	SRR10104227	12158.6	-3.83319	7.56018	Ileum_CD	CD	Ileum	FALSE	GSE137344	3' polyA	RNA-Seq	NA	12	Black	Female	NA	NA	NA	NA	NA	NA
GAPDH	SRR10104228	12535.2	3.05088	4.82416	Ileum_CD	CD	Ileum	FALSE	GSE137344	3' polyA	RNA-Seq	NA	10	Black	Female	NA	NA	NA	NA	NA	NA
GAPDH	SRR10104229	12086.1	4.79542	5.04717	Ileum_Control	Control	Ileum	TRUE	GSE137344	3' polyA	RNA-Seq	NA	NA	Black	Male	NA	NA	NA	NA	NA	NA
GAPDH	SRR10104230	12356.2	0.0126262	8.60556	Ileum_CD	CD	Ileum	FALSE	GSE137344	3' polyA	RNA-Seq	NA	16	Black	Male	NA	NA	NA	NA	NA	NA
GAPDH	SRR10104231	13061.5	3.67115	5.24761	Ileum_UC	UC	Ileum	FALSE	GSE137344	3' polyA	RNA-Seq	NA	NA	Black	Male	NA	NA	NA	NA	NA	NA
GAPDH	SRR10104232	11948.9	-1.35522	8.57805	Ileum_UC	UC	Ileum	FALSE	GSE137344	3' polyA	RNA-Seq	NA	NA	Black	Male	NA	NA	NA	NA	NA	NA
GAPDH	SRR10104233	12181.2	3.74222	5.31782	Ileum_CD	CD	Ileum	FALSE	GSE137344	3' polyA	RNA-Seq	NA	NA	Black	Female	NA	NA	NA	NA	NA	NA
GAPDH	SRR10104234	11538.4	4.79527	4.89772	Ileum_UC	UC	Ileum	FALSE	GSE137344	3' polyA	RNA-Seq	NA	NA	Black	Male	NA	NA	NA	NA	NA	NA
GAPDH	SRR10104235	11747.8	3.84289	5.22314	Ileum_CD	CD	Ileum	FALSE	GSE137344	3' polyA	RNA-Seq	NA	15	Black	Male	NA	NA	NA	NA	NA	NA
GAPDH	SRR10104236	12069.3	6.92467	3.75534	Ileum_CD	CD	Ileum	FALSE	GSE137344	3' polyA	RNA-Seq	NA	27	Black	Male	NA	NA	NA	NA	NA	NA
GAPDH	SRR10104237	11630.1	4.74328	4.95442	Ileum_Control	Control	Ileum	TRUE	GSE137344	3' polyA	RNA-Seq	NA	NA	Black	Male	NA	NA	NA	NA	NA	NA
GAPDH	SRR10104238	12183.3	3.92168	5.20703	Ileum_Control	Control	Ileum	TRUE	GSE137344	3' polyA	RNA-Seq	NA	NA	Black	Male	NA	NA	NA	NA	NA	NA
GAPDH	SRR10104239	12060.3	3.14237	3.64235	Ileum_Control	Control	Ileum	TRUE	GSE137344	3' polyA	RNA-Seq	NA	NA	Black	Female	NA	NA	NA	NA	NA	NA
GAPDH	SRR10104240	12496.5	-1.70914	6.78844	Ileum_CD	CD	Ileum	FALSE	GSE137344	3' polyA	RNA-Seq	NA	10	Black	Male	NA	NA	NA	NA	NA	NA
GAPDH	SRR10104241	11764.1	1.79913	8.8035	Ileum_Control	Control	Ileum	TRUE	GSE137344	3' polyA	RNA-Seq	NA	NA	Black	Female	NA	NA	NA	NA	NA	NA
GAPDH	SRR10104242	11899.1	-1.29056	8.56861	Ileum_CD	CD	Ileum	FALSE	GSE137344	3' polyA	RNA-Seq	NA	13	Black	Male	NA	NA	NA	NA	NA	NA
GAPDH	SRR10104243	12168.4	3.86908	5.41374	Ileum_CD	CD	Ileum	FALSE	GSE137344	3' polyA	RNA-Seq	NA	17	Black	Female	NA	NA	NA	NA	NA	NA
GAPDH	SRR10104244	12019.9	4.14783	5.19826	Ileum_Control	Control	Ileum	TRUE	GSE137344	3' polyA	RNA-Seq	NA	NA	Black	Female	NA	NA	NA	NA	NA	NA
GAPDH	SRR10104245	11622.4	3.92772	5.26329	Ileum_Control	Control	Ileum	TRUE	GSE137344	3' polyA	RNA-Seq	NA	NA	Black	Female	NA	NA	NA	NA	NA	NA
GAPDH	SRR10104246	12368.4	-4.64883	8.04961	Ileum_CD	CD	Ileum	FALSE	GSE137344	3' polyA	RNA-Seq	NA	9	Black	Male	NA	NA	NA	NA	NA	NA
GAPDH	SRR10104247	11873.2	3.82419	5.13716	Ileum_CD	CD	Ileum	FALSE	GSE137344	3' polyA	RNA-Seq	NA	NA	Black	Female	NA	NA	NA	NA	NA	NA
GAPDH	SRR10104248	12052.3	1.37903	8.78956	Ileum_Control	Control	Ileum	TRUE	GSE137344	3' polyA	RNA-Seq	NA	NA	Black	Male	NA	NA	NA	NA	NA	NA
GAPDH	SRR10104249	12227.6	4.67646	4.95962	Ileum_UC	UC	Ileum	FALSE	GSE137344	3' polyA	RNA-Seq	NA	NA	Black	Male	NA	NA	NA	NA	NA	NA
GAPDH	SRR10104250	12814.6	-3.69542	8.05373	Ileum_CD	CD	Ileum	FALSE	GSE137344	3' polyA	RNA-Seq	NA	NA	Black	Female	NA	NA	NA	NA	NA	NA
GAPDH	SRR10104251	12703.7	4.61202	5.0645	Ileum_CD	CD	Ileum	FALSE	GSE137344	3' polyA	RNA-Seq	NA	NA	Black	Male	NA	NA	NA	NA	NA	NA
GAPDH	SRR10104252	13216.1	-4.17576	8.27247	Ileum_CD	CD	Ileum	FALSE	GSE137344	3' polyA	RNA-Seq	NA	NA	Black	Male	NA	NA	NA	NA	NA	NA
GAPDH	SRR10104253	12497.6	3.14327	4.38485	Ileum_CD	CD	Ileum	FALSE	GSE137344	3' polyA	RNA-Seq	NA	NA	Black	Female	NA	NA	NA	NA	NA	NA
GAPDH	SRR10104254	12123	4.64795	4.92154	Ileum_CD	CD	Ileum	FALSE	GSE137344	3' polyA	RNA-Seq	NA	10	White	Male	NA	NA	NA	NA	NA	NA
GAPDH	SRR10104255	11605.9	3.18085	3.10486	Ileum_CD	CD	Ileum	FALSE	GSE137344	3' polyA	RNA-Seq	NA	7	White	Male	NA	NA	NA	NA	NA	NA
GAPDH	SRR10104256	12161.1	4.70379	4.83117	Ileum_CD	CD	Ileum	FALSE	GSE137344	3' polyA	RNA-Seq	NA	3	White	Female	NA	NA	NA	NA	NA	NA
GAPDH	SRR10104257	11922.1	4.11145	5.22516	Ileum_CD	CD	Ileum	FALSE	GSE137344	3' polyA	RNA-Seq	NA	8	White	Female	NA	NA	NA	NA	NA	NA
GAPDH	SRR10104258	11956.2	4.70203	4.97988	Ileum_CD	CD	Ileum	FALSE	GSE137344	3' polyA	RNA-Seq	NA	8	White	Male	NA	NA	NA	NA	NA	NA
GAPDH	SRR10224277	23285	4.10986	4.87395	Blood_PBMCs_CD	CD	Blood PBMCs	FALSE	GSE138364	total	RNA-Seq	NA	NA	NA	NA	NA	mononuclear phagocytes	NA	NA	NA	NA
GAPDH	SRR10224278	10467.7	2.96705	5.31298	Blood_PBMCs_CD	CD	Blood PBMCs	FALSE	GSE138364	total	RNA-Seq	NA	NA	NA	NA	NA	mononuclear phagocytes	NA	NA	NA	NA
GAPDH	SRR10224279	10207.4	3.01049	5.24211	Blood_PBMCs_CD	CD	Blood PBMCs	FALSE	GSE138364	total	RNA-Seq	NA	NA	NA	NA	NA	mononuclear phagocytes	NA	NA	NA	NA
GAPDH	SRR10224280	11328.4	5.35077	4.7841	Blood_PBMCs_CD	CD	Blood PBMCs	FALSE	GSE138364	total	RNA-Seq	NA	NA	NA	NA	NA	mononuclear phagocytes	NA	NA	NA	NA
GAPDH	SRR10224281	9590.05	3.25661	5.13781	Blood_PBMCs_CD	CD	Blood PBMCs	FALSE	GSE138364	total	RNA-Seq	NA	NA	NA	NA	NA	mononuclear phagocytes	NA	NA	NA	NA
GAPDH	SRR10224282	15530	3.2809	5.07382	Blood_PBMCs_UC	UC	Blood PBMCs	FALSE	GSE138364	total	RNA-Seq	NA	NA	NA	NA	NA	mononuclear phagocytes	NA	NA	NA	NA
GAPDH	SRR10224283	10192.1	5.10694	4.89663	Blood_PBMCs_UC	UC	Blood PBMCs	FALSE	GSE138364	total	RNA-Seq	NA	NA	NA	NA	NA	mononuclear phagocytes	NA	NA	NA	NA
GAPDH	SRR10224284	10640.6	2.94708	5.3789	Blood_PBMCs_UC	UC	Blood PBMCs	FALSE	GSE138364	total	RNA-Seq	NA	NA	NA	NA	NA	mononuclear phagocytes	NA	NA	NA	NA
GAPDH	SRR10224285	10498	3.04254	5.38679	Blood_PBMCs_UC	UC	Blood PBMCs	FALSE	GSE138364	total	RNA-Seq	NA	NA	NA	NA	NA	mononuclear phagocytes	NA	NA	NA	NA
GAPDH	SRR10224286	9736.39	3.24858	5.14521	Blood_PBMCs_UC	UC	Blood PBMCs	FALSE	GSE138364	total	RNA-Seq	NA	NA	NA	NA	NA	mononuclear phagocytes	NA	NA	NA	NA
GAPDH	SRR10224287	12630	3.57488	5.15074	Blood_PBMCs_CD	CD	Blood PBMCs	FALSE	GSE138364	total	RNA-Seq	NA	NA	NA	NA	NA	mononuclear phagocytes	NA	NA	NA	NA
GAPDH	SRR10224288	10406.9	2.92425	5.28977	Blood_PBMCs_CD	CD	Blood PBMCs	FALSE	GSE138364	total	RNA-Seq	NA	NA	NA	NA	NA	mononuclear phagocytes	NA	NA	NA	NA
GAPDH	SRR10224289	10566.5	2.8271	5.34392	Blood_PBMCs_CD	CD	Blood PBMCs	FALSE	GSE138364	total	RNA-Seq	NA	NA	NA	NA	NA	mononuclear phagocytes	NA	NA	NA	NA
GAPDH	SRR10224290	10173.1	2.93774	5.32024	Blood_PBMCs_CD	CD	Blood PBMCs	FALSE	GSE138364	total	RNA-Seq	NA	NA	NA	NA	NA	mononuclear phagocytes	NA	NA	NA	NA
GAPDH	SRR10224291	10126.5	3.25691	5.14546	Blood_PBMCs_CD	CD	Blood PBMCs	FALSE	GSE138364	total	RNA-Seq	NA	NA	NA	NA	NA	mononuclear phagocytes	NA	NA	NA	NA
GAPDH	SRR10224292	9685.51	3.18053	5.14382	Blood_PBMCs_UC	UC	Blood PBMCs	FALSE	GSE138364	total	RNA-Seq	NA	NA	NA	NA	NA	mononuclear phagocytes	NA	NA	NA	NA
GAPDH	SRR10224293	16297.2	5.07489	4.95886	Blood_PBMCs_UC	UC	Blood PBMCs	FALSE	GSE138364	total	RNA-Seq	NA	NA	NA	NA	NA	mononuclear phagocytes	NA	NA	NA	NA
GAPDH	SRR10224294	10002.4	3.10958	5.20441	Blood_PBMCs_UC	UC	Blood PBMCs	FALSE	GSE138364	total	RNA-Seq	NA	NA	NA	NA	NA	mononuclear phagocytes	NA	NA	NA	NA
GAPDH	SRR10224295	10151.6	2.94544	5.28491	Blood_PBMCs_UC	UC	Blood PBMCs	FALSE	GSE138364	total	RNA-Seq	NA	NA	NA	NA	NA	mononuclear phagocytes	NA	NA	NA	NA
GAPDH	SRR10224296	10009.3	3.05593	5.20244	Blood_PBMCs_UC	UC	Blood PBMCs	FALSE	GSE138364	total	RNA-Seq	NA	NA	NA	NA	NA	mononuclear phagocytes	NA	NA	NA	NA
GAPDH	SRR10224297	10511.5	3.00029	5.36731	Blood_PBMCs_CD	CD	Blood PBMCs	FALSE	GSE138364	total	RNA-Seq	NA	NA	NA	NA	NA	mononuclear phagocytes	NA	NA	NA	NA
GAPDH	SRR10224298	10029.5	3.38295	5.06793	Blood_PBMCs_CD	CD	Blood PBMCs	FALSE	GSE138364	total	RNA-Seq	NA	NA	NA	NA	NA	mononuclear phagocytes	NA	NA	NA	NA
GAPDH	SRR10318388	11020.3	2.57035	2.77241	Colon_CD	CD	Colon	FALSE	GSE139179	polyA	RNA-Seq	38	27	NA	Female	No	NA	NA	NA	61	NA
GAPDH	SRR10318389	16479.1	4.43793	4.49201	Colon_CD	CD	Colon	FALSE	GSE139179	polyA	RNA-Seq	38	27	NA	Female	No	NA	NA	NA	61	NA
GAPDH	SRR10318390	8168.27	0.397062	7.94825	Ileum_CD	CD	Ileum	FALSE	GSE139179	polyA	RNA-Seq	38	27	NA	Female	No	NA	NA	NA	61	NA
GAPDH	SRR10318391	13041.8	0.692298	8.10376	Colon_CD	CD	Colon	FALSE	GSE139179	polyA	RNA-Seq	37	27	NA	Female	No	NA	NA	NA	88.22	NA
GAPDH	SRR10318392	2922.94	0.475268	8.10807	Ileum_CD	CD	Ileum	FALSE	GSE139179	polyA	RNA-Seq	37	27	NA	Female	No	NA	NA	NA	88.22	NA
GAPDH	SRR10318393	7352.59	2.54753	2.71167	Colon_CD	CD	Colon	FALSE	GSE139179	polyA	RNA-Seq	39	27	NA	Female	No	NA	NA	NA	0	NA
GAPDH	SRR10318394	5212.8	2.50093	5.69842	Colon_CD	CD	Colon	FALSE	GSE139179	polyA	RNA-Seq	39	27	NA	Female	No	NA	NA	NA	0	NA
GAPDH	SRR10318395	6859.16	1.22145	8.31918	Ileum_CD	CD	Ileum	FALSE	GSE139179	polyA	RNA-Seq	39	27	NA	Female	No	NA	NA	NA	0	NA
GAPDH	SRR10318396	14305.8	3.55853	4.49555	Colon_CD	CD	Colon	FALSE	GSE139179	polyA	RNA-Seq	40	27	NA	Female	No	NA	NA	NA	17	NA
GAPDH	SRR10318397	12791	3.28742	3.77813	Colon_CD	CD	Colon	FALSE	GSE139179	polyA	RNA-Seq	40	27	NA	Female	No	NA	NA	NA	17	NA
GAPDH	SRR10318398	12235.8	-4.87996	6.84724	Ileum_CD	CD	Ileum	FALSE	GSE139179	polyA	RNA-Seq	40	27	NA	Female	No	NA	NA	NA	17	NA
GAPDH	SRR10318399	1.05011	-2.82969	1.68054	Colon_CD	CD	Colon	FALSE	GSE139179	polyA	RNA-Seq	29	12	NA	Male	No	NA	NA	NA	4	NA
GAPDH	SRR10318400	4315.84	0.273182	7.91309	Ileum_CD	CD	Ileum	FALSE	GSE139179	polyA	RNA-Seq	29	12	NA	Male	No	NA	NA	NA	4	NA
GAPDH	SRR10318401	18705.2	-5.14524	7.08618	Colon_CD	CD	Colon	FALSE	GSE139179	polyA	RNA-Seq	27	12	NA	Male	No	NA	NA	NA	61.5	NA
GAPDH	SRR10318402	13424.3	-5.30862	6.62866	Ileum_CD	CD	Ileum	FALSE	GSE139179	polyA	RNA-Seq	27	12	NA	Male	No	NA	NA	NA	61.5	NA
GAPDH	SRR10318403	14609.9	-4.25902	6.93193	Colon_CD	CD	Colon	FALSE	GSE139179	polyA	RNA-Seq	28	12	NA	Male	No	NA	NA	NA	24.74	NA
GAPDH	SRR10318404	11299.5	-4.70932	6.95661	Ileum_CD	CD	Ileum	FALSE	GSE139179	polyA	RNA-Seq	28	12	NA	Male	No	NA	NA	NA	24.74	NA
GAPDH	SRR10318405	5592.41	1.63264	8.21979	Colon_CD	CD	Colon	FALSE	GSE139179	polyA	RNA-Seq	31	12	NA	Male	No	NA	NA	NA	14	NA
GAPDH	SRR10318406	8571.68	0.241449	8.0045	Ileum_CD	CD	Ileum	FALSE	GSE139179	polyA	RNA-Seq	31	12	NA	Male	No	NA	NA	NA	14	NA
GAPDH	SRR10318407	20741.5	3.30362	4.3297	Colon_CD	CD	Colon	FALSE	GSE139179	polyA	RNA-Seq	31	25	NA	Female	No	NA	NA	NA	NA	NA
GAPDH	SRR10318408	22283.7	-4.19472	6.78907	Colon_CD	CD	Colon	FALSE	GSE139179	polyA	RNA-Seq	31	25	NA	Female	No	NA	NA	NA	NA	NA
GAPDH	SRR10318409	15930.1	4.18998	4.14118	Colon_CD	CD	Colon	FALSE	GSE139179	polyA	RNA-Seq	32	25	NA	Female	No	NA	NA	NA	NA	NA
GAPDH	SRR10318410	21003.8	2.93514	2.8433	Colon_CD	CD	Colon	FALSE	GSE139179	polyA	RNA-Seq	32	25	NA	Female	No	NA	NA	NA	NA	NA
GAPDH	SRR10318411	20649.8	5.27588	4.28404	Colon_CD	CD	Colon	FALSE	GSE139179	polyA	RNA-Seq	33	28	NA	Female	No	NA	NA	NA	236	NA
GAPDH	SRR10318412	14846.3	0.197665	7.21428	Ileum_CD	CD	Ileum	FALSE	GSE139179	polyA	RNA-Seq	33	28	NA	Female	No	NA	NA	NA	236	NA
GAPDH	SRR10318413	13890.8	2.54331	2.54709	Colon_CD	CD	Colon	FALSE	GSE139179	polyA	RNA-Seq	36	28	NA	Female	No	NA	NA	NA	105.5	NA
GAPDH	SRR10318414	21205.3	4.36882	4.49098	Colon_CD	CD	Colon	FALSE	GSE139179	polyA	RNA-Seq	36	28	NA	Female	No	NA	NA	NA	105.5	NA
GAPDH	SRR10318415	22426.3	4.67395	4.32927	Colon_CD	CD	Colon	FALSE	GSE139179	polyA	RNA-Seq	35	28	NA	Female	No	NA	NA	NA	180.29	NA
GAPDH	SRR10318416	15618.1	4.34229	4.45279	Colon_CD	CD	Colon	FALSE	GSE139179	polyA	RNA-Seq	35	28	NA	Female	No	NA	NA	NA	180.29	NA
GAPDH	SRR10318417	12465.6	0.0580101	7.93411	Ileum_CD	CD	Ileum	FALSE	GSE139179	polyA	RNA-Seq	35	28	NA	Female	No	NA	NA	NA	180.29	NA
GAPDH	SRR10318418	15985.7	-5.14401	6.90107	Colon_CD	CD	Colon	FALSE	GSE139179	polyA	RNA-Seq	35	28	NA	Female	No	NA	NA	NA	54	NA
GAPDH	SRR10318419	13623.1	-4.29187	6.92607	Colon_CD	CD	Colon	FALSE	GSE139179	polyA	RNA-Seq	35	28	NA	Female	No	NA	NA	NA	54	NA
GAPDH	SRR10318420	14613.3	-0.878345	8.2051	Ileum_CD	CD	Ileum	FALSE	GSE139179	polyA	RNA-Seq	35	28	NA	Female	No	NA	NA	NA	54	NA
GAPDH	SRR10318421	18817.8	2.61343	2.51778	Colon_CD	CD	Colon	FALSE	GSE139179	polyA	RNA-Seq	37	28	NA	Female	No	NA	NA	NA	375.3	NA
GAPDH	SRR10318422	14579.4	2.60209	2.94293	Colon_CD	CD	Colon	FALSE	GSE139179	polyA	RNA-Seq	37	28	NA	Female	No	NA	NA	NA	375.3	NA
GAPDH	SRR10318423	6254.19	2.56032	2.62229	Colon_CD	CD	Colon	FALSE	GSE139179	polyA	RNA-Seq	37	28	NA	Female	Yes	NA	NA	NA	112.93	NA
GAPDH	SRR10318424	19065.7	5.03698	4.50723	Colon_CD	CD	Colon	FALSE	GSE139179	polyA	RNA-Seq	37	28	NA	Female	Yes	NA	NA	NA	112.93	NA
GAPDH	SRR10318425	9596.82	0.0528906	7.84131	Ileum_CD	CD	Ileum	FALSE	GSE139179	polyA	RNA-Seq	37	28	NA	Female	Yes	NA	NA	NA	112.93	NA
GAPDH	SRR10318426	4550.05	-2.89603	1.51338	Colon_CD	CD	Colon	FALSE	GSE139179	polyA	RNA-Seq	38	28	NA	Female	Yes	NA	NA	NA	18.3	NA
GAPDH	SRR10318427	1.10802	-2.91348	1.3882	Colon_CD	CD	Colon	FALSE	GSE139179	polyA	RNA-Seq	38	28	NA	Female	Yes	NA	NA	NA	18.3	NA
GAPDH	SRR10318428	15966	-4.88481	6.23284	Colon_CD	CD	Colon	FALSE	GSE139179	polyA	RNA-Seq	33	20	NA	Male	No	NA	NA	NA	267.7	NA
GAPDH	SRR10318429	10903.3	0.434338	8.74638	Ileum_CD	CD	Ileum	FALSE	GSE139179	polyA	RNA-Seq	35	20	NA	Male	Yes	NA	NA	NA	66	NA
GAPDH	SRR10318430	4407.58	2.68506	5.47964	Colon_CD	CD	Colon	FALSE	GSE139179	polyA	RNA-Seq	33	20	NA	Male	Yes	NA	NA	NA	232	NA
GAPDH	SRR10318431	1790.17	-4.07479	3.45538	Colon_CD	CD	Colon	FALSE	GSE139179	polyA	RNA-Seq	34	20	NA	Male	Yes	NA	NA	NA	264.8	NA
GAPDH	SRR10318432	11676.6	0.190006	8.6658	Ileum_CD	CD	Ileum	FALSE	GSE139179	polyA	RNA-Seq	36	20	NA	Male	Yes	NA	NA	NA	71	NA
GAPDH	SRR10318433	1.275	-3.01472	1.07541	Colon_CD	CD	Colon	FALSE	GSE139179	polyA	RNA-Seq	33	20	NA	Female	No	NA	NA	NA	450	NA
GAPDH	SRR10318434	42039.7	4.77477	4.26522	Colon_CD	CD	Colon	FALSE	GSE139179	polyA	RNA-Seq	33	20	NA	Female	No	NA	NA	NA	450	NA
GAPDH	SRR10318435	36231.9	0.321209	7.48109	Ileum_CD	CD	Ileum	FALSE	GSE139179	polyA	RNA-Seq	33	20	NA	Female	No	NA	NA	NA	450	NA
GAPDH	SRR10318436	14242.8	-4.43939	4.45923	Colon_CD	CD	Colon	FALSE	GSE139179	polyA	RNA-Seq	24	18	NA	Male	No	NA	NA	NA	204.98	NA
GAPDH	SRR10318437	14960.8	-1.05052	8.38351	Ileum_CD	CD	Ileum	FALSE	GSE139179	polyA	RNA-Seq	24	18	NA	Male	No	NA	NA	NA	204.98	NA
GAPDH	SRR10318438	12489.7	-1.91241	6.54446	Colon_CD	CD	Colon	FALSE	GSE139179	polyA	RNA-Seq	21	17	NA	Female	No	NA	NA	NA	278.66	NA
GAPDH	SRR10318439	27111.7	2.95198	4.91502	Colon_CD	CD	Colon	FALSE	GSE139179	polyA	RNA-Seq	23	17	NA	Female	No	NA	NA	NA	33.5	NA
GAPDH	SRR10318440	22405.1	0.225349	7.67342	Ileum_CD	CD	Ileum	FALSE	GSE139179	polyA	RNA-Seq	23	17	NA	Female	No	NA	NA	NA	33.5	NA
GAPDH	SRR10318441	27050.5	0.825567	4.78758	Colon_CD	CD	Colon	FALSE	GSE139179	polyA	RNA-Seq	22	17	NA	Female	No	NA	NA	NA	70.76	NA
GAPDH	SRR10318442	12467	0.232246	7.72846	Ileum_CD	CD	Ileum	FALSE	GSE139179	polyA	RNA-Seq	22	17	NA	Female	No	NA	NA	NA	70.76	NA
GAPDH	SRR10318443	17073.8	3.01301	4.93533	Colon_CD	CD	Colon	FALSE	GSE139179	polyA	RNA-Seq	22	17	NA	Female	No	NA	NA	NA	36	NA
GAPDH	SRR10318444	14301.4	0.455222	7.83814	Ileum_CD	CD	Ileum	FALSE	GSE139179	polyA	RNA-Seq	22	17	NA	Female	No	NA	NA	NA	36	NA
GAPDH	SRR10318445	5028.88	-2.84454	7.31422	Colon_CD	CD	Colon	FALSE	GSE139179	polyA	RNA-Seq	32	25	NA	Female	No	NA	NA	NA	101	NA
GAPDH	SRR10318446	11397.8	3.13573	4.34495	Colon_CD	CD	Colon	FALSE	GSE139179	polyA	RNA-Seq	33	25	NA	Female	No	NA	NA	NA	1.5	NA
GAPDH	SRR10318447	10646.9	0.813423	4.82307	Colon_CD	CD	Colon	FALSE	GSE139179	polyA	RNA-Seq	33	25	NA	Female	No	NA	NA	NA	1.5	NA
GAPDH	SRR10318448	13529.9	-3.47474	7.26665	Colon_CD	CD	Colon	FALSE	GSE139179	polyA	RNA-Seq	29	15	NA	Female	No	NA	NA	NA	335	NA
GAPDH	SRR10318449	13958.1	-1.21863	8.35179	Ileum_CD	CD	Ileum	FALSE	GSE139179	polyA	RNA-Seq	29	15	NA	Female	No	NA	NA	NA	335	NA
GAPDH	SRR10318450	7252.43	-5.13342	6.99553	Colon_CD	CD	Colon	FALSE	GSE139179	polyA	RNA-Seq	31	15	NA	Female	No	NA	NA	NA	94	NA
GAPDH	SRR10318451	25251	-4.87845	6.70612	Ileum_CD	CD	Ileum	FALSE	GSE139179	polyA	RNA-Seq	31	15	NA	Female	No	NA	NA	NA	94	NA
GAPDH	SRR10318452	11574	0.474926	7.12605	Colon_CD	CD	Colon	FALSE	GSE139179	polyA	RNA-Seq	29	15	NA	Female	No	NA	NA	NA	14	NA
GAPDH	SRR10318453	19901.5	0.370433	7.95596	Ileum_CD	CD	Ileum	FALSE	GSE139179	polyA	RNA-Seq	29	15	NA	Female	No	NA	NA	NA	14	NA
GAPDH	SRR10318454	15229	0.925509	7.31216	Colon_CD	CD	Colon	FALSE	GSE139179	polyA	RNA-Seq	30	15	NA	Female	No	NA	NA	NA	10	NA
GAPDH	SRR10318455	15168.7	-5.64959	6.50612	Ileum_CD	CD	Ileum	FALSE	GSE139179	polyA	RNA-Seq	30	15	NA	Female	No	NA	NA	NA	10	NA
GAPDH	SRR10318456	19635	-4.88592	6.21823	Colon_CD	CD	Colon	FALSE	GSE139179	polyA	RNA-Seq	38	30	NA	Female	No	NA	NA	NA	373	NA
GAPDH	SRR10318457	13395.7	-5.21235	6.90933	Colon_CD	CD	Colon	FALSE	GSE139179	polyA	RNA-Seq	39	30	NA	Female	No	NA	NA	NA	290	NA
GAPDH	SRR10318458	18198.1	-4.73839	6.07215	Colon_CD	CD	Colon	FALSE	GSE139179	polyA	RNA-Seq	39	30	NA	Female	Yes	NA	NA	NA	37.2	NA
GAPDH	SRR10318459	15872.7	-2.44679	6.94442	Colon_CD	CD	Colon	FALSE	GSE139179	polyA	RNA-Seq	37	24	NA	Female	No	NA	NA	NA	232	NA
GAPDH	SRR10318460	20504	-4.56299	6.98922	Colon_CD	CD	Colon	FALSE	GSE139179	polyA	RNA-Seq	37	24	NA	Female	No	NA	NA	NA	232	NA
GAPDH	SRR10318461	17803.3	3.33292	4.30329	Colon_CD	CD	Colon	FALSE	GSE139179	polyA	RNA-Seq	39	24	NA	Female	No	NA	NA	NA	196.5	NA
GAPDH	SRR10318462	18303.2	3.29014	4.40455	Colon_CD	CD	Colon	FALSE	GSE139179	polyA	RNA-Seq	39	24	NA	Female	No	NA	NA	NA	196.5	NA
GAPDH	SRR10318463	10728.1	-2.03799	6.83789	Colon_CD	CD	Colon	FALSE	GSE139179	polyA	RNA-Seq	38	24	NA	Female	No	NA	NA	NA	153.98	NA
GAPDH	SRR10318464	10793.5	-2.05199	6.83622	Colon_CD	CD	Colon	FALSE	GSE139179	polyA	RNA-Seq	38	24	NA	Female	No	NA	NA	NA	153.98	NA
GAPDH	SRR10318465	7193.47	1.17593	8.69774	Ileum_CD	CD	Ileum	FALSE	GSE139179	polyA	RNA-Seq	38	24	NA	Female	No	NA	NA	NA	153.98	NA
GAPDH	SRR10318466	8699.76	-1.99857	7.16969	Colon_CD	CD	Colon	FALSE	GSE139179	polyA	RNA-Seq	38	24	NA	Female	No	NA	NA	NA	32.84	NA
GAPDH	SRR10318467	11012.5	-1.96264	7.16756	Colon_CD	CD	Colon	FALSE	GSE139179	polyA	RNA-Seq	38	24	NA	Female	No	NA	NA	NA	32.84	NA
GAPDH	SRR10318468	3844.06	-0.169984	3.8348	Ileum_CD	CD	Ileum	FALSE	GSE139179	polyA	RNA-Seq	38	24	NA	Female	No	NA	NA	NA	32.84	NA
GAPDH	SRR10318469	10982.5	-5.34724	6.95542	Colon_CD	CD	Colon	FALSE	GSE139179	polyA	RNA-Seq	20	10	NA	Female	No	NA	NA	NA	161.5	NA
GAPDH	SRR10318470	22387	6.40597	3.85937	Colon_CD	CD	Colon	FALSE	GSE139179	polyA	RNA-Seq	21	10	NA	Female	No	NA	NA	NA	114	NA
GAPDH	SRR10318471	17568	-1.89197	7.65277	Colon_CD	CD	Colon	FALSE	GSE139179	polyA	RNA-Seq	21	10	NA	Female	No	NA	NA	NA	114	NA
GAPDH	SRR10318472	12351.1	-2.21233	7.15386	Colon_CD	CD	Colon	FALSE	GSE139179	polyA	RNA-Seq	49	24	NA	Female	No	NA	NA	NA	125.81	NA
GAPDH	SRR10318473	11318.7	3.60045	4.2169	Colon_CD	CD	Colon	FALSE	GSE139179	polyA	RNA-Seq	52	24	NA	Female	Yes	NA	NA	NA	84.42	NA
GAPDH	SRR10318474	9885.13	-5.34655	6.62006	Ileum_CD	CD	Ileum	FALSE	GSE139179	polyA	RNA-Seq	52	24	NA	Female	Yes	NA	NA	NA	84.42	NA
GAPDH	SRR10318475	12853.2	3.38163	4.14961	Colon_CD	CD	Colon	FALSE	GSE139179	polyA	RNA-Seq	50	24	NA	Female	No	NA	NA	NA	98.4	NA
GAPDH	SRR10318476	16208.7	-5.27851	6.53461	Ileum_CD	CD	Ileum	FALSE	GSE139179	polyA	RNA-Seq	50	24	NA	Female	No	NA	NA	NA	98.4	NA
GAPDH	SRR10318495	9357.1	-2.30928	7.22682	Colon_CD	CD	Colon	FALSE	GSE139179	polyA	RNA-Seq	51	24	NA	Female	No	NA	NA	NA	87.6	NA
GAPDH	SRR10318496	21104.2	-5.43872	6.67448	Ileum_CD	CD	Ileum	FALSE	GSE139179	polyA	RNA-Seq	51	24	NA	Female	No	NA	NA	NA	87.6	NA
GAPDH	SRR10318497	12318	-5.04564	6.91412	Colon_CD	CD	Colon	FALSE	GSE139179	polyA	RNA-Seq	22	11	NA	Female	No	NA	NA	NA	123.4	NA
GAPDH	SRR10318498	16325.7	-5.30643	6.82093	Ileum_CD	CD	Ileum	FALSE	GSE139179	polyA	RNA-Seq	22	11	NA	Female	No	NA	NA	NA	123.4	NA
GAPDH	SRR10318499	9163.2	-5.74593	6.2232	Ileum_CD	CD	Ileum	FALSE	GSE139179	polyA	RNA-Seq	25	11	NA	Female	Yes	NA	NA	NA	23.19	NA
GAPDH	SRR10318500	13454.7	-5.74621	5.86413	Colon_CD	CD	Colon	FALSE	GSE139179	polyA	RNA-Seq	23	11	NA	Female	No	NA	NA	NA	122.88	NA
GAPDH	SRR10318501	10589.9	-5.54244	6.47379	Ileum_CD	CD	Ileum	FALSE	GSE139179	polyA	RNA-Seq	23	11	NA	Female	No	NA	NA	NA	122.88	NA
GAPDH	SRR10318502	9918.35	-4.41564	4.40236	Colon_CD	CD	Colon	FALSE	GSE139179	polyA	RNA-Seq	23	11	NA	Female	Yes	NA	NA	NA	37.2	NA
GAPDH	SRR10318503	5625.11	-0.851149	8.51021	Ileum_CD	CD	Ileum	FALSE	GSE139179	polyA	RNA-Seq	23	11	NA	Female	Yes	NA	NA	NA	37.2	NA
GAPDH	SRR10318504	13542.9	2.46369	5.73015	Colon_CD	CD	Colon	FALSE	GSE139179	polyA	RNA-Seq	23	12	NA	Male	No	NA	NA	NA	111.32	NA
GAPDH	SRR10318505	7187.88	-5.95255	5.87498	Ileum_CD	CD	Ileum	FALSE	GSE139179	polyA	RNA-Seq	23	12	NA	Male	No	NA	NA	NA	111.32	NA
GAPDH	SRR10318506	17325.1	-4.60902	7.01514	Colon_CD	CD	Colon	FALSE	GSE139179	polyA	RNA-Seq	23	10	NA	Female	Yes	NA	NA	NA	214.29	NA
GAPDH	SRR10318507	16766.4	2.60376	4.65868	Colon_CD	CD	Colon	FALSE	GSE139179	polyA	RNA-Seq	23	10	NA	Female	Yes	NA	NA	NA	214.29	NA
GAPDH	SRR10318508	10931.4	-1.47972	3.43105	Colon_CD	CD	Colon	FALSE	GSE139179	polyA	RNA-Seq	21	10	NA	Female	No	NA	NA	NA	31.9	NA
GAPDH	SRR10318509	7338.88	3.64858	5.62478	Colon_CD	CD	Colon	FALSE	GSE139179	polyA	RNA-Seq	22	10	NA	Female	No	NA	NA	NA	278.92	NA
GAPDH	SRR10318510	26911.7	4.31302	4.6288	Colon_CD	CD	Colon	FALSE	GSE139179	polyA	RNA-Seq	22	10	NA	Female	No	NA	NA	NA	278.92	NA
GAPDH	SRR10318511	12668.9	-3.16684	7.79702	Colon_CD	CD	Colon	FALSE	GSE139179	polyA	RNA-Seq	24	12	NA	Male	No	NA	NA	NA	28.93	NA
GAPDH	SRR10318512	16162.2	0.448488	8.20792	Ileum_CD	CD	Ileum	FALSE	GSE139179	polyA	RNA-Seq	24	12	NA	Male	No	NA	NA	NA	28.93	NA
GAPDH	SRR10318513	10772.5	-2.00964	7.20377	Colon_Control	Control	Colon	TRUE	GSE139179	polyA	RNA-Seq	53	NA	NA	Female	No	NA	NA	NA	0	NA
GAPDH	SRR10318514	5042.08	-0.256381	3.8839	Colon_Control	Control	Colon	TRUE	GSE139179	polyA	RNA-Seq	53	NA	NA	Female	No	NA	NA	NA	0	NA
GAPDH	SRR10318515	12458.9	0.448871	1.78029	Colon_Control	Control	Colon	TRUE	GSE139179	polyA	RNA-Seq	52	NA	NA	Male	No	NA	NA	NA	0	NA
GAPDH	SRR10318516	11521.9	3.04306	4.22297	Ileum_Control	Control	Ileum	TRUE	GSE139179	polyA	RNA-Seq	52	NA	NA	Male	No	NA	NA	NA	0	NA
GAPDH	SRR10318517	9285.34	-5.90981	5.7962	Colon_Control	Control	Colon	TRUE	GSE139179	polyA	RNA-Seq	52	NA	NA	Male	No	NA	NA	NA	0	NA
GAPDH	SRR10318518	6277.71	-2.85373	7.35176	Colon_Control	Control	Colon	TRUE	GSE139179	polyA	RNA-Seq	64	NA	NA	Male	No	NA	NA	NA	0	NA
GAPDH	SRR10318519	7382.68	-4.85015	6.98372	Ileum_Control	Control	Ileum	TRUE	GSE139179	polyA	RNA-Seq	64	NA	NA	Male	No	NA	NA	NA	0	NA
GAPDH	SRR10318520	9490.77	-1.06613	8.42554	Colon_Control	Control	Colon	TRUE	GSE139179	polyA	RNA-Seq	64	NA	NA	Male	No	NA	NA	NA	0	NA
GAPDH	SRR10318521	9971.96	4.06005	4.00197	Colon_Control	Control	Colon	TRUE	GSE139179	polyA	RNA-Seq	65	NA	NA	Female	No	NA	NA	NA	0	NA
GAPDH	SRR10318522	7621.4	-5.98009	5.80314	Ileum_Control	Control	Ileum	TRUE	GSE139179	polyA	RNA-Seq	65	NA	NA	Female	No	NA	NA	NA	0	NA
GAPDH	SRR10318523	10881.6	4.16565	3.98791	Colon_Control	Control	Colon	TRUE	GSE139179	polyA	RNA-Seq	65	NA	NA	Female	No	NA	NA	NA	0	NA
GAPDH	SRR10318524	5467.64	3.04153	4.26027	Ileum_Control	Control	Ileum	TRUE	GSE139179	polyA	RNA-Seq	55	NA	NA	Male	No	NA	NA	NA	0	NA
GAPDH	SRR10318525	4767.37	0.296373	8.58658	Colon_Control	Control	Colon	TRUE	GSE139179	polyA	RNA-Seq	55	NA	NA	Male	No	NA	NA	NA	0	NA
GAPDH	SRR10318526	4835.3	3.36699	4.39539	Colon_Control	Control	Colon	TRUE	GSE139179	polyA	RNA-Seq	53	NA	NA	Male	No	NA	NA	NA	0	NA
GAPDH	SRR10318527	10530.8	4.21946	3.82019	Ileum_Control	Control	Ileum	TRUE	GSE139179	polyA	RNA-Seq	53	NA	NA	Male	No	NA	NA	NA	0	NA
GAPDH	SRR10318528	14698.2	-1.05121	8.45571	Colon_Control	Control	Colon	TRUE	GSE139179	polyA	RNA-Seq	53	NA	NA	Male	No	NA	NA	NA	0	NA
GAPDH	SRR10318529	11607.3	4.39784	3.8009	Colon_Control	Control	Colon	TRUE	GSE139179	polyA	RNA-Seq	48	NA	NA	Male	No	NA	NA	NA	0	NA
GAPDH	SRR10318530	7805.26	-1.91999	6.95277	Ileum_Control	Control	Ileum	TRUE	GSE139179	polyA	RNA-Seq	48	NA	NA	Male	No	NA	NA	NA	0	NA
GAPDH	SRR10318531	3272.93	-0.151512	3.8333	Colon_Control	Control	Colon	TRUE	GSE139179	polyA	RNA-Seq	48	NA	NA	Male	No	NA	NA	NA	0	NA
GAPDH	SRR10318532	9150.91	3.01385	4.30249	Colon_Control	Control	Colon	TRUE	GSE139179	polyA	RNA-Seq	38	NA	NA	Male	No	NA	NA	NA	0	NA
GAPDH	SRR10318533	10909.3	3.15311	4.52712	Ileum_Control	Control	Ileum	TRUE	GSE139179	polyA	RNA-Seq	38	NA	NA	Male	No	NA	NA	NA	0	NA
GAPDH	SRR10318534	2720.97	-0.181085	3.87911	Colon_Control	Control	Colon	TRUE	GSE139179	polyA	RNA-Seq	38	NA	NA	Male	No	NA	NA	NA	0	NA
GAPDH	SRR10318535	1380.06	0.0952287	3.49014	Colon_Control	Control	Colon	TRUE	GSE139179	polyA	RNA-Seq	58	NA	NA	Male	No	NA	NA	NA	0	NA
GAPDH	SRR10318536	9996.38	-2.10733	7.2367	Ileum_Control	Control	Ileum	TRUE	GSE139179	polyA	RNA-Seq	58	NA	NA	Male	No	NA	NA	NA	0	NA
GAPDH	SRR10318537	3680.47	1.07793	8.56107	Colon_Control	Control	Colon	TRUE	GSE139179	polyA	RNA-Seq	58	NA	NA	Male	No	NA	NA	NA	0	NA
GAPDH	SRR10318538	8696.9	3.41125	4.03762	Colon_Control	Control	Colon	TRUE	GSE139179	polyA	RNA-Seq	57	NA	NA	Female	No	NA	NA	NA	0	NA
GAPDH	SRR10318539	6685.9	-3.04782	7.46657	Ileum_Control	Control	Ileum	TRUE	GSE139179	polyA	RNA-Seq	57	NA	NA	Female	No	NA	NA	NA	0	NA
GAPDH	SRR10318540	4763.82	-5.96445	5.77276	Colon_Control	Control	Colon	TRUE	GSE139179	polyA	RNA-Seq	57	NA	NA	Female	No	NA	NA	NA	0	NA
GAPDH	SRR10318541	3441.23	-3.43465	7.8176	Colon_Control	Control	Colon	TRUE	GSE139179	polyA	RNA-Seq	50	NA	NA	Male	No	NA	NA	NA	0	NA
GAPDH	SRR10318542	10981.5	3.22587	4.31	Ileum_Control	Control	Ileum	TRUE	GSE139179	polyA	RNA-Seq	50	NA	NA	Male	No	NA	NA	NA	0	NA
GAPDH	SRR10318543	4377.37	1.25366	4.18535	Colon_Control	Control	Colon	TRUE	GSE139179	polyA	RNA-Seq	50	NA	NA	Male	No	NA	NA	NA	0	NA
GAPDH	SRR10318544	13075.3	4.17446	3.87473	Colon_Control	Control	Colon	TRUE	GSE139179	polyA	RNA-Seq	66	NA	NA	Female	No	NA	NA	NA	0	NA
GAPDH	SRR10318545	3733.95	-0.810746	8.5948	Ileum_Control	Control	Ileum	TRUE	GSE139179	polyA	RNA-Seq	66	NA	NA	Female	No	NA	NA	NA	0	NA
GAPDH	SRR10318546	10671.4	4.27477	3.85073	Colon_Control	Control	Colon	TRUE	GSE139179	polyA	RNA-Seq	66	NA	NA	Female	No	NA	NA	NA	0	NA
GAPDH	SRR10318547	6037.77	-4.92194	6.98575	Colon_Control	Control	Colon	TRUE	GSE139179	polyA	RNA-Seq	68	NA	NA	Male	No	NA	NA	NA	0	NA
GAPDH	SRR10318548	9719.82	4.1166	4.14324	Colon_Control	Control	Colon	TRUE	GSE139179	polyA	RNA-Seq	68	NA	NA	Male	No	NA	NA	NA	0	NA
GAPDH	SRR10318549	8042.92	1.55408	6.99511	Colon_Control	Control	Colon	TRUE	GSE139179	polyA	RNA-Seq	52	NA	NA	Female	No	NA	NA	NA	0	NA
GAPDH	SRR10318568	6497.42	3.63523	4.51082	Colon_Control	Control	Colon	TRUE	GSE139179	polyA	RNA-Seq	52	NA	NA	Female	No	NA	NA	NA	0	NA
GAPDH	SRR10318569	10005.3	1.36504	7.30542	Colon_Control	Control	Colon	TRUE	GSE139179	polyA	RNA-Seq	69	NA	NA	Female	No	NA	NA	NA	0	NA
GAPDH	SRR10318570	9159.39	3.22386	4.2432	Colon_Control	Control	Colon	TRUE	GSE139179	polyA	RNA-Seq	27	NA	NA	Male	No	NA	NA	NA	0	NA
GAPDH	SRR10318571	5230.31	3.1927	4.34956	Ileum_Control	Control	Ileum	TRUE	GSE139179	polyA	RNA-Seq	27	NA	NA	Male	No	NA	NA	NA	0	NA
GAPDH	SRR10318572	9394.42	3.25975	4.09852	Colon_Control	Control	Colon	TRUE	GSE139179	polyA	RNA-Seq	27	NA	NA	Male	No	NA	NA	NA	0	NA
GAPDH	SRR10318573	10845.9	-2.27005	7.20168	Colon_Control	Control	Colon	TRUE	GSE139179	polyA	RNA-Seq	50	NA	NA	Female	No	NA	NA	NA	0	NA
GAPDH	SRR10318574	7715.71	-0.932364	8.48779	Ileum_Control	Control	Ileum	TRUE	GSE139179	polyA	RNA-Seq	50	NA	NA	Female	No	NA	NA	NA	0	NA
GAPDH	SRR10318575	5336.95	-2.52993	7.28626	Colon_Control	Control	Colon	TRUE	GSE139179	polyA	RNA-Seq	50	NA	NA	Female	No	NA	NA	NA	0	NA
GAPDH	SRR10318576	12371.1	-2.6404	7.29524	Colon_Control	Control	Colon	TRUE	GSE139179	polyA	RNA-Seq	33	NA	NA	Female	No	NA	NA	NA	0	NA
GAPDH	SRR10318577	6105.64	-5.59908	6.27666	Ileum_Control	Control	Ileum	TRUE	GSE139179	polyA	RNA-Seq	33	NA	NA	Female	No	NA	NA	NA	0	NA
GAPDH	SRR10318578	14054.6	-2.9576	7.37418	Colon_Control	Control	Colon	TRUE	GSE139179	polyA	RNA-Seq	33	NA	NA	Female	No	NA	NA	NA	0	NA
GAPDH	SRR10318579	17859.1	-2.05667	7.46543	Colon_Control	Control	Colon	TRUE	GSE139179	polyA	RNA-Seq	53	NA	NA	Female	No	NA	NA	NA	0	NA
GAPDH	SRR10318580	9150.48	-1.90832	8.38262	Ileum_Control	Control	Ileum	TRUE	GSE139179	polyA	RNA-Seq	53	NA	NA	Female	No	NA	NA	NA	0	NA
GAPDH	SRR10318581	9956	4.14966	3.89969	Colon_Control	Control	Colon	TRUE	GSE139179	polyA	RNA-Seq	53	NA	NA	Female	No	NA	NA	NA	0	NA
GAPDH	SRR10875803	5383.6	3.23325	6.63436	Blood_CD	CD	Blood	FALSE	GSE143507	total	RNA-Seq	28	NA	White	Male	NA	Peripheral blood	NA	NA	NA	NA
GAPDH	SRR10875804	5937.65	3.39693	6.87693	Blood_CD	CD	Blood	TRUE	GSE143507	total	RNA-Seq	35	NA	White	Female	NA	Peripheral blood	NA	NA	NA	NA
GAPDH	SRR10875805	5276.13	3.48516	6.93933	Blood_CD	CD	Blood	TRUE	GSE143507	total	RNA-Seq	39	NA	White	Female	NA	Peripheral blood	NA	NA	NA	NA
GAPDH	SRR10875806	14218.5	2.72178	4.86991	Blood_CD	CD	Blood	FALSE	GSE143507	total	RNA-Seq	32	NA	White	Male	NA	Peripheral blood	NA	NA	NA	NA
GAPDH	SRR10875807	9263.94	2.67281	4.53174	Blood_CD	CD	Blood	FALSE	GSE143507	total	RNA-Seq	47	NA	White	Male	NA	Peripheral blood	NA	NA	NA	NA
GAPDH	SRR10875808	13881.2	2.63553	4.65122	Blood_CD	CD	Blood	FALSE	GSE143507	total	RNA-Seq	41	NA	White	Male	NA	Peripheral blood	NA	NA	NA	NA
GAPDH	SRR10875809	8149.84	3.52271	6.98195	Blood_CD	CD	Blood	FALSE	GSE143507	total	RNA-Seq	45	NA	White	Male	NA	Peripheral blood	NA	NA	NA	NA
GAPDH	SRR10875810	11332.6	3.19284	6.04805	Blood_CD	CD	Blood	FALSE	GSE143507	total	RNA-Seq	49	NA	White	Male	NA	Peripheral blood	NA	NA	NA	NA
GAPDH	SRR10875812	8886	2.518	4.70068	Blood_CD	CD	Blood	FALSE	GSE143507	total	RNA-Seq	53	NA	White	Male	NA	Peripheral blood	NA	NA	NA	NA
GAPDH	SRR10875813	13559.5	3.0504	5.11975	Blood_CD	CD	Blood	FALSE	GSE143507	total	RNA-Seq	48	NA	White	Male	NA	Peripheral blood	NA	NA	NA	NA
GAPDH	SRR10875814	4833.24	2.55556	4.77344	Blood_CD	CD	Blood	TRUE	GSE143507	total	RNA-Seq	43	NA	White	Female	NA	Peripheral blood	NA	NA	NA	NA
GAPDH	SRR10875815	14423	2.68216	4.47622	Blood_CD	CD	Blood	FALSE	GSE143507	total	RNA-Seq	36	NA	White	Male	NA	Peripheral blood	NA	NA	NA	NA
GAPDH	SRR10875816	16589	2.73854	4.61121	Blood_CD	CD	Blood	FALSE	GSE143507	total	RNA-Seq	37	NA	White	Male	NA	Peripheral blood	NA	NA	NA	NA
GAPDH	SRR10875817	12894.8	3.10168	5.99671	Blood_CD	CD	Blood	TRUE	GSE143507	total	RNA-Seq	41	NA	White	Female	NA	Peripheral blood	NA	NA	NA	NA
GAPDH	SRR10875818	3878.76	3.4509	6.92046	Blood_CD	CD	Blood	FALSE	GSE143507	total	RNA-Seq	54	NA	White	Male	NA	Peripheral blood	NA	NA	NA	NA
GAPDH	SRR10875819	9950	2.57829	4.39497	Blood_CD	CD	Blood	FALSE	GSE143507	total	RNA-Seq	49	NA	White	Male	NA	Peripheral blood	NA	NA	NA	NA
GAPDH	SRR10875820	10779.9	2.55523	4.51885	Blood_CD	CD	Blood	TRUE	GSE143507	total	RNA-Seq	58	NA	White	Female	NA	Peripheral blood	NA	NA	NA	NA
GAPDH	SRR10875821	14984.1	3.42351	4.87282	Blood_CD	CD	Blood	TRUE	GSE143507	total	RNA-Seq	34	NA	White	Female	NA	Peripheral blood	NA	NA	NA	NA
GAPDH	SRR10875822	10207.3	3.54094	7.04158	Blood_CD	CD	Blood	TRUE	GSE143507	total	RNA-Seq	46	NA	White	Female	NA	Peripheral blood	NA	NA	NA	NA
GAPDH	SRR10875823	8388	1.64161	4.24361	Blood_CD	CD	Blood	FALSE	GSE143507	total	RNA-Seq	41	NA	White	Male	NA	Peripheral blood	NA	NA	NA	NA
GAPDH	SRR10875824	8509.22	3.47581	6.93007	Blood_CD	CD	Blood	TRUE	GSE143507	total	RNA-Seq	54	NA	White	Female	NA	Peripheral blood	NA	NA	NA	NA
GAPDH	SRR10875825	1671.93	2.76129	6.15982	Blood_CD	CD	Blood	FALSE	GSE143507	total	RNA-Seq	35	NA	White	Male	NA	Peripheral blood	NA	NA	NA	NA
GAPDH	SRR10875826	10602.9	3.50949	6.94068	Blood_CD	CD	Blood	TRUE	GSE143507	total	RNA-Seq	34	NA	White	Female	NA	Peripheral blood	NA	NA	NA	NA
GAPDH	SRR10875827	13086.8	2.60619	5.11479	Blood_CD	CD	Blood	FALSE	GSE143507	total	RNA-Seq	44	NA	White	Male	NA	Peripheral blood	NA	NA	NA	NA
GAPDH	SRR10875829	8106.97	3.44681	6.82892	Blood_CD	CD	Blood	FALSE	GSE143507	total	RNA-Seq	60	NA	White	Male	NA	Peripheral blood	NA	NA	NA	NA
GAPDH	SRR10875830	8856	3.57104	7.03558	Blood_CD	CD	Blood	TRUE	GSE143507	total	RNA-Seq	33	NA	White	Female	NA	Peripheral blood	NA	NA	NA	NA
GAPDH	SRR10875831	3194.37	2.60257	5.37749	Blood_CD	CD	Blood	TRUE	GSE143507	total	RNA-Seq	36	NA	White	Female	NA	Peripheral blood	NA	NA	NA	NA
GAPDH	SRR10875832	9289	1.38213	3.91246	Blood_CD	CD	Blood	FALSE	GSE143507	total	RNA-Seq	37	NA	White	Male	NA	Peripheral blood	NA	NA	NA	NA
GAPDH	SRR10875834	5593.6	1.36256	3.93571	Blood_CD	CD	Blood	FALSE	GSE143507	total	RNA-Seq	58	NA	White	Male	NA	Peripheral blood	NA	NA	NA	NA
GAPDH	SRR10875835	8786	1.47573	3.94001	Blood_CD	CD	Blood	FALSE	GSE143507	total	RNA-Seq	47	NA	White	Male	NA	Peripheral blood	NA	NA	NA	NA
GAPDH	SRR10875836	9477.36	3.49619	6.99785	Blood_CD	CD	Blood	FALSE	GSE143507	total	RNA-Seq	59	NA	White	Male	NA	Peripheral blood	NA	NA	NA	NA
GAPDH	SRR10875837	0.802703	2.77958	6.23627	Blood_CD	CD	Blood	FALSE	GSE143507	total	RNA-Seq	49	NA	White	Male	NA	Peripheral blood	NA	NA	NA	NA
GAPDH	SRR10875838	4037	2.75932	5.44552	Blood_CD	CD	Blood	TRUE	GSE143507	total	RNA-Seq	42	NA	White	Female	NA	Peripheral blood	NA	NA	NA	NA
GAPDH	SRR10875839	10093.8	3.04179	5.08821	Blood_CD	CD	Blood	TRUE	GSE143507	total	RNA-Seq	37	NA	White	Female	NA	Peripheral blood	NA	NA	NA	NA
GAPDH	SRR10875840	12088.7	3.53505	6.99295	Blood_CD	CD	Blood	TRUE	GSE143507	total	RNA-Seq	43	NA	White	Female	NA	Peripheral blood	NA	NA	NA	NA
GAPDH	SRR10875841	4907.66	2.99666	6.30683	Blood_CD	CD	Blood	FALSE	GSE143507	total	RNA-Seq	36	NA	White	Male	NA	Peripheral blood	NA	NA	NA	NA
GAPDH	SRR10875842	10589.6	3.41654	6.79296	Blood_CD	CD	Blood	TRUE	GSE143507	total	RNA-Seq	36	NA	White	Female	NA	Peripheral blood	NA	NA	NA	NA
GAPDH	SRR10875843	5650.79	3.10516	6.36729	Blood_CD	CD	Blood	FALSE	GSE143507	total	RNA-Seq	28	NA	White	Male	NA	Peripheral blood	NA	NA	NA	NA
GAPDH	SRR10875844	9226.59	3.59069	7.08637	Blood_CD	CD	Blood	FALSE	GSE143507	total	RNA-Seq	41	NA	White	Male	NA	Peripheral blood	NA	NA	NA	NA
GAPDH	SRR10875845	10253.7	3.55065	7.02648	Blood_CD	CD	Blood	FALSE	GSE143507	total	RNA-Seq	41	NA	White	Male	NA	Peripheral blood	NA	NA	NA	NA
GAPDH	SRR10875846	2218.85	3.09738	6.38318	Blood_CD	CD	Blood	FALSE	GSE143507	total	RNA-Seq	48	NA	White	Male	NA	Peripheral blood	NA	NA	NA	NA
GAPDH	SRR10875847	4123.31	2.88416	6.29326	Blood_CD	CD	Blood	FALSE	GSE143507	total	RNA-Seq	36	NA	White	Male	NA	Peripheral blood	NA	NA	NA	NA
GAPDH	SRR10875848	7320	2.65986	4.77721	Blood_CD	CD	Blood	FALSE	GSE143507	total	RNA-Seq	54	NA	White	Male	NA	Peripheral blood	NA	NA	NA	NA
GAPDH	SRR10875849	8094.03	2.86031	4.88191	Blood_CD	CD	Blood	FALSE	GSE143507	total	RNA-Seq	35	NA	White	Male	NA	Peripheral blood	NA	NA	NA	NA
GAPDH	SRR10875850	10229.8	2.72619	4.95533	Blood_CD	CD	Blood	TRUE	GSE143507	total	RNA-Seq	50	NA	White	Female	NA	Peripheral blood	NA	NA	NA	NA
GAPDH	SRR10875851	9040.04	2.67683	5.17971	Blood_CD	CD	Blood	FALSE	GSE143507	total	RNA-Seq	36	NA	White	Male	NA	Peripheral blood	NA	NA	NA	NA
GAPDH	SRR10875852	8064.42	3.38918	6.81941	Blood_CD	CD	Blood	TRUE	GSE143507	total	RNA-Seq	42	NA	White	Female	NA	Peripheral blood	NA	NA	NA	NA
GAPDH	SRR10875853	8416.41	2.50723	5.10762	Blood_CD	CD	Blood	FALSE	GSE143507	total	RNA-Seq	45	NA	White	Male	NA	Peripheral blood	NA	NA	NA	NA
GAPDH	SRR10875854	8680.81	3.59115	7.03936	Blood_CD	CD	Blood	TRUE	GSE143507	total	RNA-Seq	32	NA	White	Female	NA	Peripheral blood	NA	NA	NA	NA
GAPDH	SRR10875855	9938.12	3.61449	7.10206	Blood_CD	CD	Blood	TRUE	GSE143507	total	RNA-Seq	47	NA	White	Female	NA	Peripheral blood	NA	NA	NA	NA
GAPDH	SRR10875856	7988.83	3.41267	6.77279	Blood_CD	CD	Blood	FALSE	GSE143507	total	RNA-Seq	27	NA	White	Male	NA	Peripheral blood	NA	NA	NA	NA
GAPDH	SRR10875857	12388.8	3.54934	7.04055	Blood_CD	CD	Blood	FALSE	GSE143507	total	RNA-Seq	35	NA	White	Male	NA	Peripheral blood	NA	NA	NA	NA
GAPDH	SRR10875858	9642.97	2.69447	4.86039	Blood_CD	CD	Blood	TRUE	GSE143507	total	RNA-Seq	44	NA	White	Female	NA	Peripheral blood	NA	NA	NA	NA
GAPDH	SRR10875859	13142	2.34642	4.7363	Blood_CD	CD	Blood	FALSE	GSE143507	total	RNA-Seq	41	NA	White	Male	NA	Peripheral blood	NA	NA	NA	NA
GAPDH	SRR10875860	8252.21	3.39262	5.5113	Blood_CD	CD	Blood	TRUE	GSE143507	total	RNA-Seq	36	NA	White	Female	NA	Peripheral blood	NA	NA	NA	NA
GAPDH	SRR10875861	6937.05	3.42661	6.86622	Blood_CD	CD	Blood	FALSE	GSE143507	total	RNA-Seq	44	NA	White	Male	NA	Peripheral blood	NA	NA	NA	NA
GAPDH	SRR10875862	7017.04	3.54774	7.01855	Blood_CD	CD	Blood	FALSE	GSE143507	total	RNA-Seq	38	NA	White	Male	NA	Peripheral blood	NA	NA	NA	NA
GAPDH	SRR10875863	1352.28	2.72071	6.12042	Blood_CD	CD	Blood	FALSE	GSE143507	total	RNA-Seq	41	NA	White	Male	NA	Peripheral blood	NA	NA	NA	NA
GAPDH	SRR10875864	8383	1.31056	3.90039	Blood_CD	CD	Blood	FALSE	GSE143507	total	RNA-Seq	39	NA	White	Male	NA	Peripheral blood	NA	NA	NA	NA
GAPDH	SRR10875865	4788.38	2.98022	5.92748	Blood_CD	CD	Blood	FALSE	GSE143507	total	RNA-Seq	39	NA	White	Male	NA	Peripheral blood	NA	NA	NA	NA
GAPDH	SRR10875866	7552.73	3.46051	6.90953	Blood_CD	CD	Blood	TRUE	GSE143507	total	RNA-Seq	33	NA	White	Female	NA	Peripheral blood	NA	NA	NA	NA
GAPDH	SRR10875867	9645.5	2.83112	5.27965	Blood_CD	CD	Blood	FALSE	GSE143507	total	RNA-Seq	34	NA	White	Male	NA	Peripheral blood	NA	NA	NA	NA
GAPDH	SRR10875868	6123.62	3.58797	7.07479	Blood_CD	CD	Blood	FALSE	GSE143507	total	RNA-Seq	40	NA	White	Male	NA	Peripheral blood	NA	NA	NA	NA
GAPDH	SRR10875869	9014	3.54664	7.02579	Blood_CD	CD	Blood	TRUE	GSE143507	total	RNA-Seq	42	NA	White	Female	NA	Peripheral blood	NA	NA	NA	NA
GAPDH	SRR10875870	8121.46	3.614	7.10214	Blood_CD	CD	Blood	TRUE	GSE143507	total	RNA-Seq	35	NA	White	Female	NA	Peripheral blood	NA	NA	NA	NA
GAPDH	SRR10875871	4876.88	2.67648	6.11079	Blood_CD	CD	Blood	FALSE	GSE143507	total	RNA-Seq	35	NA	White	Male	NA	Peripheral blood	NA	NA	NA	NA
GAPDH	SRR10875872	11883.4	2.55164	4.56433	Blood_CD	CD	Blood	FALSE	GSE143507	total	RNA-Seq	29	NA	White	Male	NA	Peripheral blood	NA	NA	NA	NA
GAPDH	SRR10875873	9806.46	3.54461	7.03012	Blood_CD	CD	Blood	FALSE	GSE143507	total	RNA-Seq	34	NA	White	Male	NA	Peripheral blood	NA	NA	NA	NA
GAPDH	SRR10875874	8497.22	2.76186	5.84363	Blood_CD	CD	Blood	FALSE	GSE143507	total	RNA-Seq	46	NA	White	Male	NA	Peripheral blood	NA	NA	NA	NA
GAPDH	SRR10875875	11173	3.50093	6.92812	Blood_CD	CD	Blood	FALSE	GSE143507	total	RNA-Seq	28	NA	White	Male	NA	Peripheral blood	NA	NA	NA	NA
GAPDH	SRR10875876	7566	2.52603	5.25973	Blood_CD	CD	Blood	TRUE	GSE143507	total	RNA-Seq	50	NA	White	Female	NA	Peripheral blood	NA	NA	NA	NA
GAPDH	SRR10875877	7979.68	3.60105	7.09305	Blood_CD	CD	Blood	TRUE	GSE143507	total	RNA-Seq	42	NA	White	Female	NA	Peripheral blood	NA	NA	NA	NA
GAPDH	SRR10875878	936.356	2.99017	6.37419	Blood_CD	CD	Blood	TRUE	GSE143507	total	RNA-Seq	32	NA	White	Female	NA	Peripheral blood	NA	NA	NA	NA
GAPDH	SRR10875879	5904	3.56886	7.05556	Blood_CD	CD	Blood	FALSE	GSE143507	total	RNA-Seq	35	NA	White	Male	NA	Peripheral blood	NA	NA	NA	NA
GAPDH	SRR10875880	3809.17	2.57538	5.72057	Blood_CD	CD	Blood	FALSE	GSE143507	total	RNA-Seq	35	NA	White	Male	NA	Peripheral blood	NA	NA	NA	NA
GAPDH	SRR10875881	5450.78	2.60483	5.20851	Blood_CD	CD	Blood	TRUE	GSE143507	total	RNA-Seq	34	NA	White	Female	NA	Peripheral blood	NA	NA	NA	NA
GAPDH	SRR10875882	19494	3.60606	7.00693	Blood_CD	CD	Blood	FALSE	GSE143507	total	RNA-Seq	40	NA	White	Male	NA	Peripheral blood	NA	NA	NA	NA
GAPDH	SRR10875883	4292.46	2.52161	5.39229	Blood_CD	CD	Blood	FALSE	GSE143507	total	RNA-Seq	30	NA	White	Male	NA	Peripheral blood	NA	NA	NA	NA
GAPDH	SRR10875884	6074.73	2.82024	5.25483	Blood_CD	CD	Blood	TRUE	GSE143507	total	RNA-Seq	38	NA	White	Female	NA	Peripheral blood	NA	NA	NA	NA
GAPDH	SRR10875885	19996.6	3.58996	6.87509	Blood_CD	CD	Blood	TRUE	GSE143507	total	RNA-Seq	39	NA	White	Female	NA	Peripheral blood	NA	NA	NA	NA
GAPDH	SRR10875886	14388.5	3.03776	6.39602	Blood_CD	CD	Blood	FALSE	GSE143507	total	RNA-Seq	38	NA	White	Male	NA	Peripheral blood	NA	NA	NA	NA
GAPDH	SRR10875887	8826	3.15764	6.21425	Blood_CD	CD	Blood	FALSE	GSE143507	total	RNA-Seq	43	NA	White	Male	NA	Peripheral blood	NA	NA	NA	NA
GAPDH	SRR10875888	1.02822	-1.48151	0.897769	Blood_CD	CD	Blood	TRUE	GSE143507	total	RNA-Seq	35	NA	White	Female	NA	Peripheral blood	NA	NA	NA	NA
GAPDH	SRR10875889	10208.7	2.8889	5.55431	Blood_CD	CD	Blood	TRUE	GSE143507	total	RNA-Seq	44	NA	White	Female	NA	Peripheral blood	NA	NA	NA	NA
GAPDH	SRR10875890	7949.39	3.16532	6.26565	Blood_CD	CD	Blood	FALSE	GSE143507	total	RNA-Seq	60	NA	White	Male	NA	Peripheral blood	NA	NA	NA	NA
GAPDH	SRR10875891	11354	2.9422	5.4821	Blood_CD	CD	Blood	TRUE	GSE143507	total	RNA-Seq	46	NA	White	Female	NA	Peripheral blood	NA	NA	NA	NA
GAPDH	SRR10875892	11621.4	3.61817	7.11935	Blood_CD	CD	Blood	TRUE	GSE143507	total	RNA-Seq	30	NA	White	Female	NA	Peripheral blood	NA	NA	NA	NA
GAPDH	SRR10875893	13543	3.09919	6.23032	Blood_CD	CD	Blood	FALSE	GSE143507	total	RNA-Seq	33	NA	White	Male	NA	Peripheral blood	NA	NA	NA	NA
GAPDH	SRR10875894	5509.64	3.14177	6.37077	Blood_CD	CD	Blood	TRUE	GSE143507	total	RNA-Seq	35	NA	White	Female	NA	Peripheral blood	NA	NA	NA	NA
GAPDH	SRR10875895	14727	3.17153	5.38757	Blood_CD	CD	Blood	FALSE	GSE143507	total	RNA-Seq	32	NA	White	Male	NA	Peripheral blood	NA	NA	NA	NA
GAPDH	SRR10875896	1.01008	3.00252	6.3863	Blood_CD	CD	Blood	FALSE	GSE143507	total	RNA-Seq	39	NA	White	Male	NA	Peripheral blood	NA	NA	NA	NA
GAPDH	SRR10875897	6547.67	3.09026	6.38185	Blood_CD	CD	Blood	FALSE	GSE143507	total	RNA-Seq	53	NA	White	Male	NA	Peripheral blood	NA	NA	NA	NA
GAPDH	SRR10875898	8062	3.59135	7.0196	Blood_CD	CD	Blood	TRUE	GSE143507	total	RNA-Seq	51	NA	White	Female	NA	Peripheral blood	NA	NA	NA	NA
GAPDH	SRR10875899	13818.4	3.60333	7.09751	Blood_CD	CD	Blood	TRUE	GSE143507	total	RNA-Seq	30	NA	White	Female	NA	Peripheral blood	NA	NA	NA	NA
GAPDH	SRR10875900	6442.98	1.68653	4.37831	Blood_CD	CD	Blood	FALSE	GSE143507	total	RNA-Seq	35	NA	White	Male	NA	Peripheral blood	NA	NA	NA	NA
GAPDH	SRR10875901	22473.2	1.866	4.35252	Blood_CD	CD	Blood	TRUE	GSE143507	total	RNA-Seq	33	NA	White	Female	NA	Peripheral blood	NA	NA	NA	NA
GAPDH	SRR10875902	22089.4	2.38006	4.78971	Blood_CD	CD	Blood	FALSE	GSE143507	total	RNA-Seq	35	NA	White	Male	NA	Peripheral blood	NA	NA	NA	NA
GAPDH	SRR12430469	9095	2.5467	5.07631	Mesenteric_fat_CD	CD	Mesenteric fat	FALSE	GSE156044	total	RNA-Seq	NA	NA	NA	NA	NA	Creeping fat	NA	NA	NA	NA
GAPDH	SRR12430470	8641.96	2.09737	4.33779	Mesenteric_fat_CD	CD	Mesenteric fat	FALSE	GSE156044	total	RNA-Seq	NA	NA	NA	NA	NA	Creeping fat	NA	NA	NA	NA
GAPDH	SRR12430471	9865.92	2.22052	4.0677	Mesenteric_fat_CD	CD	Mesenteric fat	FALSE	GSE156044	total	RNA-Seq	NA	NA	NA	NA	NA	Creeping fat	NA	NA	NA	NA
GAPDH	SRR12430472	9040.11	2.76972	5.14317	Mesenteric_fat_CD	CD	Mesenteric fat	FALSE	GSE156044	total	RNA-Seq	NA	NA	NA	NA	NA	Creeping fat	NA	NA	NA	NA
GAPDH	SRR12430473	8921	2.21031	4.63702	Mesenteric_fat_Control	Control	Mesenteric fat	TRUE	GSE156044	total	RNA-Seq	NA	NA	NA	NA	NA	Creeping fat	NA	NA	NA	NA
GAPDH	SRR12430474	8335.29	2.41756	4.36385	Mesenteric_fat_Control	Control	Mesenteric fat	TRUE	GSE156044	total	RNA-Seq	NA	NA	NA	NA	NA	Creeping fat	NA	NA	NA	NA
GAPDH	SRR12430475	6388.14	2.58033	5.59101	Mesenteric_fat_Control	Control	Mesenteric fat	TRUE	GSE156044	total	RNA-Seq	NA	NA	NA	NA	NA	Creeping fat	NA	NA	NA	NA
GAPDH	SRR12430476	9492	0.0444978	4.56207	Mesenteric_fat_Control	Control	Mesenteric fat	TRUE	GSE156044	total	RNA-Seq	NA	NA	NA	NA	NA	Creeping fat	NA	NA	NA	NA
GAPDH	SRR12765534	11864	-0.00808278	8.69764	Ileum_UC	UC	Ileum	FALSE	GSE158952	polyA	RNA-Seq	NA	17	White	Male	NA	NA	NA	NA	NA	NA
GAPDH	SRR12765535	25205.1	5.2792	3.95779	Rectum_UC	UC	Rectum	FALSE	GSE158952	polyA	RNA-Seq	NA	17	White	Male	NA	NA	NA	NA	NA	NA
GAPDH	SRR12765536	7410.23	-0.00636224	8.69967	Ileum_UC	UC	Ileum	FALSE	GSE158952	polyA	RNA-Seq	NA	17	White	Male	NA	NA	NA	NA	NA	NA
GAPDH	SRR12765537	19990.2	5.03967	4.11463	Rectum_UC	UC	Rectum	FALSE	GSE158952	polyA	RNA-Seq	NA	17	White	Male	NA	NA	NA	NA	NA	NA
GAPDH	SRR12765538	2591.72	-5.7087	4.94869	Ileum_UC	UC	Ileum	FALSE	GSE158952	polyA	RNA-Seq	NA	17	Black	Male	NA	NA	NA	NA	NA	NA
GAPDH	SRR12765539	6784.2	2.16516	6.16993	Rectum_UC	UC	Rectum	FALSE	GSE158952	polyA	RNA-Seq	NA	17	Black	Male	NA	NA	NA	NA	NA	NA
GAPDH	SRR12765540	22102.9	-4.42247	4.96771	Ileum_UC	UC	Ileum	FALSE	GSE158952	polyA	RNA-Seq	NA	17	Black	Male	NA	NA	NA	NA	NA	NA
GAPDH	SRR12765541	16395	-1.88479	7.01843	Rectum_UC	UC	Rectum	FALSE	GSE158952	polyA	RNA-Seq	NA	17	Black	Male	NA	NA	NA	NA	NA	NA
GAPDH	SRR12765542	12579	1.51584	8.94631	Ileum_CD	CD	Ileum	FALSE	GSE158952	polyA	RNA-Seq	NA	18	White	Male	NA	NA	NA	NA	NA	NA
GAPDH	SRR12765543	7072.07	2.50153	5.64162	Rectum_CD	CD	Rectum	FALSE	GSE158952	polyA	RNA-Seq	NA	18	White	Male	NA	NA	NA	NA	NA	NA
GAPDH	SRR12765544	17946.5	3.60896	4.14487	Ileum_CD	CD	Ileum	FALSE	GSE158952	polyA	RNA-Seq	NA	18	White	Male	NA	NA	NA	NA	NA	NA
GAPDH	SRR12765545	13259.9	3.86324	4.40592	Rectum_CD	CD	Rectum	FALSE	GSE158952	polyA	RNA-Seq	NA	18	White	Male	NA	NA	NA	NA	NA	NA
GAPDH	SRR12765546	10927	0.42043	7.12544	Ileum_CD	CD	Ileum	FALSE	GSE158952	polyA	RNA-Seq	NA	14	White	Male	NA	NA	NA	NA	NA	NA
GAPDH	SRR12765547	15786	4.33107	3.5417	Rectum_CD	CD	Rectum	FALSE	GSE158952	polyA	RNA-Seq	NA	14	White	Male	NA	NA	NA	NA	NA	NA
GAPDH	SRR12765548	26655	-1.537	3.65592	Ileum_CD	CD	Ileum	FALSE	GSE158952	polyA	RNA-Seq	NA	11	Black	Male	NA	NA	NA	NA	NA	NA
GAPDH	SRR12765549	30879.2	-4.2927	7.27543	Rectum_CD	CD	Rectum	FALSE	GSE158952	polyA	RNA-Seq	NA	11	Black	Male	NA	NA	NA	NA	NA	NA
GAPDH	SRR12765550	6452.55	-0.885612	2.25669	Ileum_CD	CD	Ileum	FALSE	GSE158952	polyA	RNA-Seq	NA	11	Black	Male	NA	NA	NA	NA	NA	NA
GAPDH	SRR12765551	18695.3	-5.33159	6.97502	Rectum_CD	CD	Rectum	FALSE	GSE158952	polyA	RNA-Seq	NA	11	Black	Male	NA	NA	NA	NA	NA	NA
GAPDH	SRR12765552	2182.83	-5.87308	4.87006	Ileum_CD	CD	Ileum	FALSE	GSE158952	polyA	RNA-Seq	NA	12	Black	Female	NA	NA	NA	NA	NA	NA
GAPDH	SRR12765553	9742.5	0.387158	1.95462	Rectum_CD	CD	Rectum	FALSE	GSE158952	polyA	RNA-Seq	NA	12	Black	Female	NA	NA	NA	NA	NA	NA
GAPDH	SRR12765554	6181.72	-5.50658	5.23561	Ileum_CD	CD	Ileum	FALSE	GSE158952	polyA	RNA-Seq	NA	12	Black	Female	NA	NA	NA	NA	NA	NA
GAPDH	SRR12765555	11384	-0.0180795	3.68476	Ileum_UC	UC	Ileum	FALSE	GSE158952	polyA	RNA-Seq	NA	19	White	Female	NA	NA	NA	NA	NA	NA
GAPDH	SRR12765556	11004.5	2.36866	6.1069	Rectum_UC	UC	Rectum	FALSE	GSE158952	polyA	RNA-Seq	NA	19	White	Female	NA	NA	NA	NA	NA	NA
GAPDH	SRR12765557	7421.02	0.296353	7.18528	Ileum_UC	UC	Ileum	FALSE	GSE158952	polyA	RNA-Seq	NA	19	White	Female	NA	NA	NA	NA	NA	NA
GAPDH	SRR12765558	378.538	0.340746	2.84584	Rectum_UC	UC	Rectum	FALSE	GSE158952	polyA	RNA-Seq	NA	19	White	Female	NA	NA	NA	NA	NA	NA
GAPDH	SRR12765559	18981.1	4.86949	3.95241	Ileum_CD	CD	Ileum	FALSE	GSE158952	polyA	RNA-Seq	NA	11	White	Female	NA	NA	NA	NA	NA	NA
GAPDH	SRR12765560	2527.01	2.39631	6.06673	Rectum_CD	CD	Rectum	FALSE	GSE158952	polyA	RNA-Seq	NA	11	White	Female	NA	NA	NA	NA	NA	NA
GAPDH	SRR12765561	8869.11	1.29542	8.93287	Ileum_CD	CD	Ileum	FALSE	GSE158952	polyA	RNA-Seq	NA	11	White	Female	NA	NA	NA	NA	NA	NA
GAPDH	SRR12765562	5566.88	2.37099	6.13037	Rectum_CD	CD	Rectum	FALSE	GSE158952	polyA	RNA-Seq	NA	11	White	Female	NA	NA	NA	NA	NA	NA
GAPDH	SRR12765563	8935.71	-4.40532	5.04416	Ileum_CD	CD	Ileum	FALSE	GSE158952	polyA	RNA-Seq	NA	12	White	Female	NA	NA	NA	NA	NA	NA
GAPDH	SRR12765564	15064.4	4.47407	4.09976	Rectum_CD	CD	Rectum	FALSE	GSE158952	polyA	RNA-Seq	NA	12	White	Female	NA	NA	NA	NA	NA	NA
GAPDH	SRR12765565	10402.1	-4.42156	4.65572	Ileum_CD	CD	Ileum	FALSE	GSE158952	polyA	RNA-Seq	NA	12	White	Female	NA	NA	NA	NA	NA	NA
GAPDH	SRR12765566	13546.5	2.77131	4.67079	Rectum_CD	CD	Rectum	FALSE	GSE158952	polyA	RNA-Seq	NA	12	White	Female	NA	NA	NA	NA	NA	NA
GAPDH	SRR12765567	7325.57	0.394089	7.07346	Ileum_UC	UC	Ileum	FALSE	GSE158952	polyA	RNA-Seq	NA	12	Black	Male	NA	NA	NA	NA	NA	NA
GAPDH	SRR12765568	7790.26	2.47509	6.01923	Rectum_UC	UC	Rectum	FALSE	GSE158952	polyA	RNA-Seq	NA	12	Black	Male	NA	NA	NA	NA	NA	NA
GAPDH	SRR12765569	14997.2	0.289904	6.6297	Ileum_UC	UC	Ileum	FALSE	GSE158952	polyA	RNA-Seq	NA	12	Black	Male	NA	NA	NA	NA	NA	NA
GAPDH	SRR12765570	16659.8	4.21817	4.10252	Rectum_UC	UC	Rectum	FALSE	GSE158952	polyA	RNA-Seq	NA	12	Black	Male	NA	NA	NA	NA	NA	NA
GAPDH	SRR12765571	6367.38	0.316568	6.55299	Ileum_CD	CD	Ileum	FALSE	GSE158952	polyA	RNA-Seq	NA	12	Black	Male	NA	NA	NA	NA	NA	NA
GAPDH	SRR12765572	10918.4	3.56679	3.95416	Rectum_CD	CD	Rectum	FALSE	GSE158952	polyA	RNA-Seq	NA	12	Black	Male	NA	NA	NA	NA	NA	NA
GAPDH	SRR12765573	1.03421	0.580389	3.38138	Rectum_CD	CD	Rectum	FALSE	GSE158952	polyA	RNA-Seq	NA	12	Black	Male	NA	NA	NA	NA	NA	NA
GAPDH	SRR12765574	3385.33	0.159343	8.72314	Ileum_UC	UC	Ileum	FALSE	GSE158952	polyA	RNA-Seq	NA	10	Black	Male	NA	NA	NA	NA	NA	NA
GAPDH	SRR12765575	13207.8	2.61509	4.73331	Rectum_UC	UC	Rectum	FALSE	GSE158952	polyA	RNA-Seq	NA	10	Black	Male	NA	NA	NA	NA	NA	NA
GAPDH	SRR12765576	5459.29	0.397536	7.25584	Ileum_UC	UC	Ileum	FALSE	GSE158952	polyA	RNA-Seq	NA	10	Black	Male	NA	NA	NA	NA	NA	NA
GAPDH	SRR12765577	5487.51	0.637696	2.80697	Rectum_UC	UC	Rectum	FALSE	GSE158952	polyA	RNA-Seq	NA	10	Black	Male	NA	NA	NA	NA	NA	NA
GAPDH	SRR12765578	7936.06	0.495622	7.13476	Ileum_CD	CD	Ileum	FALSE	GSE158952	polyA	RNA-Seq	NA	17	White	Female	NA	NA	NA	NA	NA	NA
GAPDH	SRR12765579	7033.47	2.41501	5.74486	Rectum_CD	CD	Rectum	FALSE	GSE158952	polyA	RNA-Seq	NA	17	White	Female	NA	NA	NA	NA	NA	NA
GAPDH	SRR12765580	6693.08	1.06751	7.94906	Ileum_CD	CD	Ileum	FALSE	GSE158952	polyA	RNA-Seq	NA	17	White	Female	NA	NA	NA	NA	NA	NA
GAPDH	SRR12765581	5343.63	2.3673	6.04132	Rectum_CD	CD	Rectum	FALSE	GSE158952	polyA	RNA-Seq	NA	17	White	Female	NA	NA	NA	NA	NA	NA
GAPDH	SRR12765582	15999.1	5.67153	3.94441	Ileum_UC	UC	Ileum	FALSE	GSE158952	polyA	RNA-Seq	NA	18	White	Female	NA	NA	NA	NA	NA	NA
GAPDH	SRR12765583	9621.4	0.349054	4.59689	Rectum_UC	UC	Rectum	FALSE	GSE158952	polyA	RNA-Seq	NA	18	White	Female	NA	NA	NA	NA	NA	NA
GAPDH	SRR12765584	6245.61	1.10119	3.70508	Ileum_UC	UC	Ileum	FALSE	GSE158952	polyA	RNA-Seq	NA	18	White	Female	NA	NA	NA	NA	NA	NA
GAPDH	SRR12765585	12009.6	2.31792	6.17707	Rectum_UC	UC	Rectum	FALSE	GSE158952	polyA	RNA-Seq	NA	18	White	Female	NA	NA	NA	NA	NA	NA
GAPDH	SRR12765586	5953.25	0.169849	8.69776	Ileum_UC	UC	Ileum	FALSE	GSE158952	polyA	RNA-Seq	NA	14	Black	Female	NA	NA	NA	NA	NA	NA
GAPDH	SRR12765587	21905.8	3.08268	3.14916	Rectum_UC	UC	Rectum	FALSE	GSE158952	polyA	RNA-Seq	NA	14	Black	Female	NA	NA	NA	NA	NA	NA
GAPDH	SRR12765588	3757.94	0.137105	8.68553	Ileum_UC	UC	Ileum	FALSE	GSE158952	polyA	RNA-Seq	NA	14	Black	Female	NA	NA	NA	NA	NA	NA
GAPDH	SRR12765589	11705.3	2.43159	3.22718	Rectum_UC	UC	Rectum	FALSE	GSE158952	polyA	RNA-Seq	NA	14	Black	Female	NA	NA	NA	NA	NA	NA
GAPDH	SRR12765590	8196.35	-0.0689026	3.65592	Ileum_UC	UC	Ileum	FALSE	GSE158952	polyA	RNA-Seq	NA	17	Black	Female	NA	NA	NA	NA	NA	NA
GAPDH	SRR12765591	3929.05	-3.6977	3.35227	Rectum_UC	UC	Rectum	FALSE	GSE158952	polyA	RNA-Seq	NA	17	Black	Female	NA	NA	NA	NA	NA	NA
GAPDH	SRR12765592	13450.8	1.17764	4.66039	Ileum_UC	UC	Ileum	FALSE	GSE158952	polyA	RNA-Seq	NA	17	Black	Female	NA	NA	NA	NA	NA	NA
GAPDH	SRR12765593	8709.2	-5.15586	6.25257	Rectum_UC	UC	Rectum	FALSE	GSE158952	polyA	RNA-Seq	NA	17	Black	Female	NA	NA	NA	NA	NA	NA
GAPDH	SRR12765594	5897.91	0.437179	7.07867	Ileum_CD	CD	Ileum	FALSE	GSE158952	polyA	RNA-Seq	NA	15	White	Male	NA	NA	NA	NA	NA	NA
GAPDH	SRR12765595	6080.42	-1.59764	6.63925	Rectum_CD	CD	Rectum	FALSE	GSE158952	polyA	RNA-Seq	NA	15	White	Male	NA	NA	NA	NA	NA	NA
GAPDH	SRR12765596	17084	4.68317	5.5352	Rectum_CD	CD	Rectum	FALSE	GSE158952	polyA	RNA-Seq	NA	15	White	Male	NA	NA	NA	NA	NA	NA
GAPDH	SRR12765597	6282.36	-4.18538	3.53207	Ileum_CD	CD	Ileum	FALSE	GSE158952	polyA	RNA-Seq	NA	16	White	Female	NA	NA	NA	NA	NA	NA
GAPDH	SRR12765598	14916.3	4.30973	3.70165	Rectum_CD	CD	Rectum	FALSE	GSE158952	polyA	RNA-Seq	NA	16	White	Female	NA	NA	NA	NA	NA	NA
GAPDH	SRR12765599	21293	4.77479	3.73597	Rectum_CD	CD	Rectum	FALSE	GSE158952	polyA	RNA-Seq	NA	16	White	Female	NA	NA	NA	NA	NA	NA
GAPDH	SRR12765600	445.358	-5.84896	4.82507	Ileum_UC	UC	Ileum	FALSE	GSE158952	polyA	RNA-Seq	NA	8	Black	Male	NA	NA	NA	NA	NA	NA
GAPDH	SRR12765601	6045.92	-3.39582	7.88218	Rectum_UC	UC	Rectum	FALSE	GSE158952	polyA	RNA-Seq	NA	8	Black	Male	NA	NA	NA	NA	NA	NA
GAPDH	SRR12765602	14023.4	1.26629	6.38141	Ileum_UC	UC	Ileum	FALSE	GSE158952	polyA	RNA-Seq	NA	8	Black	Male	NA	NA	NA	NA	NA	NA
GAPDH	SRR12765603	7780.7	2.91016	5.52474	Rectum_UC	UC	Rectum	FALSE	GSE158952	polyA	RNA-Seq	NA	8	Black	Male	NA	NA	NA	NA	NA	NA
GAPDH	SRR12765604	12322.5	0.371723	7.1133	Ileum_UC	UC	Ileum	FALSE	GSE158952	polyA	RNA-Seq	NA	10	White	Female	NA	NA	NA	NA	NA	NA
GAPDH	SRR12765605	10658.2	3.00492	3.36626	Rectum_UC	UC	Rectum	FALSE	GSE158952	polyA	RNA-Seq	NA	10	White	Female	NA	NA	NA	NA	NA	NA
GAPDH	SRR12765606	9330.2	0.365465	7.10725	Ileum_UC	UC	Ileum	FALSE	GSE158952	polyA	RNA-Seq	NA	10	White	Female	NA	NA	NA	NA	NA	NA
GAPDH	SRR12765607	16776.9	3.6691	4.51829	Rectum_UC	UC	Rectum	FALSE	GSE158952	polyA	RNA-Seq	NA	10	White	Female	NA	NA	NA	NA	NA	NA
GAPDH	SRR12765608	13646.8	1.23104	4.64011	Ileum_UC	UC	Ileum	FALSE	GSE158952	polyA	RNA-Seq	NA	16	White	Male	NA	NA	NA	NA	NA	NA
GAPDH	SRR12765609	17301.7	-4.11023	6.67027	Rectum_UC	UC	Rectum	FALSE	GSE158952	polyA	RNA-Seq	NA	16	White	Male	NA	NA	NA	NA	NA	NA
GAPDH	SRR12765610	14788.4	1.20502	4.60539	Ileum_UC	UC	Ileum	FALSE	GSE158952	polyA	RNA-Seq	NA	16	White	Male	NA	NA	NA	NA	NA	NA
GAPDH	SRR12765611	15315.9	-4.08049	6.55763	Rectum_UC	UC	Rectum	FALSE	GSE158952	polyA	RNA-Seq	NA	16	White	Male	NA	NA	NA	NA	NA	NA
GAPDH	SRR12765612	6144.77	0.111713	8.7678	Ileum_UC	UC	Ileum	FALSE	GSE158952	polyA	RNA-Seq	NA	15	Black	Female	NA	NA	NA	NA	NA	NA
GAPDH	SRR12765613	20221.4	-1.91894	7.57486	Rectum_UC	UC	Rectum	FALSE	GSE158952	polyA	RNA-Seq	NA	15	Black	Female	NA	NA	NA	NA	NA	NA
GAPDH	SRR12765614	7963.06	0.159642	8.72517	Ileum_UC	UC	Ileum	FALSE	GSE158952	polyA	RNA-Seq	NA	15	Black	Female	NA	NA	NA	NA	NA	NA
GAPDH	SRR12765615	10678.9	0.438582	7.27896	Ileum_CD	CD	Ileum	FALSE	GSE158952	polyA	RNA-Seq	NA	15	Black	Male	NA	NA	NA	NA	NA	NA
GAPDH	SRR12765616	15835.4	4.2755	3.46946	Rectum_CD	CD	Rectum	FALSE	GSE158952	polyA	RNA-Seq	NA	15	Black	Male	NA	NA	NA	NA	NA	NA
GAPDH	SRR12765617	11702.5	0.471568	7.23846	Ileum_CD	CD	Ileum	FALSE	GSE158952	polyA	RNA-Seq	NA	15	Black	Male	NA	NA	NA	NA	NA	NA
GAPDH	SRR12765618	6842.02	-3.89377	7.06647	Rectum_CD	CD	Rectum	FALSE	GSE158952	polyA	RNA-Seq	NA	15	Black	Male	NA	NA	NA	NA	NA	NA
GAPDH	SRR12765619	2771.02	0.307597	7.06676	Ileum_CD	CD	Ileum	FALSE	GSE158952	polyA	RNA-Seq	NA	16	White	Female	NA	NA	NA	NA	NA	NA
GAPDH	SRR12765620	6285.89	2.58444	5.69537	Rectum_CD	CD	Rectum	FALSE	GSE158952	polyA	RNA-Seq	NA	16	White	Female	NA	NA	NA	NA	NA	NA
GAPDH	SRR12765621	7275.75	0.726912	8.77393	Ileum_UC	UC	Ileum	FALSE	GSE158952	polyA	RNA-Seq	NA	15	White	Female	NA	NA	NA	NA	NA	NA
GAPDH	SRR12765622	4963.06	-3.82161	3.35626	Rectum_UC	UC	Rectum	FALSE	GSE158952	polyA	RNA-Seq	NA	15	White	Female	NA	NA	NA	NA	NA	NA
GAPDH	SRR12765623	24250	5.45819	4.11297	Ileum_UC	UC	Ileum	FALSE	GSE158952	polyA	RNA-Seq	NA	15	White	Female	NA	NA	NA	NA	NA	NA
GAPDH	SRR12765624	15353.6	2.53216	2.47456	Ileum_CD	CD	Ileum	FALSE	GSE158952	polyA	RNA-Seq	NA	15	White	Female	NA	NA	NA	NA	NA	NA
GAPDH	SRR12765625	15163.1	2.58685	2.9215	Rectum_CD	CD	Rectum	FALSE	GSE158952	polyA	RNA-Seq	NA	15	White	Female	NA	NA	NA	NA	NA	NA
GAPDH	SRR12765626	12676.5	-4.39947	4.30619	Ileum_CD	CD	Ileum	FALSE	GSE158952	polyA	RNA-Seq	NA	15	White	Female	NA	NA	NA	NA	NA	NA
GAPDH	SRR12765627	31824.2	5.99928	3.84511	Rectum_CD	CD	Rectum	FALSE	GSE158952	polyA	RNA-Seq	NA	15	White	Female	NA	NA	NA	NA	NA	NA
GAPDH	SRR12765628	6882.92	-5.79356	5.19578	Ileum_CD	CD	Ileum	FALSE	GSE158952	polyA	RNA-Seq	NA	17	Black	Female	NA	NA	NA	NA	NA	NA
GAPDH	SRR12765629	6748.48	-4.35139	7.23714	Rectum_CD	CD	Rectum	FALSE	GSE158952	polyA	RNA-Seq	NA	17	Black	Female	NA	NA	NA	NA	NA	NA
GAPDH	SRR12765630	17697	5.18058	4.8117	Ileum_CD	CD	Ileum	FALSE	GSE158952	polyA	RNA-Seq	NA	16	Black	Male	NA	NA	NA	NA	NA	NA
GAPDH	SRR12765631	15260.8	-4.39187	4.27159	Rectum_CD	CD	Rectum	FALSE	GSE158952	polyA	RNA-Seq	NA	16	Black	Male	NA	NA	NA	NA	NA	NA
GAPDH	SRR12765632	8627.3	-4.83188	6.76684	Ileum_CD	CD	Ileum	FALSE	GSE158952	polyA	RNA-Seq	NA	16	Black	Male	NA	NA	NA	NA	NA	NA
GAPDH	SRR12765633	2809.23	-3.92201	3.38107	Rectum_CD	CD	Rectum	FALSE	GSE158952	polyA	RNA-Seq	NA	16	Black	Male	NA	NA	NA	NA	NA	NA
GAPDH	SRR12765634	11088	2.78129	4.18832	Ileum_UC	UC	Ileum	FALSE	GSE158952	polyA	RNA-Seq	NA	18	Black	Male	NA	NA	NA	NA	NA	NA
GAPDH	SRR12765635	25242.3	-0.453435	2.24593	Rectum_UC	UC	Rectum	FALSE	GSE158952	polyA	RNA-Seq	NA	18	Black	Male	NA	NA	NA	NA	NA	NA
GAPDH	SRR12765636	8439.76	0.771003	6.73508	Ileum_UC	UC	Ileum	FALSE	GSE158952	polyA	RNA-Seq	NA	18	Black	Male	NA	NA	NA	NA	NA	NA
GAPDH	SRR12765637	10418.2	2.26724	5.69657	Rectum_UC	UC	Rectum	FALSE	GSE158952	polyA	RNA-Seq	NA	18	Black	Male	NA	NA	NA	NA	NA	NA
GAPDH	SRR12765638	10957	5.05378	5.5092	Ileum_CD	CD	Ileum	FALSE	GSE158952	polyA	RNA-Seq	NA	11	Black	Male	NA	NA	NA	NA	NA	NA
GAPDH	SRR12765639	5370.18	2.19237	6.33965	Rectum_CD	CD	Rectum	FALSE	GSE158952	polyA	RNA-Seq	NA	11	Black	Male	NA	NA	NA	NA	NA	NA
GAPDH	SRR12765640	2655.3	0.263226	8.62113	Ileum_CD	CD	Ileum	FALSE	GSE158952	polyA	RNA-Seq	NA	11	Black	Male	NA	NA	NA	NA	NA	NA
GAPDH	SRR12765641	4643.68	2.20953	6.31327	Rectum_CD	CD	Rectum	FALSE	GSE158952	polyA	RNA-Seq	NA	11	Black	Male	NA	NA	NA	NA	NA	NA
GAPDH	SRR12765642	23033.2	5.30107	4.10611	Ileum_CD	CD	Ileum	FALSE	GSE158952	polyA	RNA-Seq	NA	14	White	Male	NA	NA	NA	NA	NA	NA
GAPDH	SRR12765643	16271.3	2.47799	3.33653	Rectum_CD	CD	Rectum	FALSE	GSE158952	polyA	RNA-Seq	NA	14	White	Male	NA	NA	NA	NA	NA	NA
GAPDH	SRR12765644	19508.5	5.3351	4.01776	Ileum_CD	CD	Ileum	FALSE	GSE158952	polyA	RNA-Seq	NA	14	White	Male	NA	NA	NA	NA	NA	NA
GAPDH	SRR12765645	9120.02	-1.42238	6.66643	Rectum_CD	CD	Rectum	FALSE	GSE158952	polyA	RNA-Seq	NA	14	White	Male	NA	NA	NA	NA	NA	NA
GAPDH	SRR12765646	9963.46	1.50504	9.01999	Ileum_CD	CD	Ileum	FALSE	GSE158952	polyA	RNA-Seq	NA	20	White	Female	NA	NA	NA	NA	NA	NA
GAPDH	SRR12765647	4432.98	2.18596	6.24949	Rectum_CD	CD	Rectum	FALSE	GSE158952	polyA	RNA-Seq	NA	20	White	Female	NA	NA	NA	NA	NA	NA
GAPDH	SRR12765648	11211.5	0.349199	6.55814	Ileum_CD	CD	Ileum	FALSE	GSE158952	polyA	RNA-Seq	NA	20	White	Female	NA	NA	NA	NA	NA	NA
GAPDH	SRR12765649	1.04946	-3.09329	1.09118	Ileum_CD	CD	Ileum	FALSE	GSE158952	polyA	RNA-Seq	NA	14	Black	Female	NA	NA	NA	NA	NA	NA
GAPDH	SRR12765650	4280.81	2.2391	6.21478	Rectum_CD	CD	Rectum	FALSE	GSE158952	polyA	RNA-Seq	NA	14	Black	Female	NA	NA	NA	NA	NA	NA
GAPDH	SRR12765651	2788.53	-0.0555427	3.61287	Ileum_CD	CD	Ileum	FALSE	GSE158952	polyA	RNA-Seq	NA	14	Black	Female	NA	NA	NA	NA	NA	NA
GAPDH	SRR12765652	4795.22	2.26187	6.26784	Rectum_CD	CD	Rectum	FALSE	GSE158952	polyA	RNA-Seq	NA	14	Black	Female	NA	NA	NA	NA	NA	NA
GAPDH	SRR12774664	22454.5	5.24614	4.79388	Blood_PIBD	PIBD	Blood	FALSE	GSE159034	total	RNA-Seq	NA	NA	NA	NA	NA	NA	NA	NA	NA	NA
GAPDH	SRR12774665	7489.06	2.86977	5.73404	Blood_PIBD	PIBD	Blood	FALSE	GSE159034	total	RNA-Seq	NA	NA	NA	NA	NA	NA	NA	NA	NA	NA
GAPDH	SRR12774666	4886.52	2.61588	5.16455	Blood_PIBD	PIBD	Blood	FALSE	GSE159034	total	RNA-Seq	NA	NA	NA	NA	NA	NA	NA	NA	NA	NA
GAPDH	SRR12774667	8787.24	2.93799	5.77867	Blood_PIBD	PIBD	Blood	FALSE	GSE159034	total	RNA-Seq	NA	NA	NA	NA	NA	NA	NA	NA	NA	NA
GAPDH	SRR12774668	19734.1	2.20362	5.54146	Blood_PIBD	PIBD	Blood	FALSE	GSE159034	total	RNA-Seq	NA	NA	NA	NA	NA	NA	NA	NA	NA	NA
GAPDH	SRR12774669	4857.83	2.44305	5.70416	Blood_PIBD	PIBD	Blood	FALSE	GSE159034	total	RNA-Seq	NA	NA	NA	NA	NA	NA	NA	NA	NA	NA
GAPDH	SRR12774670	12761	2.40675	5.60659	Blood_PIBD	PIBD	Blood	FALSE	GSE159034	total	RNA-Seq	NA	NA	NA	NA	NA	NA	NA	NA	NA	NA
GAPDH	SRR12774671	2708.92	2.98545	6.43164	Blood_PIBD	PIBD	Blood	FALSE	GSE159034	total	RNA-Seq	NA	NA	NA	NA	NA	NA	NA	NA	NA	NA
GAPDH	SRR12774672	12507.9	5.05314	4.96719	Blood_PIBD	PIBD	Blood	FALSE	GSE159034	total	RNA-Seq	NA	NA	NA	NA	NA	NA	NA	NA	NA	NA
GAPDH	SRR12774673	4642.06	3.10033	6.0786	Blood_PIBD	PIBD	Blood	FALSE	GSE159034	total	RNA-Seq	NA	NA	NA	NA	NA	NA	NA	NA	NA	NA
GAPDH	SRR12774674	8914.81	2.78506	5.31779	Blood_PIBD	PIBD	Blood	FALSE	GSE159034	total	RNA-Seq	NA	NA	NA	NA	NA	NA	NA	NA	NA	NA
GAPDH	SRR12774675	5167.78	2.94126	6.19676	Blood_PIBD	PIBD	Blood	FALSE	GSE159034	total	RNA-Seq	NA	NA	NA	NA	NA	NA	NA	NA	NA	NA
GAPDH	SRR12774676	15685	5.67034	4.45723	Blood_PIBD	PIBD	Blood	FALSE	GSE159034	total	RNA-Seq	NA	NA	NA	NA	NA	NA	NA	NA	NA	NA
GAPDH	SRR12774677	8290.25	4.58768	4.87563	Blood_PIBD	PIBD	Blood	FALSE	GSE159034	total	RNA-Seq	NA	NA	NA	NA	NA	NA	NA	NA	NA	NA
GAPDH	SRR12774678	2709.59	3.0293	6.45079	Blood_PIBD	PIBD	Blood	FALSE	GSE159034	total	RNA-Seq	NA	NA	NA	NA	NA	NA	NA	NA	NA	NA
GAPDH	SRR12774679	6048.51	3.09315	6.34419	Blood_PIBD	PIBD	Blood	FALSE	GSE159034	total	RNA-Seq	NA	NA	NA	NA	NA	NA	NA	NA	NA	NA
GAPDH	SRR12774680	12254.8	3.07496	5.02666	Blood_PIBD	PIBD	Blood	FALSE	GSE159034	total	RNA-Seq	NA	NA	NA	NA	NA	NA	NA	NA	NA	NA
GAPDH	SRR12774681	14516.3	3.42884	4.87551	Blood_PIBD	PIBD	Blood	FALSE	GSE159034	total	RNA-Seq	NA	NA	NA	NA	NA	NA	NA	NA	NA	NA
GAPDH	SRR12774682	8842.66	3.13583	4.93457	Blood_PIBD	PIBD	Blood	FALSE	GSE159034	total	RNA-Seq	NA	NA	NA	NA	NA	NA	NA	NA	NA	NA
GAPDH	SRR12774683	11727	5.54779	4.56357	Blood_PIBD	PIBD	Blood	FALSE	GSE159034	total	RNA-Seq	NA	NA	NA	NA	NA	NA	NA	NA	NA	NA
GAPDH	SRR12774684	20636.5	5.51027	4.59839	Blood_PIBD	PIBD	Blood	FALSE	GSE159034	total	RNA-Seq	NA	NA	NA	NA	NA	NA	NA	NA	NA	NA
GAPDH	SRR12774685	7436.39	4.39084	4.80455	Blood_PIBD	PIBD	Blood	FALSE	GSE159034	total	RNA-Seq	NA	NA	NA	NA	NA	NA	NA	NA	NA	NA
GAPDH	SRR12774686	17078.6	3.1969	4.90612	Blood_PIBD	PIBD	Blood	FALSE	GSE159034	total	RNA-Seq	NA	NA	NA	NA	NA	NA	NA	NA	NA	NA
GAPDH	SRR12774687	15172	2.94763	5.90904	Blood_PIBD	PIBD	Blood	FALSE	GSE159034	total	RNA-Seq	NA	NA	NA	NA	NA	NA	NA	NA	NA	NA
GAPDH	SRR1609360	1.0493	-2.47208	2.69353	Ileum_Control	Control	Ileum	TRUE	GSE62207	total	RNA-Seq	NA	2	NA	Male	No	NA	NA	NA	NA	NA
GAPDH	SRR1609361	7660.46	-4.84155	6.6051	Ileum_Control	Control	Ileum	TRUE	GSE62207	total	RNA-Seq	NA	5	NA	Male	No	NA	NA	NA	NA	NA
GAPDH	SRR1609362	2623.25	-2.48169	2.69387	Ileum_Control	Control	Ileum	TRUE	GSE62207	total	RNA-Seq	NA	5	NA	Male	No	NA	NA	NA	NA	NA
GAPDH	SRR1609363	12577.1	0.408713	6.45806	Ileum_Control	Control	Ileum	TRUE	GSE62207	total	RNA-Seq	NA	6	NA	Male	No	NA	NA	NA	NA	NA
GAPDH	SRR1609364	9220.34	0.55677	6.14966	Ileum_Control	Control	Ileum	TRUE	GSE62207	total	RNA-Seq	NA	7	NA	Female	No	NA	NA	NA	NA	NA
GAPDH	SRR1609365	8233.21	-1.57487	4.28942	Ileum_Control	Control	Ileum	TRUE	GSE62207	total	RNA-Seq	NA	8	NA	Male	No	NA	NA	NA	NA	NA
GAPDH	SRR1609366	12393.1	1.08761	7.06877	Ileum_Control	Control	Ileum	TRUE	GSE62207	total	RNA-Seq	NA	8	NA	Male	No	NA	NA	NA	NA	NA
GAPDH	SRR1609367	12696.8	0.117409	8.54783	Ileum_Control	Control	Ileum	TRUE	GSE62207	total	RNA-Seq	NA	8	NA	Male	No	NA	NA	NA	NA	NA
GAPDH	SRR1609368	10007.3	0.328219	6.75223	Ileum_Control	Control	Ileum	TRUE	GSE62207	total	RNA-Seq	NA	9	NA	Male	No	NA	NA	NA	NA	NA
GAPDH	SRR1609369	13272.9	1.36707	7.28543	Ileum_Control	Control	Ileum	TRUE	GSE62207	total	RNA-Seq	NA	9	NA	Male	No	NA	NA	NA	NA	NA
GAPDH	SRR1609370	11721.4	-0.167727	8.44363	Ileum_Control	Control	Ileum	TRUE	GSE62207	total	RNA-Seq	NA	9	NA	Female	No	NA	NA	NA	NA	NA
GAPDH	SRR1609371	13709.8	-0.758111	5.09731	Ileum_Control	Control	Ileum	TRUE	GSE62207	total	RNA-Seq	NA	9	NA	Male	No	NA	NA	NA	NA	NA
GAPDH	SRR1609372	8375.03	-0.581785	8.49773	Ileum_Control	Control	Ileum	TRUE	GSE62207	total	RNA-Seq	NA	9	NA	Male	No	NA	NA	NA	NA	NA
GAPDH	SRR1609373	13145.8	0.446404	6.39028	Ileum_Control	Control	Ileum	TRUE	GSE62207	total	RNA-Seq	NA	10	NA	Male	No	NA	NA	NA	NA	NA
GAPDH	SRR1609374	14696.5	1.16696	5.90081	Ileum_Control	Control	Ileum	TRUE	GSE62207	total	RNA-Seq	NA	10	NA	Female	No	NA	NA	NA	NA	NA
GAPDH	SRR1609375	7352.67	0.207366	7.00379	Ileum_Control	Control	Ileum	TRUE	GSE62207	total	RNA-Seq	NA	10	NA	Male	No	NA	NA	NA	NA	NA
GAPDH	SRR1609376	12111.8	0.576451	5.36054	Ileum_Control	Control	Ileum	TRUE	GSE62207	total	RNA-Seq	NA	10	NA	Male	No	NA	NA	NA	NA	NA
GAPDH	SRR1609377	7014.89	-2.74567	7.80526	Ileum_Control	Control	Ileum	TRUE	GSE62207	total	RNA-Seq	NA	10	NA	Female	No	NA	NA	NA	NA	NA
GAPDH	SRR1609378	6728.11	-2.00057	3.87662	Ileum_Control	Control	Ileum	TRUE	GSE62207	total	RNA-Seq	NA	11	NA	Male	No	NA	NA	NA	NA	NA
GAPDH	SRR1609379	9953.9	3.72128	5.44631	Ileum_Control	Control	Ileum	TRUE	GSE62207	total	RNA-Seq	NA	11	NA	Female	No	NA	NA	NA	NA	NA
GAPDH	SRR1609380	14483.2	-0.627945	5.31625	Ileum_Control	Control	Ileum	TRUE	GSE62207	total	RNA-Seq	NA	11	NA	Female	No	NA	NA	NA	NA	NA
GAPDH	SRR1609381	11423.2	0.175165	8.19451	Ileum_Control	Control	Ileum	TRUE	GSE62207	total	RNA-Seq	NA	11	NA	Male	No	NA	NA	NA	NA	NA
GAPDH	SRR1609382	16996	-2.13509	4.51403	Ileum_Control	Control	Ileum	TRUE	GSE62207	total	RNA-Seq	NA	11	NA	Female	No	NA	NA	NA	NA	NA
GAPDH	SRR1609383	1.01043	-2.8605	2.0548	Ileum_Control	Control	Ileum	TRUE	GSE62207	total	RNA-Seq	NA	11	NA	Male	No	NA	NA	NA	NA	NA
GAPDH	SRR1609384	9992.42	0.503439	7.79372	Ileum_Control	Control	Ileum	TRUE	GSE62207	total	RNA-Seq	NA	11	NA	Male	No	NA	NA	NA	NA	NA
GAPDH	SRR1609385	9572.72	0.202551	8.36803	Ileum_Control	Control	Ileum	TRUE	GSE62207	total	RNA-Seq	NA	12	NA	Male	No	NA	NA	NA	NA	NA
GAPDH	SRR1609386	7985.4	0.263814	7.22129	Ileum_Control	Control	Ileum	TRUE	GSE62207	total	RNA-Seq	NA	12	NA	Female	No	NA	NA	NA	NA	NA
GAPDH	SRR1609387	7752.88	1.6361	8.14654	Ileum_Control	Control	Ileum	TRUE	GSE62207	total	RNA-Seq	NA	12	NA	Male	No	NA	NA	NA	NA	NA
GAPDH	SRR1609388	8432.55	-0.0627216	6.70794	Ileum_Control	Control	Ileum	TRUE	GSE62207	total	RNA-Seq	NA	12	NA	Female	No	NA	NA	NA	NA	NA
GAPDH	SRR1609389	11418.7	0.845815	7.14714	Ileum_Control	Control	Ileum	TRUE	GSE62207	total	RNA-Seq	NA	13	NA	Female	No	NA	NA	NA	NA	NA
GAPDH	SRR1609390	4042.18	-5.43935	5.91508	Ileum_Control	Control	Ileum	TRUE	GSE62207	total	RNA-Seq	NA	13	NA	Female	No	NA	NA	NA	NA	NA
GAPDH	SRR1609391	1595.44	-2.41812	2.90471	Ileum_Control	Control	Ileum	TRUE	GSE62207	total	RNA-Seq	NA	13	NA	Male	No	NA	NA	NA	NA	NA
GAPDH	SRR1609392	9223.23	0.865357	5.68445	Ileum_Control	Control	Ileum	TRUE	GSE62207	total	RNA-Seq	NA	13	NA	Male	No	NA	NA	NA	NA	NA
GAPDH	SRR1609393	2186.73	-2.27927	3.033	Ileum_Control	Control	Ileum	TRUE	GSE62207	total	RNA-Seq	NA	13	NA	Female	No	NA	NA	NA	NA	NA
GAPDH	SRR1609394	10717.9	0.24038	6.64233	Ileum_Control	Control	Ileum	TRUE	GSE62207	total	RNA-Seq	NA	13	NA	Female	No	NA	NA	NA	NA	NA
GAPDH	SRR1609395	3916.35	-5.3856	6.01586	Ileum_Control	Control	Ileum	TRUE	GSE62207	total	RNA-Seq	NA	14	NA	Male	No	NA	NA	NA	NA	NA
GAPDH	SRR1609396	5951.42	-0.283898	8.64053	Ileum_Control	Control	Ileum	TRUE	GSE62207	total	RNA-Seq	NA	14	NA	Male	No	NA	NA	NA	NA	NA
GAPDH	SRR1609397	10076.3	0.257624	6.7899	Ileum_Control	Control	Ileum	TRUE	GSE62207	total	RNA-Seq	NA	14	NA	Male	No	NA	NA	NA	NA	NA
GAPDH	SRR1609398	6218.54	0.184856	7.30241	Ileum_Control	Control	Ileum	TRUE	GSE62207	total	RNA-Seq	NA	15	NA	Female	No	NA	NA	NA	NA	NA
GAPDH	SRR1609399	8628.75	-0.066087	8.66377	Ileum_Control	Control	Ileum	TRUE	GSE62207	total	RNA-Seq	NA	15	NA	Female	No	NA	NA	NA	NA	NA
GAPDH	SRR1609400	8736.11	-0.718125	8.56498	Ileum_Control	Control	Ileum	TRUE	GSE62207	total	RNA-Seq	NA	15	NA	Female	No	NA	NA	NA	NA	NA
GAPDH	SRR1609401	6787.59	0.639889	5.85666	Ileum_Control	Control	Ileum	TRUE	GSE62207	total	RNA-Seq	NA	16	NA	Male	No	NA	NA	NA	NA	NA
GAPDH	SRR1609402	11729.1	0.356538	6.57757	Ileum_Control	Control	Ileum	TRUE	GSE62207	total	RNA-Seq	NA	16	NA	Male	No	NA	NA	NA	NA	NA
GAPDH	SRR1609403	6244.73	-3.09913	7.57948	Ileum_Control	Control	Ileum	TRUE	GSE62207	total	RNA-Seq	NA	16	NA	Male	No	NA	NA	NA	NA	NA
GAPDH	SRR1609404	11868.1	-0.132757	4.52658	Ileum_Control	Control	Ileum	TRUE	GSE62207	total	RNA-Seq	NA	17	NA	Female	No	NA	NA	NA	NA	NA
GAPDH	SRR1609405	3796.9	-5.32212	5.3007	Ileum_Control	Control	Ileum	TRUE	GSE62207	total	RNA-Seq	NA	NA	NA	Male	No	NA	NA	NA	NA	NA
GAPDH	SRR1609406	9150.88	0.565935	5.6232	Ileum_Control	Control	Ileum	TRUE	GSE62207	total	RNA-Seq	NA	NA	NA	Female	No	NA	NA	NA	NA	NA
GAPDH	SRR1609407	7477.14	-0.0953535	3.86777	Ileum_Control	Control	Ileum	TRUE	GSE62207	total	RNA-Seq	NA	NA	NA	Female	No	NA	NA	NA	NA	NA
GAPDH	SRR1609408	10629.1	0.875293	6.17636	Ileum_Control	Control	Ileum	TRUE	GSE62207	total	RNA-Seq	NA	NA	NA	Female	No	NA	NA	NA	NA	NA
GAPDH	SRR1609409	5827.34	1.70673	7.15186	Ileum_Control	Control	Ileum	TRUE	GSE62207	total	RNA-Seq	NA	NA	NA	Male	No	NA	NA	NA	NA	NA
GAPDH	SRR1609410	6772	-0.689882	8.14089	Ileum_Control	Control	Ileum	TRUE	GSE62207	total	RNA-Seq	NA	NA	NA	Male	No	NA	NA	NA	NA	NA
GAPDH	SRR1609411	9610.97	-1.29846	6.24263	Ileum_CD	CD	Ileum	FALSE	GSE62207	total	RNA-Seq	NA	5	NA	Male	No	NA	NA	NA	NA	NA
GAPDH	SRR1609412	23197	5.89399	3.88639	Ileum_CD	CD	Ileum	FALSE	GSE62207	total	RNA-Seq	NA	5	NA	Male	No	NA	NA	NA	NA	NA
GAPDH	SRR1609413	17999.5	0.615469	7.82161	Ileum_CD	CD	Ileum	FALSE	GSE62207	total	RNA-Seq	NA	5	NA	Male	No	NA	NA	NA	NA	NA
GAPDH	SRR1609414	11137	2.5703	2.6278	Ileum_CD	CD	Ileum	FALSE	GSE62207	total	RNA-Seq	NA	5	NA	Female	No	NA	NA	NA	NA	NA
GAPDH	SRR1609415	14145.5	5.05178	5.4123	Ileum_CD	CD	Ileum	FALSE	GSE62207	total	RNA-Seq	NA	6	NA	Male	No	NA	NA	NA	NA	NA
GAPDH	SRR1609416	15258	4.75548	5.81654	Ileum_CD	CD	Ileum	FALSE	GSE62207	total	RNA-Seq	NA	6	NA	Female	No	NA	NA	NA	NA	NA
GAPDH	SRR1609417	18694.6	2.68289	2.3948	Ileum_CD	CD	Ileum	FALSE	GSE62207	total	RNA-Seq	NA	6	NA	Male	No	NA	NA	NA	NA	NA
GAPDH	SRR1609418	12222.6	3.6345	5.43736	Ileum_CD	CD	Ileum	FALSE	GSE62207	total	RNA-Seq	NA	7	NA	Male	No	NA	NA	NA	NA	NA
GAPDH	SRR1609419	21363.6	4.95509	3.57127	Ileum_CD	CD	Ileum	FALSE	GSE62207	total	RNA-Seq	NA	7	NA	Male	No	NA	NA	NA	NA	NA
GAPDH	SRR1609420	11609	1.66629	7.12044	Ileum_CD	CD	Ileum	FALSE	GSE62207	total	RNA-Seq	NA	7	NA	Male	No	NA	NA	NA	NA	NA
GAPDH	SRR1609421	21078.9	-1.95992	7.20054	Ileum_CD	CD	Ileum	FALSE	GSE62207	total	RNA-Seq	NA	7	NA	Male	No	NA	NA	NA	NA	NA
GAPDH	SRR1609422	12453	2.41502	4.79034	Ileum_CD	CD	Ileum	FALSE	GSE62207	total	RNA-Seq	NA	7	NA	Male	No	NA	NA	NA	NA	NA
GAPDH	SRR1609423	1.05389	-2.38377	2.81261	Ileum_CD	CD	Ileum	FALSE	GSE62207	total	RNA-Seq	NA	8	NA	Male	No	NA	NA	NA	NA	NA
GAPDH	SRR1609424	2226.53	-2.79259	2.64766	Ileum_CD	CD	Ileum	FALSE	GSE62207	total	RNA-Seq	NA	8	NA	Male	No	NA	NA	NA	NA	NA
GAPDH	SRR1609425	11542.7	1.62678	5.28808	Ileum_CD	CD	Ileum	FALSE	GSE62207	total	RNA-Seq	NA	8	NA	Male	No	NA	NA	NA	NA	NA
GAPDH	SRR1609426	16114.7	1.35193	6.51124	Ileum_CD	CD	Ileum	FALSE	GSE62207	total	RNA-Seq	NA	8	NA	Female	No	NA	NA	NA	NA	NA
GAPDH	SRR1609427	10038.4	-2.04518	4.88746	Ileum_CD	CD	Ileum	FALSE	GSE62207	total	RNA-Seq	NA	8	NA	Male	No	NA	NA	NA	NA	NA
GAPDH	SRR1609428	16021.1	1.00031	5.741	Ileum_CD	CD	Ileum	FALSE	GSE62207	total	RNA-Seq	NA	8	NA	Male	No	NA	NA	NA	NA	NA
GAPDH	SRR1609429	11087	-3.91182	7.11921	Ileum_CD	CD	Ileum	FALSE	GSE62207	total	RNA-Seq	NA	8	NA	Male	No	NA	NA	NA	NA	NA
GAPDH	SRR1609430	15590.6	-3.99989	5.98412	Ileum_CD	CD	Ileum	FALSE	GSE62207	total	RNA-Seq	NA	8	NA	Male	No	NA	NA	NA	NA	NA
GAPDH	SRR1609431	7816.84	2.36216	6.10171	Ileum_CD	CD	Ileum	FALSE	GSE62207	total	RNA-Seq	NA	9	NA	Female	No	NA	NA	NA	NA	NA
GAPDH	SRR1609432	11225.8	1.42884	5.70666	Ileum_CD	CD	Ileum	FALSE	GSE62207	total	RNA-Seq	NA	9	NA	Female	No	NA	NA	NA	NA	NA
GAPDH	SRR1609433	9380.52	-4.6455	6.79331	Ileum_CD	CD	Ileum	FALSE	GSE62207	total	RNA-Seq	NA	9	NA	Female	No	NA	NA	NA	NA	NA
GAPDH	SRR1609434	10792.5	-2.05594	3.91445	Ileum_CD	CD	Ileum	FALSE	GSE62207	total	RNA-Seq	NA	9	NA	Female	No	NA	NA	NA	NA	NA
GAPDH	SRR1609435	4636.67	-5.53166	6.28319	Ileum_CD	CD	Ileum	FALSE	GSE62207	total	RNA-Seq	NA	9	NA	Male	No	NA	NA	NA	NA	NA
GAPDH	SRR1609436	14021.3	-2.05381	6.87572	Ileum_CD	CD	Ileum	FALSE	GSE62207	total	RNA-Seq	NA	9	NA	Male	No	NA	NA	NA	NA	NA
GAPDH	SRR1609437	10141	0.139716	4.64659	Ileum_CD	CD	Ileum	FALSE	GSE62207	total	RNA-Seq	NA	9	NA	Female	No	NA	NA	NA	NA	NA
GAPDH	SRR1609438	2289.6	-2.02783	3.18818	Ileum_CD	CD	Ileum	FALSE	GSE62207	total	RNA-Seq	NA	9	NA	Male	No	NA	NA	NA	NA	NA
GAPDH	SRR1609439	12302.2	-5.06905	6.51342	Ileum_CD	CD	Ileum	FALSE	GSE62207	total	RNA-Seq	NA	9	NA	Female	No	NA	NA	NA	NA	NA
GAPDH	SRR1609440	7137.96	-3.85822	7.27565	Ileum_CD	CD	Ileum	FALSE	GSE62207	total	RNA-Seq	NA	9	NA	Male	No	NA	NA	NA	NA	NA
GAPDH	SRR1609441	19797.8	5.3208	4.09314	Ileum_CD	CD	Ileum	FALSE	GSE62207	total	RNA-Seq	NA	9	NA	Male	No	NA	NA	NA	NA	NA
GAPDH	SRR1609442	13492.5	0.64561	4.94218	Ileum_CD	CD	Ileum	FALSE	GSE62207	total	RNA-Seq	NA	9	NA	Female	No	NA	NA	NA	NA	NA
GAPDH	SRR1609443	11259.3	-4.78888	6.61945	Ileum_CD	CD	Ileum	FALSE	GSE62207	total	RNA-Seq	NA	9	NA	Female	No	NA	NA	NA	NA	NA
GAPDH	SRR1609444	14603.9	5.0776	4.92209	Ileum_CD	CD	Ileum	FALSE	GSE62207	total	RNA-Seq	NA	9	NA	Male	No	NA	NA	NA	NA	NA
GAPDH	SRR1609445	21661.7	4.84396	4.15856	Ileum_CD	CD	Ileum	FALSE	GSE62207	total	RNA-Seq	NA	9	NA	Male	No	NA	NA	NA	NA	NA
GAPDH	SRR1609446	9886.6	-1.62466	6.65008	Ileum_CD	CD	Ileum	FALSE	GSE62207	total	RNA-Seq	NA	9	NA	Female	No	NA	NA	NA	NA	NA
GAPDH	SRR1609447	1.23384	-3.05081	1.15401	Ileum_CD	CD	Ileum	FALSE	GSE62207	total	RNA-Seq	NA	9	NA	Female	No	NA	NA	NA	NA	NA
GAPDH	SRR1609448	12069.6	0.538521	5.35281	Ileum_CD	CD	Ileum	FALSE	GSE62207	total	RNA-Seq	NA	9	NA	Male	No	NA	NA	NA	NA	NA
GAPDH	SRR1609449	14131.9	3.13928	3.15705	Ileum_CD	CD	Ileum	FALSE	GSE62207	total	RNA-Seq	NA	9	NA	Male	No	NA	NA	NA	NA	NA
GAPDH	SRR1609450	11510.5	1.48303	5.38757	Ileum_CD	CD	Ileum	FALSE	GSE62207	total	RNA-Seq	NA	9	NA	Male	No	NA	NA	NA	NA	NA
GAPDH	SRR1609451	5147.36	-4.16991	3.91698	Ileum_CD	CD	Ileum	FALSE	GSE62207	total	RNA-Seq	NA	10	NA	Female	No	NA	NA	NA	NA	NA
GAPDH	SRR1609452	1.26327	-3.04838	1.11988	Ileum_CD	CD	Ileum	FALSE	GSE62207	total	RNA-Seq	NA	10	NA	Male	No	NA	NA	NA	NA	NA
GAPDH	SRR1609453	15033.5	4.49895	4.52341	Ileum_CD	CD	Ileum	FALSE	GSE62207	total	RNA-Seq	NA	10	NA	Male	No	NA	NA	NA	NA	NA
GAPDH	SRR1609454	13752.7	2.30765	4.70158	Ileum_CD	CD	Ileum	FALSE	GSE62207	total	RNA-Seq	NA	10	NA	Female	No	NA	NA	NA	NA	NA
GAPDH	SRR1609455	1.25162	-3.0958	1.15701	Ileum_CD	CD	Ileum	FALSE	GSE62207	total	RNA-Seq	NA	10	NA	Male	No	NA	NA	NA	NA	NA
GAPDH	SRR1609456	16398.9	2.66545	4.38009	Ileum_CD	CD	Ileum	FALSE	GSE62207	total	RNA-Seq	NA	10	NA	Male	No	NA	NA	NA	NA	NA
GAPDH	SRR1609457	14438.2	-1.95015	6.80701	Ileum_CD	CD	Ileum	FALSE	GSE62207	total	RNA-Seq	NA	10	NA	Male	No	NA	NA	NA	NA	NA
GAPDH	SRR1609458	1.2405	-3.04243	1.12788	Ileum_CD	CD	Ileum	FALSE	GSE62207	total	RNA-Seq	NA	10	NA	Female	No	NA	NA	NA	NA	NA
GAPDH	SRR1609459	30511.3	5.46382	3.94719	Ileum_CD	CD	Ileum	FALSE	GSE62207	total	RNA-Seq	NA	10	NA	Male	No	NA	NA	NA	NA	NA
GAPDH	SRR1609460	7407.74	2.15027	6.71556	Ileum_CD	CD	Ileum	FALSE	GSE62207	total	RNA-Seq	NA	10	NA	Female	No	NA	NA	NA	NA	NA
GAPDH	SRR1609461	24374.9	-1.94805	7.82706	Ileum_CD	CD	Ileum	FALSE	GSE62207	total	RNA-Seq	NA	10	NA	Male	No	NA	NA	NA	NA	NA
GAPDH	SRR1609462	13650.2	-2.39284	6.36123	Ileum_CD	CD	Ileum	FALSE	GSE62207	total	RNA-Seq	NA	10	NA	Female	No	NA	NA	NA	NA	NA
GAPDH	SRR1609463	7639.84	-2.79079	7.22989	Ileum_CD	CD	Ileum	FALSE	GSE62207	total	RNA-Seq	NA	10	NA	Male	No	NA	NA	NA	NA	NA
GAPDH	SRR1609464	11054.5	-4.63	6.14434	Ileum_CD	CD	Ileum	FALSE	GSE62207	total	RNA-Seq	NA	10	NA	Female	No	NA	NA	NA	NA	NA
GAPDH	SRR1609465	7471.21	2.19359	6.50421	Ileum_CD	CD	Ileum	FALSE	GSE62207	total	RNA-Seq	NA	10	NA	Male	No	NA	NA	NA	NA	NA
GAPDH	SRR1609466	1.1216	-2.96596	1.06582	Ileum_CD	CD	Ileum	FALSE	GSE62207	total	RNA-Seq	NA	11	NA	Male	No	NA	NA	NA	NA	NA
GAPDH	SRR1609467	6122.27	-4.29856	3.87799	Ileum_CD	CD	Ileum	FALSE	GSE62207	total	RNA-Seq	NA	11	NA	Male	No	NA	NA	NA	NA	NA
GAPDH	SRR1609468	17649.3	4.97878	5.38484	Ileum_CD	CD	Ileum	FALSE	GSE62207	total	RNA-Seq	NA	11	NA	Male	No	NA	NA	NA	NA	NA
GAPDH	SRR1609469	36679.6	6.40367	3.50282	Ileum_CD	CD	Ileum	FALSE	GSE62207	total	RNA-Seq	NA	11	NA	Male	No	NA	NA	NA	NA	NA
GAPDH	SRR1609470	14553.9	2.94331	4.18227	Ileum_CD	CD	Ileum	FALSE	GSE62207	total	RNA-Seq	NA	11	NA	Female	No	NA	NA	NA	NA	NA
GAPDH	SRR1609471	11238.6	-1.34395	7.71694	Ileum_CD	CD	Ileum	FALSE	GSE62207	total	RNA-Seq	NA	11	NA	Female	No	NA	NA	NA	NA	NA
GAPDH	SRR1609472	1.08708	-2.73323	2.47376	Ileum_CD	CD	Ileum	FALSE	GSE62207	total	RNA-Seq	NA	11	NA	Male	No	NA	NA	NA	NA	NA
GAPDH	SRR1609473	3857.71	-2.27724	3.18247	Ileum_CD	CD	Ileum	FALSE	GSE62207	total	RNA-Seq	NA	11	NA	Female	No	NA	NA	NA	NA	NA
GAPDH	SRR1609474	15011.2	0.310416	5.23849	Ileum_CD	CD	Ileum	FALSE	GSE62207	total	RNA-Seq	NA	11	NA	Female	No	NA	NA	NA	NA	NA
GAPDH	SRR1609475	7951.4	-1.87804	3.90252	Ileum_CD	CD	Ileum	FALSE	GSE62207	total	RNA-Seq	NA	11	NA	Female	No	NA	NA	NA	NA	NA
GAPDH	SRR1609476	22080.5	6.45439	3.86506	Ileum_CD	CD	Ileum	FALSE	GSE62207	total	RNA-Seq	NA	11	NA	Male	No	NA	NA	NA	NA	NA
GAPDH	SRR1609477	24784.1	-1.95711	4.62059	Ileum_CD	CD	Ileum	FALSE	GSE62207	total	RNA-Seq	NA	11	NA	Female	No	NA	NA	NA	NA	NA
GAPDH	SRR1609478	5144.66	-0.857143	4.67149	Ileum_CD	CD	Ileum	FALSE	GSE62207	total	RNA-Seq	NA	11	NA	Male	No	NA	NA	NA	NA	NA
GAPDH	SRR1609479	13566.5	1.2498	5.3053	Ileum_CD	CD	Ileum	FALSE	GSE62207	total	RNA-Seq	NA	11	NA	Male	No	NA	NA	NA	NA	NA
GAPDH	SRR1609480	30099	6.13993	3.80254	Ileum_CD	CD	Ileum	FALSE	GSE62207	total	RNA-Seq	NA	11	NA	Female	No	NA	NA	NA	NA	NA
GAPDH	SRR1609481	20746.1	3.65718	4.52543	Ileum_CD	CD	Ileum	FALSE	GSE62207	total	RNA-Seq	NA	12	NA	Male	No	NA	NA	NA	NA	NA
GAPDH	SRR1609482	13427.6	-3.11116	6.40059	Ileum_CD	CD	Ileum	FALSE	GSE62207	total	RNA-Seq	NA	12	NA	Male	No	NA	NA	NA	NA	NA
GAPDH	SRR1609483	13900.6	2.51481	2.48996	Ileum_CD	CD	Ileum	FALSE	GSE62207	total	RNA-Seq	NA	12	NA	Male	No	NA	NA	NA	NA	NA
GAPDH	SRR1609484	18900.2	-2.14389	4.57336	Ileum_CD	CD	Ileum	FALSE	GSE62207	total	RNA-Seq	NA	12	NA	Female	No	NA	NA	NA	NA	NA
GAPDH	SRR1609485	21843.6	3.40014	3.10174	Ileum_CD	CD	Ileum	FALSE	GSE62207	total	RNA-Seq	NA	12	NA	Male	No	NA	NA	NA	NA	NA
GAPDH	SRR1609486	15212.2	-3.06429	6.55082	Ileum_CD	CD	Ileum	FALSE	GSE62207	total	RNA-Seq	NA	12	NA	Male	No	NA	NA	NA	NA	NA
GAPDH	SRR1609487	7038.28	-2.83178	7.70479	Ileum_CD	CD	Ileum	FALSE	GSE62207	total	RNA-Seq	NA	12	NA	Male	No	NA	NA	NA	NA	NA
GAPDH	SRR1609488	14128.3	-2.51632	6.9947	Ileum_CD	CD	Ileum	FALSE	GSE62207	total	RNA-Seq	NA	12	NA	Female	No	NA	NA	NA	NA	NA
GAPDH	SRR1609489	10403.8	1.16784	6.0316	Ileum_CD	CD	Ileum	FALSE	GSE62207	total	RNA-Seq	NA	12	NA	Female	No	NA	NA	NA	NA	NA
GAPDH	SRR1609490	8478.75	-5.54026	5.8812	Ileum_CD	CD	Ileum	FALSE	GSE62207	total	RNA-Seq	NA	12	NA	Female	No	NA	NA	NA	NA	NA
GAPDH	SRR1609491	11224.4	-2.71258	7.37891	Ileum_CD	CD	Ileum	FALSE	GSE62207	total	RNA-Seq	NA	12	NA	Male	No	NA	NA	NA	NA	NA
GAPDH	SRR1609492	30220	6.6867	3.85739	Ileum_CD	CD	Ileum	FALSE	GSE62207	total	RNA-Seq	NA	12	NA	Female	No	NA	NA	NA	NA	NA
GAPDH	SRR1609493	7596.81	-2.26802	7.0107	Ileum_CD	CD	Ileum	FALSE	GSE62207	total	RNA-Seq	NA	12	NA	Male	No	NA	NA	NA	NA	NA
GAPDH	SRR1609494	13969.4	4.17535	4.26169	Ileum_CD	CD	Ileum	FALSE	GSE62207	total	RNA-Seq	NA	12	NA	Female	No	NA	NA	NA	NA	NA
GAPDH	SRR1609495	16169	5.17978	4.83242	Ileum_CD	CD	Ileum	FALSE	GSE62207	total	RNA-Seq	NA	12	NA	Male	No	NA	NA	NA	NA	NA
GAPDH	SRR1609496	11312.3	-3.29877	6.40468	Ileum_CD	CD	Ileum	FALSE	GSE62207	total	RNA-Seq	NA	12	NA	Male	No	NA	NA	NA	NA	NA
GAPDH	SRR1609497	10445.4	4.98433	5.49155	Ileum_CD	CD	Ileum	FALSE	GSE62207	total	RNA-Seq	NA	12	NA	Female	No	NA	NA	NA	NA	NA
GAPDH	SRR1609498	16318.9	-2.09225	7.60409	Ileum_CD	CD	Ileum	FALSE	GSE62207	total	RNA-Seq	NA	13	NA	Male	No	NA	NA	NA	NA	NA
GAPDH	SRR1609499	11645.4	1.25726	5.63402	Ileum_CD	CD	Ileum	FALSE	GSE62207	total	RNA-Seq	NA	13	NA	Male	No	NA	NA	NA	NA	NA
GAPDH	SRR1609500	11678.1	-3.23479	7.01678	Ileum_CD	CD	Ileum	FALSE	GSE62207	total	RNA-Seq	NA	13	NA	Male	No	NA	NA	NA	NA	NA
GAPDH	SRR1609501	15478.8	4.67205	3.7443	Ileum_CD	CD	Ileum	FALSE	GSE62207	total	RNA-Seq	NA	13	NA	Male	No	NA	NA	NA	NA	NA
GAPDH	SRR1609502	9157.87	1.87432	4.72658	Ileum_CD	CD	Ileum	FALSE	GSE62207	total	RNA-Seq	NA	13	NA	Female	No	NA	NA	NA	NA	NA
GAPDH	SRR1609503	1.25718	-2.90193	1.12576	Ileum_CD	CD	Ileum	FALSE	GSE62207	total	RNA-Seq	NA	13	NA	Female	No	NA	NA	NA	NA	NA
GAPDH	SRR1609504	14235	5.3276	5.09997	Ileum_CD	CD	Ileum	FALSE	GSE62207	total	RNA-Seq	NA	13	NA	Female	No	NA	NA	NA	NA	NA
GAPDH	SRR1609505	13768	-3.38855	7.1095	Ileum_CD	CD	Ileum	FALSE	GSE62207	total	RNA-Seq	NA	13	NA	Male	No	NA	NA	NA	NA	NA
GAPDH	SRR1609506	7560.01	-0.178405	3.86668	Ileum_CD	CD	Ileum	FALSE	GSE62207	total	RNA-Seq	NA	13	NA	Male	No	NA	NA	NA	NA	NA
GAPDH	SRR1609507	13256.7	-3.46426	6.21246	Ileum_CD	CD	Ileum	FALSE	GSE62207	total	RNA-Seq	NA	13	NA	Male	No	NA	NA	NA	NA	NA
GAPDH	SRR1609508	23371.6	6.39972	3.89117	Ileum_CD	CD	Ileum	FALSE	GSE62207	total	RNA-Seq	NA	13	NA	Male	No	NA	NA	NA	NA	NA
GAPDH	SRR1609509	10074.3	0.982317	5.85145	Ileum_CD	CD	Ileum	FALSE	GSE62207	total	RNA-Seq	NA	13	NA	Male	No	NA	NA	NA	NA	NA
GAPDH	SRR1609510	17111.4	3.95757	4.41634	Ileum_CD	CD	Ileum	FALSE	GSE62207	total	RNA-Seq	NA	14	NA	Male	No	NA	NA	NA	NA	NA
GAPDH	SRR1609511	12656.3	-0.706926	5.03688	Ileum_CD	CD	Ileum	FALSE	GSE62207	total	RNA-Seq	NA	14	NA	Male	No	NA	NA	NA	NA	NA
GAPDH	SRR1609512	11228	-4.55843	5.83236	Ileum_CD	CD	Ileum	FALSE	GSE62207	total	RNA-Seq	NA	14	NA	Male	No	NA	NA	NA	NA	NA
GAPDH	SRR1609513	14739	-4.16199	5.94724	Ileum_CD	CD	Ileum	FALSE	GSE62207	total	RNA-Seq	NA	14	NA	Female	No	NA	NA	NA	NA	NA
GAPDH	SRR1609514	12465.8	-2.61581	2.3763	Ileum_CD	CD	Ileum	FALSE	GSE62207	total	RNA-Seq	NA	14	NA	Male	No	NA	NA	NA	NA	NA
GAPDH	SRR1609515	11590.9	4.0439	4.46361	Ileum_CD	CD	Ileum	FALSE	GSE62207	total	RNA-Seq	NA	14	NA	Male	No	NA	NA	NA	NA	NA
GAPDH	SRR1609516	14290.5	3.27915	3.82531	Ileum_CD	CD	Ileum	FALSE	GSE62207	total	RNA-Seq	NA	14	NA	Female	No	NA	NA	NA	NA	NA
GAPDH	SRR1609517	14521.5	-1.53275	6.44151	Ileum_CD	CD	Ileum	FALSE	GSE62207	total	RNA-Seq	NA	14	NA	Female	No	NA	NA	NA	NA	NA
GAPDH	SRR1609518	13850.4	5.15758	5.1351	Ileum_CD	CD	Ileum	FALSE	GSE62207	total	RNA-Seq	NA	14	NA	Female	No	NA	NA	NA	NA	NA
GAPDH	SRR1609519	18465.9	-3.69179	6.85923	Ileum_CD	CD	Ileum	FALSE	GSE62207	total	RNA-Seq	NA	14	NA	Female	No	NA	NA	NA	NA	NA
GAPDH	SRR1609520	1.07895	-2.38377	2.83251	Ileum_CD	CD	Ileum	FALSE	GSE62207	total	RNA-Seq	NA	14	NA	Female	No	NA	NA	NA	NA	NA
GAPDH	SRR1609521	9536.39	-4.01543	6.09094	Ileum_CD	CD	Ileum	FALSE	GSE62207	total	RNA-Seq	NA	14	NA	Male	No	NA	NA	NA	NA	NA
GAPDH	SRR1609522	6417.75	-4.23905	3.65802	Ileum_CD	CD	Ileum	FALSE	GSE62207	total	RNA-Seq	NA	14	NA	Male	No	NA	NA	NA	NA	NA
GAPDH	SRR1609523	16628.3	4.55489	3.44866	Ileum_CD	CD	Ileum	FALSE	GSE62207	total	RNA-Seq	NA	14	NA	Male	No	NA	NA	NA	NA	NA
GAPDH	SRR1609524	12654	-0.632672	5.36381	Ileum_CD	CD	Ileum	FALSE	GSE62207	total	RNA-Seq	NA	15	NA	Male	No	NA	NA	NA	NA	NA
GAPDH	SRR1609525	24406	-1.96546	7.63595	Ileum_CD	CD	Ileum	FALSE	GSE62207	total	RNA-Seq	NA	15	NA	Female	No	NA	NA	NA	NA	NA
GAPDH	SRR1609526	28180.7	-4.39367	4.08452	Ileum_CD	CD	Ileum	FALSE	GSE62207	total	RNA-Seq	NA	15	NA	Male	No	NA	NA	NA	NA	NA
GAPDH	SRR1609527	15647	-2.12597	7.6664	Ileum_CD	CD	Ileum	FALSE	GSE62207	total	RNA-Seq	NA	15	NA	Male	No	NA	NA	NA	NA	NA
GAPDH	SRR1609528	9785.97	2.90869	4.77005	Ileum_CD	CD	Ileum	FALSE	GSE62207	total	RNA-Seq	NA	15	NA	Female	No	NA	NA	NA	NA	NA
GAPDH	SRR1609529	7085.03	-5.73699	5.60792	Ileum_CD	CD	Ileum	FALSE	GSE62207	total	RNA-Seq	NA	15	NA	Female	No	NA	NA	NA	NA	NA
GAPDH	SRR1609530	14120.4	-3.15751	6.36265	Ileum_CD	CD	Ileum	FALSE	GSE62207	total	RNA-Seq	NA	15	NA	Male	No	NA	NA	NA	NA	NA
GAPDH	SRR1609531	12895.7	1.16995	5.79303	Ileum_CD	CD	Ileum	FALSE	GSE62207	total	RNA-Seq	NA	15	NA	Male	No	NA	NA	NA	NA	NA
GAPDH	SRR1609532	19700.9	-4.46666	6.49862	Ileum_CD	CD	Ileum	FALSE	GSE62207	total	RNA-Seq	NA	15	NA	Female	No	NA	NA	NA	NA	NA
GAPDH	SRR1609533	7440.97	-5.63448	5.25337	Ileum_CD	CD	Ileum	FALSE	GSE62207	total	RNA-Seq	NA	15	NA	Female	No	NA	NA	NA	NA	NA
GAPDH	SRR1609534	24038	2.93002	2.02445	Ileum_CD	CD	Ileum	FALSE	GSE62207	total	RNA-Seq	NA	15	NA	Female	No	NA	NA	NA	NA	NA
GAPDH	SRR1609535	4053.71	2.21464	6.80721	Ileum_CD	CD	Ileum	FALSE	GSE62207	total	RNA-Seq	NA	15	NA	Male	No	NA	NA	NA	NA	NA
GAPDH	SRR1609536	11548	-1.85738	6.67562	Ileum_CD	CD	Ileum	FALSE	GSE62207	total	RNA-Seq	NA	15	NA	Male	No	NA	NA	NA	NA	NA
GAPDH	SRR1609537	12212.8	0.83177	6.16774	Ileum_CD	CD	Ileum	FALSE	GSE62207	total	RNA-Seq	NA	15	NA	Female	No	NA	NA	NA	NA	NA
GAPDH	SRR1609538	16273	4.75981	3.88051	Ileum_CD	CD	Ileum	FALSE	GSE62207	total	RNA-Seq	NA	16	NA	Male	No	NA	NA	NA	NA	NA
GAPDH	SRR1609539	15792.2	3.27607	3.83164	Ileum_CD	CD	Ileum	FALSE	GSE62207	total	RNA-Seq	NA	16	NA	Female	No	NA	NA	NA	NA	NA
GAPDH	SRR1609540	14506	5.56252	4.5376	Ileum_CD	CD	Ileum	FALSE	GSE62207	total	RNA-Seq	NA	16	NA	Male	No	NA	NA	NA	NA	NA
GAPDH	SRR1609541	1.10025	-2.39247	2.73747	Ileum_CD	CD	Ileum	FALSE	GSE62207	total	RNA-Seq	NA	16	NA	Female	No	NA	NA	NA	NA	NA
GAPDH	SRR1609542	10405.3	1.07954	5.80253	Ileum_CD	CD	Ileum	FALSE	GSE62207	total	RNA-Seq	NA	16	NA	Female	No	NA	NA	NA	NA	NA
GAPDH	SRR1609543	7593.25	-2.08962	4.81118	Ileum_CD	CD	Ileum	FALSE	GSE62207	total	RNA-Seq	NA	16	NA	Male	No	NA	NA	NA	NA	NA
GAPDH	SRR1609544	16843.9	4.8111	6.46244	Ileum_CD	CD	Ileum	FALSE	GSE62207	total	RNA-Seq	NA	16	NA	Male	No	NA	NA	NA	NA	NA
GAPDH	SRR1609545	2548.89	-4.81155	5.9577	Ileum_CD	CD	Ileum	FALSE	GSE62207	total	RNA-Seq	NA	16	NA	Male	No	NA	NA	NA	NA	NA
GAPDH	SRR1609546	32872	5.89868	3.99351	Ileum_CD	CD	Ileum	FALSE	GSE62207	total	RNA-Seq	NA	16	NA	Female	No	NA	NA	NA	NA	NA
GAPDH	SRR1609547	25610.7	2.69765	2.34715	Ileum_CD	CD	Ileum	FALSE	GSE62207	total	RNA-Seq	NA	16	NA	Male	No	NA	NA	NA	NA	NA
GAPDH	SRR1609548	12720.9	-3.94567	7.2705	Ileum_CD	CD	Ileum	FALSE	GSE62207	total	RNA-Seq	NA	16	NA	Male	No	NA	NA	NA	NA	NA
GAPDH	SRR1609549	9591.5	0.482073	5.66556	Ileum_CD	CD	Ileum	FALSE	GSE62207	total	RNA-Seq	NA	16	NA	Female	No	NA	NA	NA	NA	NA
GAPDH	SRR1609550	31328	6.75691	3.84494	Ileum_CD	CD	Ileum	FALSE	GSE62207	total	RNA-Seq	NA	16	NA	Male	No	NA	NA	NA	NA	NA
GAPDH	SRR1609551	11953.7	2.72673	4.28618	Ileum_CD	CD	Ileum	FALSE	GSE62207	total	RNA-Seq	NA	16	NA	Male	No	NA	NA	NA	NA	NA
GAPDH	SRR1609552	10566	-3.14826	6.87486	Ileum_CD	CD	Ileum	FALSE	GSE62207	total	RNA-Seq	NA	16	NA	Male	No	NA	NA	NA	NA	NA
GAPDH	SRR1609553	7339.11	-3.09924	7.35435	Ileum_CD	CD	Ileum	FALSE	GSE62207	total	RNA-Seq	NA	16	NA	Female	No	NA	NA	NA	NA	NA
GAPDH	SRR1609554	7103.64	-3.37765	6.84858	Ileum_CD	CD	Ileum	FALSE	GSE62207	total	RNA-Seq	NA	17	NA	Male	No	NA	NA	NA	NA	NA
GAPDH	SRR1609555	10289.3	-1.99703	6.51528	Ileum_CD	CD	Ileum	FALSE	GSE62207	total	RNA-Seq	NA	17	NA	Male	No	NA	NA	NA	NA	NA
GAPDH	SRR1609556	3428.35	-4.06039	3.4366	Ileum_CD	CD	Ileum	FALSE	GSE62207	total	RNA-Seq	NA	17	NA	Female	No	NA	NA	NA	NA	NA
GAPDH	SRR1609557	12676.4	3.66828	3.58129	Ileum_CD	CD	Ileum	FALSE	GSE62207	total	RNA-Seq	NA	17	NA	Female	No	NA	NA	NA	NA	NA
GAPDH	SRR1609558	13944.6	2.8747	4.30757	Ileum_CD	CD	Ileum	FALSE	GSE62207	total	RNA-Seq	NA	17	NA	Male	No	NA	NA	NA	NA	NA
GAPDH	SRR1609559	7272.46	-5.58775	5.52739	Ileum_CD	CD	Ileum	FALSE	GSE62207	total	RNA-Seq	NA	17	NA	Male	No	NA	NA	NA	NA	NA
GAPDH	SRR1609560	5392.13	1.95837	6.5423	Ileum_CD	CD	Ileum	FALSE	GSE62207	total	RNA-Seq	NA	17	NA	Male	No	NA	NA	NA	NA	NA
GAPDH	SRR1609561	10870.5	-3.65269	7.03181	Ileum_CD	CD	Ileum	FALSE	GSE62207	total	RNA-Seq	NA	17	NA	Male	No	NA	NA	NA	NA	NA
GAPDH	SRR1609562	9269.16	1.77405	5.28853	Ileum_CD	CD	Ileum	FALSE	GSE62207	total	RNA-Seq	NA	17	NA	Male	No	NA	NA	NA	NA	NA
GAPDH	SRR1609563	13884.7	-2.016	7.14457	Ileum_CD	CD	Ileum	FALSE	GSE62207	total	RNA-Seq	NA	5	NA	Female	No	NA	NA	NA	NA	NA
GAPDH	SRR1609564	11442.3	4.91636	5.44757	Ileum_CD	CD	Ileum	FALSE	GSE62207	total	RNA-Seq	NA	8	NA	Male	No	NA	NA	NA	NA	NA
GAPDH	SRR1609565	8432.96	0.105583	6.14045	Ileum_CD	CD	Ileum	FALSE	GSE62207	total	RNA-Seq	NA	9	NA	Female	No	NA	NA	NA	NA	NA
GAPDH	SRR1609566	18529.9	5.04416	3.62305	Ileum_CD	CD	Ileum	FALSE	GSE62207	total	RNA-Seq	NA	9	NA	Male	No	NA	NA	NA	NA	NA
GAPDH	SRR1609567	1.25811	-3.00455	1.11739	Ileum_CD	CD	Ileum	FALSE	GSE62207	total	RNA-Seq	NA	9	NA	Male	No	NA	NA	NA	NA	NA
GAPDH	SRR1609568	11182	0.554452	7.90641	Ileum_CD	CD	Ileum	FALSE	GSE62207	total	RNA-Seq	NA	10	NA	Female	No	NA	NA	NA	NA	NA
GAPDH	SRR1609569	12083	-3.52312	7.18091	Ileum_CD	CD	Ileum	FALSE	GSE62207	total	RNA-Seq	NA	10	NA	Female	No	NA	NA	NA	NA	NA
GAPDH	SRR1609570	8298.87	-4.37079	4.10837	Ileum_CD	CD	Ileum	FALSE	GSE62207	total	RNA-Seq	NA	10	NA	Female	No	NA	NA	NA	NA	NA
GAPDH	SRR1609571	3285.56	-4.4407	3.84006	Ileum_CD	CD	Ileum	FALSE	GSE62207	total	RNA-Seq	NA	10	NA	Male	No	NA	NA	NA	NA	NA
GAPDH	SRR1609572	7148.38	-1.67393	6.39809	Ileum_CD	CD	Ileum	FALSE	GSE62207	total	RNA-Seq	NA	11	NA	Female	No	NA	NA	NA	NA	NA
GAPDH	SRR1609573	8940.86	-4.16857	3.53739	Ileum_CD	CD	Ileum	FALSE	GSE62207	total	RNA-Seq	NA	11	NA	Male	No	NA	NA	NA	NA	NA
GAPDH	SRR1609574	13640.3	4.61265	5.90066	Ileum_CD	CD	Ileum	FALSE	GSE62207	total	RNA-Seq	NA	11	NA	Male	No	NA	NA	NA	NA	NA
GAPDH	SRR1609575	3515.98	-2.8992	2.55498	Ileum_CD	CD	Ileum	FALSE	GSE62207	total	RNA-Seq	NA	11	NA	Male	No	NA	NA	NA	NA	NA
GAPDH	SRR1609576	9509.73	1.484	5.32187	Ileum_CD	CD	Ileum	FALSE	GSE62207	total	RNA-Seq	NA	11	NA	Male	No	NA	NA	NA	NA	NA
GAPDH	SRR1609577	12045.4	4.58123	4.95944	Ileum_CD	CD	Ileum	FALSE	GSE62207	total	RNA-Seq	NA	11	NA	Male	No	NA	NA	NA	NA	NA
GAPDH	SRR1609578	13908.5	4.37853	4.08233	Ileum_CD	CD	Ileum	FALSE	GSE62207	total	RNA-Seq	NA	11	NA	Male	No	NA	NA	NA	NA	NA
GAPDH	SRR1609579	18556.5	4.8784	6.41705	Ileum_CD	CD	Ileum	FALSE	GSE62207	total	RNA-Seq	NA	11	NA	Male	No	NA	NA	NA	NA	NA
GAPDH	SRR1609580	17093.3	2.55197	4.28755	Ileum_CD	CD	Ileum	FALSE	GSE62207	total	RNA-Seq	NA	11	NA	Male	No	NA	NA	NA	NA	NA
GAPDH	SRR1609581	3323.36	-5.77439	5.41637	Ileum_CD	CD	Ileum	FALSE	GSE62207	total	RNA-Seq	NA	12	NA	Male	No	NA	NA	NA	NA	NA
GAPDH	SRR1609582	6014.38	-5.2707	6.15434	Ileum_CD	CD	Ileum	FALSE	GSE62207	total	RNA-Seq	NA	12	NA	Female	No	NA	NA	NA	NA	NA
GAPDH	SRR1609583	5370.41	-5.70144	5.51104	Ileum_CD	CD	Ileum	FALSE	GSE62207	total	RNA-Seq	NA	12	NA	Female	No	NA	NA	NA	NA	NA
GAPDH	SRR1609584	11066.2	-4.38896	4.25361	Ileum_CD	CD	Ileum	FALSE	GSE62207	total	RNA-Seq	NA	12	NA	Male	No	NA	NA	NA	NA	NA
GAPDH	SRR1609585	11747.4	-3.86077	7.05399	Ileum_CD	CD	Ileum	FALSE	GSE62207	total	RNA-Seq	NA	12	NA	Female	No	NA	NA	NA	NA	NA
GAPDH	SRR1609586	2942.86	-5.85949	4.84673	Ileum_CD	CD	Ileum	FALSE	GSE62207	total	RNA-Seq	NA	12	NA	Female	No	NA	NA	NA	NA	NA
GAPDH	SRR1609587	12932.4	2.70962	2.38538	Ileum_CD	CD	Ileum	FALSE	GSE62207	total	RNA-Seq	NA	13	NA	Female	No	NA	NA	NA	NA	NA
GAPDH	SRR1609588	5810.87	-3.00955	7.41864	Ileum_CD	CD	Ileum	FALSE	GSE62207	total	RNA-Seq	NA	13	NA	Male	No	NA	NA	NA	NA	NA
GAPDH	SRR1609589	12984	2.95364	4.27789	Ileum_CD	CD	Ileum	FALSE	GSE62207	total	RNA-Seq	NA	13	NA	Female	No	NA	NA	NA	NA	NA
GAPDH	SRR1609590	16225.6	2.88781	2.88892	Ileum_CD	CD	Ileum	FALSE	GSE62207	total	RNA-Seq	NA	13	NA	Male	No	NA	NA	NA	NA	NA
GAPDH	SRR1609591	21671.7	5.25826	4.10824	Ileum_CD	CD	Ileum	FALSE	GSE62207	total	RNA-Seq	NA	13	NA	Male	No	NA	NA	NA	NA	NA
GAPDH	SRR1609592	14885.2	2.48198	4.66055	Ileum_CD	CD	Ileum	FALSE	GSE62207	total	RNA-Seq	NA	13	NA	Male	No	NA	NA	NA	NA	NA
GAPDH	SRR1609593	14146.9	4.21723	3.36532	Ileum_CD	CD	Ileum	FALSE	GSE62207	total	RNA-Seq	NA	13	NA	Female	No	NA	NA	NA	NA	NA
GAPDH	SRR1609594	928.952	-2.08387	3.67781	Ileum_CD	CD	Ileum	FALSE	GSE62207	total	RNA-Seq	NA	13	NA	Female	No	NA	NA	NA	NA	NA
GAPDH	SRR1609595	4081.86	2.14657	6.87209	Ileum_CD	CD	Ileum	FALSE	GSE62207	total	RNA-Seq	NA	13	NA	Male	No	NA	NA	NA	NA	NA
GAPDH	SRR1609596	11295.6	1.16662	5.82169	Ileum_CD	CD	Ileum	FALSE	GSE62207	total	RNA-Seq	NA	14	NA	Male	No	NA	NA	NA	NA	NA
GAPDH	SRR1609597	19900.4	4.95431	3.60556	Ileum_CD	CD	Ileum	FALSE	GSE62207	total	RNA-Seq	NA	14	NA	Male	No	NA	NA	NA	NA	NA
GAPDH	SRR1609598	4963	-1.52444	3.5986	Ileum_CD	CD	Ileum	FALSE	GSE62207	total	RNA-Seq	NA	14	NA	Male	No	NA	NA	NA	NA	NA
GAPDH	SRR1609599	1.02122	-2.16605	3.71041	Ileum_CD	CD	Ileum	FALSE	GSE62207	total	RNA-Seq	NA	15	NA	Male	No	NA	NA	NA	NA	NA
GAPDH	SRR1609600	5805.89	-5.702	5.48982	Ileum_CD	CD	Ileum	FALSE	GSE62207	total	RNA-Seq	NA	15	NA	Male	No	NA	NA	NA	NA	NA
GAPDH	SRR1609601	1093.97	-0.0125504	7.28105	Ileum_CD	CD	Ileum	FALSE	GSE62207	total	RNA-Seq	NA	15	NA	Male	No	NA	NA	NA	NA	NA
GAPDH	SRR1609602	1.16322	-3.03703	1.26032	Ileum_CD	CD	Ileum	FALSE	GSE62207	total	RNA-Seq	NA	15	NA	Male	No	NA	NA	NA	NA	NA
GAPDH	SRR1609603	11321	5.50502	5.21089	Ileum_CD	CD	Ileum	FALSE	GSE62207	total	RNA-Seq	NA	15	NA	Female	No	NA	NA	NA	NA	NA
GAPDH	SRR1609604	20021.1	4.04163	4.21437	Ileum_CD	CD	Ileum	FALSE	GSE62207	total	RNA-Seq	NA	15	NA	Male	No	NA	NA	NA	NA	NA
GAPDH	SRR1609605	10891.8	2.41122	4.88135	Ileum_CD	CD	Ileum	FALSE	GSE62207	total	RNA-Seq	NA	15	NA	Male	No	NA	NA	NA	NA	NA
GAPDH	SRR1609606	16811.1	-1.54763	6.48979	Ileum_CD	CD	Ileum	FALSE	GSE62207	total	RNA-Seq	NA	15	NA	Female	No	NA	NA	NA	NA	NA
GAPDH	SRR1609607	11675.8	-1.89336	6.35924	Ileum_CD	CD	Ileum	FALSE	GSE62207	total	RNA-Seq	NA	15	NA	Female	No	NA	NA	NA	NA	NA
GAPDH	SRR1609608	9460.29	-4.58345	7.28628	Ileum_CD	CD	Ileum	FALSE	GSE62207	total	RNA-Seq	NA	16	NA	Female	No	NA	NA	NA	NA	NA
GAPDH	SRR1609609	5131.12	-5.60622	5.23758	Ileum_CD	CD	Ileum	FALSE	GSE62207	total	RNA-Seq	NA	16	NA	Female	No	NA	NA	NA	NA	NA
GAPDH	SRR1609610	9764	5.02204	5.33918	Ileum_CD	CD	Ileum	FALSE	GSE62207	total	RNA-Seq	NA	16	NA	Female	No	NA	NA	NA	NA	NA
GAPDH	SRR1609611	12231	-0.472943	4.42304	Ileum_CD	CD	Ileum	FALSE	GSE62207	total	RNA-Seq	NA	16	NA	Male	No	NA	NA	NA	NA	NA
GAPDH	SRR1609612	20472.8	-1.94158	7.69289	Ileum_CD	CD	Ileum	FALSE	GSE62207	total	RNA-Seq	NA	16	NA	Male	No	NA	NA	NA	NA	NA
GAPDH	SRR1609613	10380.6	1.25423	6.20899	Ileum_CD	CD	Ileum	FALSE	GSE62207	total	RNA-Seq	NA	17	NA	Male	No	NA	NA	NA	NA	NA
GAPDH	SRR1609614	11123	-4.2997	6.30071	Ileum_CD	CD	Ileum	FALSE	GSE62207	total	RNA-Seq	NA	17	NA	Female	No	NA	NA	NA	NA	NA
GAPDH	SRR1609615	11075	3.64484	5.20359	Ileum_CD	CD	Ileum	FALSE	GSE62207	total	RNA-Seq	NA	17	NA	Female	No	NA	NA	NA	NA	NA
GAPDH	SRR1609616	20600	6.38216	3.89409	Ileum_CD	CD	Ileum	FALSE	GSE62207	total	RNA-Seq	NA	17	NA	Male	No	NA	NA	NA	NA	NA
GAPDH	SRR1609617	42355	6.92949	3.75241	Ileum_CD	CD	Ileum	FALSE	GSE62207	total	RNA-Seq	NA	17	NA	Female	No	NA	NA	NA	NA	NA
GAPDH	SRR1609618	10910.8	2.9227	4.36872	Ileum_CD	CD	Ileum	FALSE	GSE62207	total	RNA-Seq	NA	17	NA	Female	No	NA	NA	NA	NA	NA
GAPDH	SRR1609619	18466.9	4.90743	4.5124	Ileum_CD	CD	Ileum	FALSE	GSE62207	total	RNA-Seq	NA	6	NA	Male	No	NA	NA	NA	NA	NA
GAPDH	SRR1609620	7839.11	0.27823	6.81958	Ileum_CD	CD	Ileum	FALSE	GSE62207	total	RNA-Seq	NA	7	NA	Male	No	NA	NA	NA	NA	NA
GAPDH	SRR1609621	12556.1	1.27863	5.31381	Ileum_CD	CD	Ileum	FALSE	GSE62207	total	RNA-Seq	NA	7	NA	Female	No	NA	NA	NA	NA	NA
GAPDH	SRR1609622	3345.44	-3.52137	2.99004	Ileum_CD	CD	Ileum	FALSE	GSE62207	total	RNA-Seq	NA	7	NA	Female	No	NA	NA	NA	NA	NA
GAPDH	SRR1609623	5705.39	-5.76815	6.25437	Ileum_CD	CD	Ileum	FALSE	GSE62207	total	RNA-Seq	NA	9	NA	Female	No	NA	NA	NA	NA	NA
GAPDH	SRR1609624	1.23317	-3.05309	1.14644	Ileum_CD	CD	Ileum	FALSE	GSE62207	total	RNA-Seq	NA	9	NA	Female	No	NA	NA	NA	NA	NA
GAPDH	SRR1609625	9313.38	-2.42882	8.37941	Ileum_CD	CD	Ileum	FALSE	GSE62207	total	RNA-Seq	NA	9	NA	Female	No	NA	NA	NA	NA	NA
GAPDH	SRR1609626	14920.7	-2.10426	4.56909	Ileum_CD	CD	Ileum	FALSE	GSE62207	total	RNA-Seq	NA	10	NA	Female	No	NA	NA	NA	NA	NA
GAPDH	SRR1609627	5723.74	-3.11291	7.56723	Ileum_CD	CD	Ileum	FALSE	GSE62207	total	RNA-Seq	NA	10	NA	Female	No	NA	NA	NA	NA	NA
GAPDH	SRR1609628	8972.07	1.18748	6.02153	Ileum_CD	CD	Ileum	FALSE	GSE62207	total	RNA-Seq	NA	10	NA	Female	No	NA	NA	NA	NA	NA
GAPDH	SRR1609629	11566.8	-5.16645	6.26858	Ileum_CD	CD	Ileum	FALSE	GSE62207	total	RNA-Seq	NA	11	NA	Male	No	NA	NA	NA	NA	NA
GAPDH	SRR1609630	9428.25	0.289721	7.0513	Ileum_CD	CD	Ileum	FALSE	GSE62207	total	RNA-Seq	NA	11	NA	Male	No	NA	NA	NA	NA	NA
GAPDH	SRR1609631	13053	4.73097	5.4542	Ileum_CD	CD	Ileum	FALSE	GSE62207	total	RNA-Seq	NA	11	NA	Male	No	NA	NA	NA	NA	NA
GAPDH	SRR1609632	12632	5.52965	4.71222	Ileum_CD	CD	Ileum	FALSE	GSE62207	total	RNA-Seq	NA	11	NA	Male	No	NA	NA	NA	NA	NA
GAPDH	SRR1609633	7594.12	0.146075	8.6223	Ileum_CD	CD	Ileum	FALSE	GSE62207	total	RNA-Seq	NA	11	NA	Male	No	NA	NA	NA	NA	NA
GAPDH	SRR1609634	10849.4	0.661558	5.38678	Ileum_CD	CD	Ileum	FALSE	GSE62207	total	RNA-Seq	NA	11	NA	Male	No	NA	NA	NA	NA	NA
GAPDH	SRR1609635	9735.81	-2.27195	4.03575	Ileum_CD	CD	Ileum	FALSE	GSE62207	total	RNA-Seq	NA	12	NA	Female	No	NA	NA	NA	NA	NA
GAPDH	SRR1609636	7209.88	-0.666362	4.39913	Ileum_CD	CD	Ileum	FALSE	GSE62207	total	RNA-Seq	NA	12	NA	Male	No	NA	NA	NA	NA	NA
GAPDH	SRR1609637	11914.1	-0.611212	8.59871	Ileum_CD	CD	Ileum	FALSE	GSE62207	total	RNA-Seq	NA	12	NA	Male	No	NA	NA	NA	NA	NA
GAPDH	SRR1609638	6393.82	-5.60474	5.67573	Ileum_CD	CD	Ileum	FALSE	GSE62207	total	RNA-Seq	NA	12	NA	Female	No	NA	NA	NA	NA	NA
GAPDH	SRR1609639	8901.98	0.705283	6.13196	Ileum_CD	CD	Ileum	FALSE	GSE62207	total	RNA-Seq	NA	12	NA	Female	No	NA	NA	NA	NA	NA
GAPDH	SRR1609640	9721.75	-3.45619	7.05117	Ileum_CD	CD	Ileum	FALSE	GSE62207	total	RNA-Seq	NA	13	NA	Female	No	NA	NA	NA	NA	NA
GAPDH	SRR1609641	10885	0.198714	7.75245	Ileum_CD	CD	Ileum	FALSE	GSE62207	total	RNA-Seq	NA	13	NA	Male	No	NA	NA	NA	NA	NA
GAPDH	SRR1609642	8853	5.49199	5.27102	Ileum_CD	CD	Ileum	FALSE	GSE62207	total	RNA-Seq	NA	13	NA	Male	No	NA	NA	NA	NA	NA
GAPDH	SRR1609643	9630.06	-2.78302	7.29167	Ileum_CD	CD	Ileum	FALSE	GSE62207	total	RNA-Seq	NA	13	NA	Female	No	NA	NA	NA	NA	NA
GAPDH	SRR1609644	14581.2	0.852883	7.12871	Ileum_CD	CD	Ileum	FALSE	GSE62207	total	RNA-Seq	NA	13	NA	Male	No	NA	NA	NA	NA	NA
GAPDH	SRR1609645	15872.1	-1.96258	6.80292	Ileum_CD	CD	Ileum	FALSE	GSE62207	total	RNA-Seq	NA	13	NA	Female	No	NA	NA	NA	NA	NA
GAPDH	SRR1609646	10040.5	-4.43981	5.06225	Ileum_CD	CD	Ileum	FALSE	GSE62207	total	RNA-Seq	NA	13	NA	Male	No	NA	NA	NA	NA	NA
GAPDH	SRR1609647	8465.41	2.17997	6.66417	Ileum_CD	CD	Ileum	FALSE	GSE62207	total	RNA-Seq	NA	14	NA	Female	No	NA	NA	NA	NA	NA
GAPDH	SRR1609648	13605.2	4.14137	4.14672	Ileum_CD	CD	Ileum	FALSE	GSE62207	total	RNA-Seq	NA	14	NA	Male	No	NA	NA	NA	NA	NA
GAPDH	SRR1609649	9936.1	-4.99253	6.46504	Ileum_CD	CD	Ileum	FALSE	GSE62207	total	RNA-Seq	NA	14	NA	Male	No	NA	NA	NA	NA	NA
GAPDH	SRR1609650	20550.6	4.85034	4.10839	Ileum_CD	CD	Ileum	FALSE	GSE62207	total	RNA-Seq	NA	14	NA	Male	No	NA	NA	NA	NA	NA
GAPDH	SRR1609651	13819.8	-1.93306	7.20729	Ileum_CD	CD	Ileum	FALSE	GSE62207	total	RNA-Seq	NA	14	NA	Female	No	NA	NA	NA	NA	NA
GAPDH	SRR1609652	11993.2	-4.01467	6.68992	Ileum_CD	CD	Ileum	FALSE	GSE62207	total	RNA-Seq	NA	14	NA	Male	No	NA	NA	NA	NA	NA
GAPDH	SRR1609653	2725.79	-5.82381	4.94785	Ileum_CD	CD	Ileum	FALSE	GSE62207	total	RNA-Seq	NA	14	NA	Female	No	NA	NA	NA	NA	NA
GAPDH	SRR1609654	13797.3	-0.702596	5.1233	Ileum_CD	CD	Ileum	FALSE	GSE62207	total	RNA-Seq	NA	14	NA	Female	No	NA	NA	NA	NA	NA
GAPDH	SRR1609655	15288.7	-2.27116	6.57095	Ileum_CD	CD	Ileum	FALSE	GSE62207	total	RNA-Seq	NA	14	NA	Female	No	NA	NA	NA	NA	NA
GAPDH	SRR1609656	9551.79	-1.94581	4.3971	Ileum_CD	CD	Ileum	FALSE	GSE62207	total	RNA-Seq	NA	14	NA	Male	No	NA	NA	NA	NA	NA
GAPDH	SRR1609657	5686.15	-5.37904	6.07646	Ileum_CD	CD	Ileum	FALSE	GSE62207	total	RNA-Seq	NA	14	NA	Female	No	NA	NA	NA	NA	NA
GAPDH	SRR1609658	16809.4	-0.662872	5.32771	Ileum_CD	CD	Ileum	FALSE	GSE62207	total	RNA-Seq	NA	15	NA	Male	No	NA	NA	NA	NA	NA
GAPDH	SRR1609659	14701.2	1.26566	6.44528	Ileum_CD	CD	Ileum	FALSE	GSE62207	total	RNA-Seq	NA	15	NA	Male	No	NA	NA	NA	NA	NA
GAPDH	SRR1609660	23475.7	5.29137	3.92403	Ileum_CD	CD	Ileum	FALSE	GSE62207	total	RNA-Seq	NA	15	NA	Male	No	NA	NA	NA	NA	NA
GAPDH	SRR1609661	15398.6	3.46017	4.76756	Ileum_CD	CD	Ileum	FALSE	GSE62207	total	RNA-Seq	NA	15	NA	Female	No	NA	NA	NA	NA	NA
GAPDH	SRR1609662	15013.9	1.29347	7.00831	Ileum_CD	CD	Ileum	FALSE	GSE62207	total	RNA-Seq	NA	16	NA	Female	No	NA	NA	NA	NA	NA
GAPDH	SRR1609663	27022.7	-1.95646	7.66988	Ileum_CD	CD	Ileum	FALSE	GSE62207	total	RNA-Seq	NA	16	NA	Male	No	NA	NA	NA	NA	NA
GAPDH	SRR1609664	5172.07	2.25171	6.61196	Ileum_CD	CD	Ileum	FALSE	GSE62207	total	RNA-Seq	NA	16	NA	Male	No	NA	NA	NA	NA	NA
GAPDH	SRR1609665	11412	1.29354	6.12071	Ileum_CD	CD	Ileum	FALSE	GSE62207	total	RNA-Seq	NA	16	NA	Male	No	NA	NA	NA	NA	NA
GAPDH	SRR1609666	2831.33	0.169022	7.41351	Ileum_CD	CD	Ileum	FALSE	GSE62207	total	RNA-Seq	NA	16	NA	Female	No	NA	NA	NA	NA	NA
GAPDH	SRR1609667	9078.1	0.00221815	8.58552	Ileum_CD	CD	Ileum	FALSE	GSE62207	total	RNA-Seq	NA	17	NA	Male	No	NA	NA	NA	NA	NA
GAPDH	SRR1609668	1.12595	-2.95523	1.76839	Ileum_CD	CD	Ileum	FALSE	GSE62207	total	RNA-Seq	NA	17	NA	Male	No	NA	NA	NA	NA	NA
GAPDH	SRR1609669	4191.12	-5.57834	5.75975	Ileum_CD	CD	Ileum	FALSE	GSE62207	total	RNA-Seq	NA	17	NA	Male	No	NA	NA	NA	NA	NA
GAPDH	SRR1746771	5213.7	2.73965	5.76903	Ileum_Control	Control	Ileum	TRUE	GSE64801	polyA	RNA-Seq	NA	NA	NA	NA	NA	NA	NA	NA	NA	NA
GAPDH	SRR1746772	3948.7	2.90901	6.21056	Ileum_Control	Control	Ileum	TRUE	GSE64801	polyA	RNA-Seq	NA	NA	NA	NA	NA	NA	NA	NA	NA	NA
GAPDH	SRR1746773	4360.63	2.83954	6.23558	Ileum_Control	Control	Ileum	TRUE	GSE64801	polyA	RNA-Seq	NA	NA	NA	NA	NA	NA	NA	NA	NA	NA
GAPDH	SRR1746774	9156.47	2.99078	5.7981	Ileum_Control	Control	Ileum	TRUE	GSE64801	polyA	RNA-Seq	NA	NA	NA	NA	NA	NA	NA	NA	NA	NA
GAPDH	SRR1746775	11630.4	4.27556	5.91689	Ileum_Control	Control	Ileum	TRUE	GSE64801	polyA	RNA-Seq	NA	NA	NA	NA	NA	NA	NA	NA	NA	NA
GAPDH	SRR1746776	9114.35	2.73736	5.48019	Ileum_Control	Control	Ileum	TRUE	GSE64801	polyA	RNA-Seq	NA	NA	NA	NA	NA	NA	NA	NA	NA	NA
GAPDH	SRR1746777	8391.78	3.49346	6.96047	Ileum_Control	Control	Ileum	TRUE	GSE64801	polyA	RNA-Seq	NA	NA	NA	NA	NA	NA	NA	NA	NA	NA
GAPDH	SRR1746778	10433.2	3.15424	5.14572	Ileum_Control	Control	Ileum	TRUE	GSE64801	polyA	RNA-Seq	NA	NA	NA	NA	NA	NA	NA	NA	NA	NA
GAPDH	SRR1746779	6081.15	2.61796	5.77996	Ileum_Control	Control	Ileum	TRUE	GSE64801	polyA	RNA-Seq	NA	NA	NA	NA	NA	NA	NA	NA	NA	NA
GAPDH	SRR1746780	2307.96	3.193	6.69841	Ileum_Control	Control	Ileum	TRUE	GSE64801	polyA	RNA-Seq	NA	NA	NA	NA	NA	NA	NA	NA	NA	NA
GAPDH	SRR1746781	5628.05	3.04631	6.438	Ileum_Control	Control	Ileum	TRUE	GSE64801	polyA	RNA-Seq	NA	NA	NA	NA	NA	NA	NA	NA	NA	NA
GAPDH	SRR1746782	17038.7	-0.697652	5.01626	Ileum_Control	Control	Ileum	TRUE	GSE64801	polyA	RNA-Seq	NA	NA	NA	NA	NA	NA	NA	NA	NA	NA
GAPDH	SRR1746783	6418	3.1891	6.53114	Ileum_Control	Control	Ileum	TRUE	GSE64801	polyA	RNA-Seq	NA	NA	NA	NA	NA	NA	NA	NA	NA	NA
GAPDH	SRR1746784	5436.69	2.88183	6.16115	Ileum_Control	Control	Ileum	TRUE	GSE64801	polyA	RNA-Seq	NA	NA	NA	NA	NA	NA	NA	NA	NA	NA
GAPDH	SRR1782685	17371.9	-1.61188	6.70725	Ileum_CD	CD	Ileum	FALSE	GSE57945	total	RNA-Seq	NA	15	NA	Female	No	NA	NA	NA	NA	NA
GAPDH	SRR1782686	6291.08	-4.23465	3.6475	Ileum_CD	CD	Ileum	FALSE	GSE57945	total	RNA-Seq	NA	14	NA	Male	No	NA	NA	NA	NA	NA
GAPDH	SRR1782687	13242.8	2.71709	2.38598	Ileum_CD	CD	Ileum	FALSE	GSE57945	total	RNA-Seq	NA	13	NA	Female	No	NA	NA	NA	NA	NA
GAPDH	SRR1782688	12941.3	-0.663286	5.32581	Ileum_CD	CD	Ileum	FALSE	GSE57945	total	RNA-Seq	NA	15	NA	Male	No	NA	NA	NA	NA	NA
GAPDH	SRR1782689	8299.76	-4.3525	4.00262	Ileum_CD	CD	Ileum	FALSE	GSE57945	total	RNA-Seq	NA	10	NA	Female	No	NA	NA	NA	NA	NA
GAPDH	SRR1782690	9537.4	-4.59843	7.31737	Ileum_CD	CD	Ileum	FALSE	GSE57945	total	RNA-Seq	NA	16	NA	Female	No	NA	NA	NA	NA	NA
GAPDH	SRR1782691	9627.59	-4.22546	6.08527	Ileum_CD	CD	Ileum	FALSE	GSE57945	total	RNA-Seq	NA	14	NA	Male	No	NA	NA	NA	NA	NA
GAPDH	SRR1782692	11021.4	0.682057	5.41206	Ileum_CD	CD	Ileum	FALSE	GSE57945	total	RNA-Seq	NA	11	NA	Male	No	NA	NA	NA	NA	NA
GAPDH	SRR1782693	11461.5	-4.83691	6.64717	Ileum_CD	CD	Ileum	FALSE	GSE57945	total	RNA-Seq	NA	9	NA	Female	No	NA	NA	NA	NA	NA
GAPDH	SRR1782694	12362.7	0.58672	5.35666	Ileum_Control	Control	Ileum	TRUE	GSE57945	total	RNA-Seq	NA	10	NA	Male	No	NA	NA	NA	NA	NA
GAPDH	SRR1782695	11638.4	0.185747	8.16008	Ileum_Control	Control	Ileum	TRUE	GSE57945	total	RNA-Seq	NA	11	NA	Male	No	NA	NA	NA	NA	NA
GAPDH	SRR1782696	14189.7	-1.92937	7.18384	Ileum_CD	CD	Ileum	FALSE	GSE57945	total	RNA-Seq	NA	14	NA	Female	No	NA	NA	NA	NA	NA
GAPDH	SRR1782697	12321.8	0.534134	5.3371	Ileum_CD	CD	Ileum	FALSE	GSE57945	total	RNA-Seq	NA	9	NA	Male	No	NA	NA	NA	NA	NA
GAPDH	SRR1782698	11954.9	-0.23185	8.43263	Ileum_Control	Control	Ileum	TRUE	GSE57945	total	RNA-Seq	NA	9	NA	Female	No	NA	NA	NA	NA	NA
GAPDH	SRR1782699	3800.84	2.17757	6.83674	Ileum_CD	CD	Ileum	FALSE	GSE57945	total	RNA-Seq	NA	13	NA	Male	No	NA	NA	NA	NA	NA
GAPDH	SRR1782700	11067.2	2.47916	4.80167	Ileum_CD	CD	Ileum	FALSE	GSE57945	total	RNA-Seq	NA	15	NA	Male	No	NA	NA	NA	NA	NA
GAPDH	SRR1782701	13591.2	-3.43228	6.22559	Ileum_CD	CD	Ileum	FALSE	GSE57945	total	RNA-Seq	NA	13	NA	Male	No	NA	NA	NA	NA	NA
GAPDH	SRR1782702	9680.16	-0.26775	6.15699	Ileum_CD	CD	Ileum	FALSE	GSE57945	total	RNA-Seq	NA	16	NA	Female	No	NA	NA	NA	NA	NA
GAPDH	SRR1782703	8657.56	-0.0815181	8.69007	Ileum_Control	Control	Ileum	TRUE	GSE57945	total	RNA-Seq	NA	15	NA	Female	No	NA	NA	NA	NA	NA
GAPDH	SRR1782704	14890.2	-0.649522	5.31429	Ileum_Control	Control	Ileum	TRUE	GSE57945	total	RNA-Seq	NA	11	NA	Female	No	NA	NA	NA	NA	NA
GAPDH	SRR1782705	2952.79	-4.41693	3.8526	Ileum_CD	CD	Ileum	FALSE	GSE57945	total	RNA-Seq	NA	10	NA	Male	No	NA	NA	NA	NA	NA
GAPDH	SRR1782706	15460.4	0.326798	5.18564	Ileum_CD	CD	Ileum	FALSE	GSE57945	total	RNA-Seq	NA	11	NA	Female	No	NA	NA	NA	NA	NA
GAPDH	SRR1782707	14011.3	-2.43438	6.33906	Ileum_CD	CD	Ileum	FALSE	GSE57945	total	RNA-Seq	NA	10	NA	Female	No	NA	NA	NA	NA	NA
GAPDH	SRR1782708	9679.89	-1.36722	6.28928	Ileum_CD	CD	Ileum	FALSE	GSE57945	total	RNA-Seq	NA	5	NA	Male	No	NA	NA	NA	NA	NA
GAPDH	SRR1782709	6311.03	2.18261	6.8044	Ileum_CD	CD	Ileum	FALSE	GSE57945	total	RNA-Seq	NA	6	NA	Female	No	NA	NA	NA	NA	NA
GAPDH	SRR1782710	24185	5.809	3.92189	Ileum_CD	CD	Ileum	FALSE	GSE57945	total	RNA-Seq	NA	5	NA	Male	No	NA	NA	NA	NA	NA
GAPDH	SRR1782711	11240.6	-4.71577	6.10817	Ileum_CD	CD	Ileum	FALSE	GSE57945	total	RNA-Seq	NA	10	NA	Female	No	NA	NA	NA	NA	NA
GAPDH	SRR1782712	12104.5	-0.11249	4.5062	Ileum_Control	Control	Ileum	TRUE	GSE57945	total	RNA-Seq	NA	17	NA	Female	No	NA	NA	NA	NA	NA
GAPDH	SRR1782713	7925.82	-1.91337	3.85854	Ileum_CD	CD	Ileum	FALSE	GSE57945	total	RNA-Seq	NA	11	NA	Female	No	NA	NA	NA	NA	NA
GAPDH	SRR1782714	1.08706	-2.79574	2.44675	Ileum_CD	CD	Ileum	FALSE	GSE57945	total	RNA-Seq	NA	11	NA	Male	No	NA	NA	NA	NA	NA
GAPDH	SRR1782715	11630.8	1.27385	7.25589	Ileum_Control	Control	Ileum	TRUE	GSE57945	total	RNA-Seq	NA	13	NA	Female	No	NA	NA	NA	NA	NA
GAPDH	SRR1782716	10957.1	-2.10619	3.9844	Ileum_CD	CD	Ileum	FALSE	GSE57945	total	RNA-Seq	NA	9	NA	Female	No	NA	NA	NA	NA	NA
GAPDH	SRR1782717	8389.92	-0.580468	8.50062	Ileum_Control	Control	Ileum	TRUE	GSE57945	total	RNA-Seq	NA	9	NA	Male	No	NA	NA	NA	NA	NA
GAPDH	SRR1782718	8230.31	-1.72018	4.27596	Ileum_Control	Control	Ileum	TRUE	GSE57945	total	RNA-Seq	NA	8	NA	Male	No	NA	NA	NA	NA	NA
GAPDH	SRR1782719	9661.72	0.174631	8.48941	Ileum_Control	Control	Ileum	TRUE	GSE57945	total	RNA-Seq	NA	12	NA	Male	No	NA	NA	NA	NA	NA
[truncated: 2,700 more rows]

## Sheet: Boxplots GPI (Fig. s1b)
Gene	sample	counts	UMAP1	UMAP2	condition	group	tissue	control	source	Library prep strategy	Technology	age	age_at_diagnosis	ancestry	gender	Treatment	Cell type	Disease stage	Mayo score	CDAI	PUCAI
[truncated: 3,852 more rows]

[truncated: 9 more sheets: Boxplots VPS29 (Fig. s1b), Boxplots IFNG (Fig. s1c), Boxplots IL12B (Fig. s1c), Boxplots ITGA4 (Fig. s1c), Boxplots ITGB7 (Fig. s1c), GO plot (Fig. s1d), Boxplots Herpesviridae (Fig. s1, Boxplots Hepadnaviridae (Fig. s, Boxplots Human_betaherpesvirus_]
