# Supplementary material for: The Inflammatory Bowel Disease Transcriptome and Metatranscriptome Meta-Analysis (IBD TaMMA) framework
Source: Nat Comput Sci. 2021 Aug 20;1(8):511–5. doi: 10.1038/s43588-021-00114-y (PMC10766544; doi:10.1038/s43588-021-00114-y)
Supplement: Supplementary file 5 — Fully annotated UMAP, differential gene expression results, bacteria order relative abundance, Shannon diversity indices, normalized gene counts and Caudovirales relative abundance. [file 43588_2021_114_MOESM5_ESM.xlsx]

## Sheet: UMAP (Fig. 1a-b)
sample	UMAP1	UMAP2	condition	group	tissue	control	source	Library prep strategy	Technology	age	age_at_diagnosis	ancestry	gender	Treatment	Cell type	Disease stage	Mayo score	CDAI	PUCAI
CM317	1.45809	8.53655	Colon_UC	UC	Colon	FALSE	GSE165512	total	RNA-Seq	NA	NA	NA	NA	NA	NA	NA	NA	NA	NA
CMCD140	-5.27256	7.17032	Colon_CD	CD	Colon	FALSE	GSE165512	total	RNA-Seq	NA	NA	NA	NA	NA	NA	NA	NA	NA	NA
CMCD147	1.42133	8.75376	Colon_CD	CD	Colon	FALSE	GSE165512	total	RNA-Seq	NA	NA	NA	NA	NA	NA	NA	NA	NA	NA
CMCD152	-2.70075	7.80159	Colon_CD	CD	Colon	FALSE	GSE165512	total	RNA-Seq	NA	NA	NA	NA	NA	NA	NA	NA	NA	NA
CMCD154	4.27544	5.89541	Colon_CD	CD	Colon	FALSE	GSE165512	total	RNA-Seq	NA	NA	NA	NA	NA	NA	NA	NA	NA	NA
CMCD159	-5.86045	6.69634	Colon_CD	CD	Colon	FALSE	GSE165512	total	RNA-Seq	NA	NA	NA	NA	NA	NA	NA	NA	NA	NA
CMCD161	-5.17857	7.14023	Colon_CD	CD	Colon	FALSE	GSE165512	total	RNA-Seq	NA	NA	NA	NA	NA	NA	NA	NA	NA	NA
CMCD174	-5.86079	6.77253	Colon_CD	CD	Colon	FALSE	GSE165512	total	RNA-Seq	NA	NA	NA	NA	NA	NA	NA	NA	NA	NA
CMCD196	-5.12015	7.13532	Colon_CD	CD	Colon	FALSE	GSE165512	total	RNA-Seq	NA	NA	NA	NA	NA	NA	NA	NA	NA	NA
CMCD198	-5.74681	7.01783	Colon_CD	CD	Colon	FALSE	GSE165512	total	RNA-Seq	NA	NA	NA	NA	NA	NA	NA	NA	NA	NA
CMCD203	-4.4024	7.16639	Colon_CD	CD	Colon	FALSE	GSE165512	total	RNA-Seq	NA	NA	NA	NA	NA	NA	NA	NA	NA	NA
CMCD211	-4.21153	7.23993	Colon_CD	CD	Colon	FALSE	GSE165512	total	RNA-Seq	NA	NA	NA	NA	NA	NA	NA	NA	NA	NA
CMCD227	-4.49841	7.14954	Colon_CD	CD	Colon	FALSE	GSE165512	total	RNA-Seq	NA	NA	NA	NA	NA	NA	NA	NA	NA	NA
CMCD240	-3.07381	7.7228	Colon_CD	CD	Colon	FALSE	GSE165512	total	RNA-Seq	NA	NA	NA	NA	NA	NA	NA	NA	NA	NA
CMCD259	-4.16517	7.36142	Colon_CD	CD	Colon	FALSE	GSE165512	total	RNA-Seq	NA	NA	NA	NA	NA	NA	NA	NA	NA	NA
CMCD270	-4.98236	7.12517	Colon_CD	CD	Colon	FALSE	GSE165512	total	RNA-Seq	NA	NA	NA	NA	NA	NA	NA	NA	NA	NA
CMCD275	-5.06752	7.12747	Colon_CD	CD	Colon	FALSE	GSE165512	total	RNA-Seq	NA	NA	NA	NA	NA	NA	NA	NA	NA	NA
CMCD282	-5.28249	7.15292	Colon_CD	CD	Colon	FALSE	GSE165512	total	RNA-Seq	NA	NA	NA	NA	NA	NA	NA	NA	NA	NA
CMCD286	-4.86874	7.14988	Colon_CD	CD	Colon	FALSE	GSE165512	total	RNA-Seq	NA	NA	NA	NA	NA	NA	NA	NA	NA	NA
CMCD287	-4.23639	7.32154	Colon_CD	CD	Colon	FALSE	GSE165512	total	RNA-Seq	NA	NA	NA	NA	NA	NA	NA	NA	NA	NA
CMCD294	-5.8167	6.92148	Colon_CD	CD	Colon	FALSE	GSE165512	total	RNA-Seq	NA	NA	NA	NA	NA	NA	NA	NA	NA	NA
CMCD327	4.62802	5.82127	Colon_CD	CD	Colon	FALSE	GSE165512	total	RNA-Seq	NA	NA	NA	NA	NA	NA	NA	NA	NA	NA
CMCD335	4.44855	5.73683	Colon_CD	CD	Colon	FALSE	GSE165512	total	RNA-Seq	NA	NA	NA	NA	NA	NA	NA	NA	NA	NA
CMCD337	3.02281	3.26975	Colon_CD	CD	Colon	FALSE	GSE165512	total	RNA-Seq	NA	NA	NA	NA	NA	NA	NA	NA	NA	NA
CMCD357	-5.27073	6.75834	Colon_CD	CD	Colon	FALSE	GSE165512	total	RNA-Seq	NA	NA	NA	NA	NA	NA	NA	NA	NA	NA
CMCD398	1.31719	8.76047	Colon_CD	CD	Colon	FALSE	GSE165512	total	RNA-Seq	NA	NA	NA	NA	NA	NA	NA	NA	NA	NA
CMCD403	4.62105	5.33538	Colon_CD	CD	Colon	FALSE	GSE165512	total	RNA-Seq	NA	NA	NA	NA	NA	NA	NA	NA	NA	NA
CMCD422	4.30413	5.634	Colon_CD	CD	Colon	FALSE	GSE165512	total	RNA-Seq	NA	NA	NA	NA	NA	NA	NA	NA	NA	NA
CMCD426	1.24199	8.1043	Colon_CD	CD	Colon	FALSE	GSE165512	total	RNA-Seq	NA	NA	NA	NA	NA	NA	NA	NA	NA	NA
CMCD71	-5.24061	7.17329	Colon_CD	CD	Colon	FALSE	GSE165512	total	RNA-Seq	NA	NA	NA	NA	NA	NA	NA	NA	NA	NA
CMCD72	1.25804	8.07482	Colon_CD	CD	Colon	FALSE	GSE165512	total	RNA-Seq	NA	NA	NA	NA	NA	NA	NA	NA	NA	NA
CMCD76	-1.37431	7.70153	Colon_CD	CD	Colon	FALSE	GSE165512	total	RNA-Seq	NA	NA	NA	NA	NA	NA	NA	NA	NA	NA
CMCD88	-2.6769	7.7571	Colon_CD	CD	Colon	FALSE	GSE165512	total	RNA-Seq	NA	NA	NA	NA	NA	NA	NA	NA	NA	NA
CMSA256	-3.36293	7.62622	Colon_CD	CD	Colon	FALSE	GSE165512	total	RNA-Seq	NA	NA	NA	NA	NA	NA	NA	NA	NA	NA
CMSA316	4.15813	6.03557	Colon_CD	CD	Colon	FALSE	GSE165512	total	RNA-Seq	NA	NA	NA	NA	NA	NA	NA	NA	NA	NA
CMUC110	-4.31923	7.23272	Colon_UC	UC	Colon	FALSE	GSE165512	total	RNA-Seq	NA	NA	NA	NA	NA	NA	NA	NA	NA	NA
CMUC192	-5.22905	6.98642	Colon_UC	UC	Colon	FALSE	GSE165512	total	RNA-Seq	NA	NA	NA	NA	NA	NA	NA	NA	NA	NA
CMUC199	-5.59793	6.99469	Colon_UC	UC	Colon	FALSE	GSE165512	total	RNA-Seq	NA	NA	NA	NA	NA	NA	NA	NA	NA	NA
CMUC200	-4.42838	7.05548	Colon_UC	UC	Colon	FALSE	GSE165512	total	RNA-Seq	NA	NA	NA	NA	NA	NA	NA	NA	NA	NA
CMUC208	-4.71635	7.12731	Colon_UC	UC	Colon	FALSE	GSE165512	total	RNA-Seq	NA	NA	NA	NA	NA	NA	NA	NA	NA	NA
CMUC231	-4.32763	7.18379	Colon_UC	UC	Colon	FALSE	GSE165512	total	RNA-Seq	NA	NA	NA	NA	NA	NA	NA	NA	NA	NA
CMUC234	-5.03586	7.12409	Colon_UC	UC	Colon	FALSE	GSE165512	total	RNA-Seq	NA	NA	NA	NA	NA	NA	NA	NA	NA	NA
CMUC285	-5.10083	6.86676	Colon_UC	UC	Colon	FALSE	GSE165512	total	RNA-Seq	NA	NA	NA	NA	NA	NA	NA	NA	NA	NA
CMUC291	-5.1228	6.95076	Colon_UC	UC	Colon	FALSE	GSE165512	total	RNA-Seq	NA	NA	NA	NA	NA	NA	NA	NA	NA	NA
CMUC295	-2.81718	7.06727	Colon_UC	UC	Colon	FALSE	GSE165512	total	RNA-Seq	NA	NA	NA	NA	NA	NA	NA	NA	NA	NA
CMUC299	-4.94074	7.16437	Colon_UC	UC	Colon	FALSE	GSE165512	total	RNA-Seq	NA	NA	NA	NA	NA	NA	NA	NA	NA	NA
CMUC301	-4.47285	7.14175	Colon_UC	UC	Colon	FALSE	GSE165512	total	RNA-Seq	NA	NA	NA	NA	NA	NA	NA	NA	NA	NA
CMUC307	-4.44367	7.00885	Colon_UC	UC	Colon	FALSE	GSE165512	total	RNA-Seq	NA	NA	NA	NA	NA	NA	NA	NA	NA	NA
CMUC313	1.25313	8.27641	Colon_UC	UC	Colon	FALSE	GSE165512	total	RNA-Seq	NA	NA	NA	NA	NA	NA	NA	NA	NA	NA
CMUC314	1.33999	8.70512	Colon_UC	UC	Colon	FALSE	GSE165512	total	RNA-Seq	NA	NA	NA	NA	NA	NA	NA	NA	NA	NA
CMUC323	1.39298	8.66201	Colon_UC	UC	Colon	FALSE	GSE165512	total	RNA-Seq	NA	NA	NA	NA	NA	NA	NA	NA	NA	NA
CMUC324	3.09547	3.34788	Colon_UC	UC	Colon	FALSE	GSE165512	total	RNA-Seq	NA	NA	NA	NA	NA	NA	NA	NA	NA	NA
CMUC331	1.64879	8.80296	Colon_UC	UC	Colon	FALSE	GSE165512	total	RNA-Seq	NA	NA	NA	NA	NA	NA	NA	NA	NA	NA
CMUC333	1.3687	8.51604	Colon_UC	UC	Colon	FALSE	GSE165512	total	RNA-Seq	NA	NA	NA	NA	NA	NA	NA	NA	NA	NA
CMUC334	2.60394	5.10138	Colon_UC	UC	Colon	FALSE	GSE165512	total	RNA-Seq	NA	NA	NA	NA	NA	NA	NA	NA	NA	NA
CMUC346	1.72812	8.92088	Colon_UC	UC	Colon	FALSE	GSE165512	total	RNA-Seq	NA	NA	NA	NA	NA	NA	NA	NA	NA	NA
CMUC352	1.50557	8.91605	Colon_UC	UC	Colon	FALSE	GSE165512	total	RNA-Seq	NA	NA	NA	NA	NA	NA	NA	NA	NA	NA
CMUC360	1.67248	8.82511	Colon_UC	UC	Colon	FALSE	GSE165512	total	RNA-Seq	NA	NA	NA	NA	NA	NA	NA	NA	NA	NA
CMUC363	1.71786	8.77183	Colon_UC	UC	Colon	FALSE	GSE165512	total	RNA-Seq	NA	NA	NA	NA	NA	NA	NA	NA	NA	NA
CMUC365	1.58066	8.81459	Colon_UC	UC	Colon	FALSE	GSE165512	total	RNA-Seq	NA	NA	NA	NA	NA	NA	NA	NA	NA	NA
CMUC366	1.58863	9.04448	Colon_UC	UC	Colon	FALSE	GSE165512	total	RNA-Seq	NA	NA	NA	NA	NA	NA	NA	NA	NA	NA
CMUC368	-1.37796	8.48046	Colon_UC	UC	Colon	FALSE	GSE165512	total	RNA-Seq	NA	NA	NA	NA	NA	NA	NA	NA	NA	NA
CMUC377	4.37706	5.81346	Colon_UC	UC	Colon	FALSE	GSE165512	total	RNA-Seq	NA	NA	NA	NA	NA	NA	NA	NA	NA	NA
CMUC379	1.62946	8.4569	Colon_UC	UC	Colon	FALSE	GSE165512	total	RNA-Seq	NA	NA	NA	NA	NA	NA	NA	NA	NA	NA
CMUC380	-4.9723	6.92603	Colon_UC	UC	Colon	FALSE	GSE165512	total	RNA-Seq	NA	NA	NA	NA	NA	NA	NA	NA	NA	NA
CMUC383	-5.45189	6.69598	Colon_UC	UC	Colon	FALSE	GSE165512	total	RNA-Seq	NA	NA	NA	NA	NA	NA	NA	NA	NA	NA
CMUC394	-4.77163	6.89364	Colon_UC	UC	Colon	FALSE	GSE165512	total	RNA-Seq	NA	NA	NA	NA	NA	NA	NA	NA	NA	NA
CMUC419	-1.93545	6.97478	Colon_UC	UC	Colon	FALSE	GSE165512	total	RNA-Seq	NA	NA	NA	NA	NA	NA	NA	NA	NA	NA
CMUC427	-3.23688	7.81763	Colon_UC	UC	Colon	FALSE	GSE165512	total	RNA-Seq	NA	NA	NA	NA	NA	NA	NA	NA	NA	NA
CMUC428	-0.300829	8.56023	Colon_UC	UC	Colon	FALSE	GSE165512	total	RNA-Seq	NA	NA	NA	NA	NA	NA	NA	NA	NA	NA
CMUC431	-2.53198	8.26995	Colon_UC	UC	Colon	FALSE	GSE165512	total	RNA-Seq	NA	NA	NA	NA	NA	NA	NA	NA	NA	NA
CMUC435	1.59887	8.88001	Colon_UC	UC	Colon	FALSE	GSE165512	total	RNA-Seq	NA	NA	NA	NA	NA	NA	NA	NA	NA	NA
CMUC439	4.13147	5.75957	Colon_UC	UC	Colon	FALSE	GSE165512	total	RNA-Seq	NA	NA	NA	NA	NA	NA	NA	NA	NA	NA
CMUC89	-4.32014	7.27275	Colon_UC	UC	Colon	FALSE	GSE165512	total	RNA-Seq	NA	NA	NA	NA	NA	NA	NA	NA	NA	NA
CS219	-3.50432	7.3804	Colon_Control	Control	Colon	TRUE	GSE165512	total	RNA-Seq	NA	NA	NA	NA	NA	NA	NA	NA	NA	NA
CS256	-3.41895	7.61252	Colon_Control	Control	Colon	TRUE	GSE165512	total	RNA-Seq	NA	NA	NA	NA	NA	NA	NA	NA	NA	NA
CS257	-5.87493	6.67325	Colon_Control	Control	Colon	TRUE	GSE165512	total	RNA-Seq	NA	NA	NA	NA	NA	NA	NA	NA	NA	NA
CS259	-5.12493	7.10144	Colon_Control	Control	Colon	TRUE	GSE165512	total	RNA-Seq	NA	NA	NA	NA	NA	NA	NA	NA	NA	NA
CS261	-5.61219	7.02651	Colon_Control	Control	Colon	TRUE	GSE165512	total	RNA-Seq	NA	NA	NA	NA	NA	NA	NA	NA	NA	NA
CS266	-5.66422	7.02109	Colon_Control	Control	Colon	TRUE	GSE165512	total	RNA-Seq	NA	NA	NA	NA	NA	NA	NA	NA	NA	NA
CS270	-5.58694	7.06653	Colon_Control	Control	Colon	TRUE	GSE165512	total	RNA-Seq	NA	NA	NA	NA	NA	NA	NA	NA	NA	NA
CS277	-5.87704	6.73297	Colon_Control	Control	Colon	TRUE	GSE165512	total	RNA-Seq	NA	NA	NA	NA	NA	NA	NA	NA	NA	NA
CS288	-5.13445	7.12161	Colon_Control	Control	Colon	TRUE	GSE165512	total	RNA-Seq	NA	NA	NA	NA	NA	NA	NA	NA	NA	NA
CS290	-5.08877	7.13215	Colon_Control	Control	Colon	TRUE	GSE165512	total	RNA-Seq	NA	NA	NA	NA	NA	NA	NA	NA	NA	NA
CS292	-5.30903	7.17909	Colon_Control	Control	Colon	TRUE	GSE165512	total	RNA-Seq	NA	NA	NA	NA	NA	NA	NA	NA	NA	NA
CS293	-5.69464	7.03767	Colon_Control	Control	Colon	TRUE	GSE165512	total	RNA-Seq	NA	NA	NA	NA	NA	NA	NA	NA	NA	NA
CS301	-5.67161	7.05578	Colon_Control	Control	Colon	TRUE	GSE165512	total	RNA-Seq	NA	NA	NA	NA	NA	NA	NA	NA	NA	NA
CS306	-5.74292	7.02197	Colon_Control	Control	Colon	TRUE	GSE165512	total	RNA-Seq	NA	NA	NA	NA	NA	NA	NA	NA	NA	NA
CS308	2.42147	5.64511	Colon_Control	Control	Colon	TRUE	GSE165512	total	RNA-Seq	NA	NA	NA	NA	NA	NA	NA	NA	NA	NA
CS315	1.56392	8.56944	Colon_Control	Control	Colon	TRUE	GSE165512	total	RNA-Seq	NA	NA	NA	NA	NA	NA	NA	NA	NA	NA
CS317	-6.0149	6.50522	Colon_Control	Control	Colon	TRUE	GSE165512	total	RNA-Seq	NA	NA	NA	NA	NA	NA	NA	NA	NA	NA
CS322	1.50569	8.80343	Colon_Control	Control	Colon	TRUE	GSE165512	total	RNA-Seq	NA	NA	NA	NA	NA	NA	NA	NA	NA	NA
CS327	1.29414	8.86821	Colon_Control	Control	Colon	TRUE	GSE165512	total	RNA-Seq	NA	NA	NA	NA	NA	NA	NA	NA	NA	NA
CS328	-5.89764	6.83331	Colon_Control	Control	Colon	TRUE	GSE165512	total	RNA-Seq	NA	NA	NA	NA	NA	NA	NA	NA	NA	NA
CS330	-5.84166	6.93619	Colon_Control	Control	Colon	TRUE	GSE165512	total	RNA-Seq	NA	NA	NA	NA	NA	NA	NA	NA	NA	NA
CS331	3.85561	4.09207	Colon_Control	Control	Colon	TRUE	GSE165512	total	RNA-Seq	NA	NA	NA	NA	NA	NA	NA	NA	NA	NA
CS335	-5.82681	6.79618	Colon_Control	Control	Colon	TRUE	GSE165512	total	RNA-Seq	NA	NA	NA	NA	NA	NA	NA	NA	NA	NA
CS338	1.46366	8.63525	Colon_Control	Control	Colon	TRUE	GSE165512	total	RNA-Seq	NA	NA	NA	NA	NA	NA	NA	NA	NA	NA
CS339	1.25237	8.12372	Colon_Control	Control	Colon	TRUE	GSE165512	total	RNA-Seq	NA	NA	NA	NA	NA	NA	NA	NA	NA	NA
CS343	1.52491	8.92398	Colon_Control	Control	Colon	TRUE	GSE165512	total	RNA-Seq	NA	NA	NA	NA	NA	NA	NA	NA	NA	NA
CS344	1.48138	4.32398	Colon_Control	Control	Colon	TRUE	GSE165512	total	RNA-Seq	NA	NA	NA	NA	NA	NA	NA	NA	NA	NA
CS350	1.60309	8.5795	Colon_Control	Control	Colon	TRUE	GSE165512	total	RNA-Seq	NA	NA	NA	NA	NA	NA	NA	NA	NA	NA
CS351	-2.87916	7.03377	Colon_Control	Control	Colon	TRUE	GSE165512	total	RNA-Seq	NA	NA	NA	NA	NA	NA	NA	NA	NA	NA
CS361	1.25387	8.31318	Colon_Control	Control	Colon	TRUE	GSE165512	total	RNA-Seq	NA	NA	NA	NA	NA	NA	NA	NA	NA	NA
CS388	1.58161	8.65852	Colon_Control	Control	Colon	TRUE	GSE165512	total	RNA-Seq	NA	NA	NA	NA	NA	NA	NA	NA	NA	NA
CS396	1.22825	8.59455	Colon_Control	Control	Colon	TRUE	GSE165512	total	RNA-Seq	NA	NA	NA	NA	NA	NA	NA	NA	NA	NA
CS405	1.25401	8.70567	Colon_Control	Control	Colon	TRUE	GSE165512	total	RNA-Seq	NA	NA	NA	NA	NA	NA	NA	NA	NA	NA
CS415	1.51617	8.57605	Colon_Control	Control	Colon	TRUE	GSE165512	total	RNA-Seq	NA	NA	NA	NA	NA	NA	NA	NA	NA	NA
CS424	2.81147	5.76459	Colon_Control	Control	Colon	TRUE	GSE165512	total	RNA-Seq	NA	NA	NA	NA	NA	NA	NA	NA	NA	NA
IM293	-5.03352	7.11989	Ileum_CD	CD	Ileum	FALSE	GSE165512	total	RNA-Seq	NA	NA	NA	NA	NA	NA	NA	NA	NA	NA
IM296	-5.77776	6.6884	Ileum_CD	CD	Ileum	FALSE	GSE165512	total	RNA-Seq	NA	NA	NA	NA	NA	NA	NA	NA	NA	NA
IM297	-6.02374	6.54439	Ileum_CD	CD	Ileum	FALSE	GSE165512	total	RNA-Seq	NA	NA	NA	NA	NA	NA	NA	NA	NA	NA
IM300	-2.45812	7.74701	Ileum_CD	CD	Ileum	FALSE	GSE165512	total	RNA-Seq	NA	NA	NA	NA	NA	NA	NA	NA	NA	NA
IM305	-5.197	7.11078	Ileum_CD	CD	Ileum	FALSE	GSE165512	total	RNA-Seq	NA	NA	NA	NA	NA	NA	NA	NA	NA	NA
IM309	-5.92277	6.81273	Ileum_CD	CD	Ileum	FALSE	GSE165512	total	RNA-Seq	NA	NA	NA	NA	NA	NA	NA	NA	NA	NA
IM310	1.53905	8.82564	Ileum_CD	CD	Ileum	FALSE	GSE165512	total	RNA-Seq	NA	NA	NA	NA	NA	NA	NA	NA	NA	NA
IM311	4.39253	5.85525	Ileum_CD	CD	Ileum	FALSE	GSE165512	total	RNA-Seq	NA	NA	NA	NA	NA	NA	NA	NA	NA	NA
IM316	1.67435	8.81654	Ileum_CD	CD	Ileum	FALSE	GSE165512	total	RNA-Seq	NA	NA	NA	NA	NA	NA	NA	NA	NA	NA
IM320	1.67935	8.76523	Ileum_CD	CD	Ileum	FALSE	GSE165512	total	RNA-Seq	NA	NA	NA	NA	NA	NA	NA	NA	NA	NA
IM330	1.3187	8.71252	Ileum_CD	CD	Ileum	FALSE	GSE165512	total	RNA-Seq	NA	NA	NA	NA	NA	NA	NA	NA	NA	NA
IM332	-5.93086	6.64477	Ileum_CD	CD	Ileum	FALSE	GSE165512	total	RNA-Seq	NA	NA	NA	NA	NA	NA	NA	NA	NA	NA
IM340	1.56428	8.53796	Ileum_CD	CD	Ileum	FALSE	GSE165512	total	RNA-Seq	NA	NA	NA	NA	NA	NA	NA	NA	NA	NA
IM348	1.23221	8.29157	Ileum_CD	CD	Ileum	FALSE	GSE165512	total	RNA-Seq	NA	NA	NA	NA	NA	NA	NA	NA	NA	NA
IM354	2.50937	4.95805	Ileum_CD	CD	Ileum	FALSE	GSE165512	total	RNA-Seq	NA	NA	NA	NA	NA	NA	NA	NA	NA	NA
IM356	-5.88103	6.84486	Ileum_CD	CD	Ileum	FALSE	GSE165512	total	RNA-Seq	NA	NA	NA	NA	NA	NA	NA	NA	NA	NA
IM364	1.44489	8.79482	Ileum_CD	CD	Ileum	FALSE	GSE165512	total	RNA-Seq	NA	NA	NA	NA	NA	NA	NA	NA	NA	NA
IM372	1.46016	8.50326	Ileum_CD	CD	Ileum	FALSE	GSE165512	total	RNA-Seq	NA	NA	NA	NA	NA	NA	NA	NA	NA	NA
IM374	-5.48549	6.68396	Ileum_CD	CD	Ileum	FALSE	GSE165512	total	RNA-Seq	NA	NA	NA	NA	NA	NA	NA	NA	NA	NA
IM376	1.28142	8.64328	Ileum_CD	CD	Ileum	FALSE	GSE165512	total	RNA-Seq	NA	NA	NA	NA	NA	NA	NA	NA	NA	NA
IM381	1.68094	8.9411	Ileum_CD	CD	Ileum	FALSE	GSE165512	total	RNA-Seq	NA	NA	NA	NA	NA	NA	NA	NA	NA	NA
IM382	1.60685	8.8528	Ileum_CD	CD	Ileum	FALSE	GSE165512	total	RNA-Seq	NA	NA	NA	NA	NA	NA	NA	NA	NA	NA
IM385	-2.45486	8.20178	Ileum_CD	CD	Ileum	FALSE	GSE165512	total	RNA-Seq	NA	NA	NA	NA	NA	NA	NA	NA	NA	NA
IM390	1.61884	8.85223	Ileum_CD	CD	Ileum	FALSE	GSE165512	total	RNA-Seq	NA	NA	NA	NA	NA	NA	NA	NA	NA	NA
IM397	1.66655	8.7278	Ileum_CD	CD	Ileum	FALSE	GSE165512	total	RNA-Seq	NA	NA	NA	NA	NA	NA	NA	NA	NA	NA
IM404	4.37569	5.82774	Ileum_CD	CD	Ileum	FALSE	GSE165512	total	RNA-Seq	NA	NA	NA	NA	NA	NA	NA	NA	NA	NA
IM409	4.29146	5.88858	Ileum_CD	CD	Ileum	FALSE	GSE165512	total	RNA-Seq	NA	NA	NA	NA	NA	NA	NA	NA	NA	NA
IM412	1.54654	8.96836	Ileum_CD	CD	Ileum	FALSE	GSE165512	total	RNA-Seq	NA	NA	NA	NA	NA	NA	NA	NA	NA	NA
IM421	1.69289	8.8294	Ileum_CD	CD	Ileum	FALSE	GSE165512	total	RNA-Seq	NA	NA	NA	NA	NA	NA	NA	NA	NA	NA
IM425	-5.9797	6.3857	Ileum_CD	CD	Ileum	FALSE	GSE165512	total	RNA-Seq	NA	NA	NA	NA	NA	NA	NA	NA	NA	NA
IM432	2.55294	5.34194	Ileum_CD	CD	Ileum	FALSE	GSE165512	total	RNA-Seq	NA	NA	NA	NA	NA	NA	NA	NA	NA	NA
IM438	-1.99568	8.40943	Ileum_CD	CD	Ileum	FALSE	GSE165512	total	RNA-Seq	NA	NA	NA	NA	NA	NA	NA	NA	NA	NA
IM442	1.35218	4.21912	Ileum_CD	CD	Ileum	FALSE	GSE165512	total	RNA-Seq	NA	NA	NA	NA	NA	NA	NA	NA	NA	NA
IM445	2.62572	5.1463	Ileum_CD	CD	Ileum	FALSE	GSE165512	total	RNA-Seq	NA	NA	NA	NA	NA	NA	NA	NA	NA	NA
IM448	1.3352	8.83016	Ileum_CD	CD	Ileum	FALSE	GSE165512	total	RNA-Seq	NA	NA	NA	NA	NA	NA	NA	NA	NA	NA
IM449	1.70256	8.86525	Ileum_CD	CD	Ileum	FALSE	GSE165512	total	RNA-Seq	NA	NA	NA	NA	NA	NA	NA	NA	NA	NA
IM451	4.24244	5.91126	Ileum_CD	CD	Ileum	FALSE	GSE165512	total	RNA-Seq	NA	NA	NA	NA	NA	NA	NA	NA	NA	NA
IMSA256	-4.17937	7.31085	Ileum_CD	CD	Ileum	FALSE	GSE165512	total	RNA-Seq	NA	NA	NA	NA	NA	NA	NA	NA	NA	NA
IMSA276	-4.3454	7.1809	Ileum_CD	CD	Ileum	FALSE	GSE165512	total	RNA-Seq	NA	NA	NA	NA	NA	NA	NA	NA	NA	NA
IMSA286	-4.33222	7.22604	Ileum_CD	CD	Ileum	FALSE	GSE165512	total	RNA-Seq	NA	NA	NA	NA	NA	NA	NA	NA	NA	NA
IMSA343	1.80221	8.95162	Ileum_CD	CD	Ileum	FALSE	GSE165512	total	RNA-Seq	NA	NA	NA	NA	NA	NA	NA	NA	NA	NA
IS_238	-2.48509	7.7171	Ileum_Control	Control	Ileum	TRUE	GSE165512	total	RNA-Seq	NA	NA	NA	NA	NA	NA	NA	NA	NA	NA
IS238	6.79899	3.79763	Ileum_Control	Control	Ileum	TRUE	GSE165512	total	RNA-Seq	NA	NA	NA	NA	NA	NA	NA	NA	NA	NA
IS243	-2.4631	7.72905	Ileum_Control	Control	Ileum	TRUE	GSE165512	total	RNA-Seq	NA	NA	NA	NA	NA	NA	NA	NA	NA	NA
IS253	-2.71273	7.77938	Ileum_Control	Control	Ileum	TRUE	GSE165512	total	RNA-Seq	NA	NA	NA	NA	NA	NA	NA	NA	NA	NA
IS283	-3.55081	7.62135	Ileum_Control	Control	Ileum	TRUE	GSE165512	total	RNA-Seq	NA	NA	NA	NA	NA	NA	NA	NA	NA	NA
IS322	-3.1076	7.17732	Ileum_Control	Control	Ileum	TRUE	GSE165512	total	RNA-Seq	NA	NA	NA	NA	NA	NA	NA	NA	NA	NA
IS399	1.27027	8.26009	Ileum_Control	Control	Ileum	TRUE	GSE165512	total	RNA-Seq	NA	NA	NA	NA	NA	NA	NA	NA	NA	NA
IS418	1.23148	8.09448	Ileum_Control	Control	Ileum	TRUE	GSE165512	total	RNA-Seq	NA	NA	NA	NA	NA	NA	NA	NA	NA	NA
IS430	1.26868	8.13912	Ileum_Control	Control	Ileum	TRUE	GSE165512	total	RNA-Seq	NA	NA	NA	NA	NA	NA	NA	NA	NA	NA
IS437	1.25159	8.10748	Ileum_Control	Control	Ileum	TRUE	GSE165512	total	RNA-Seq	NA	NA	NA	NA	NA	NA	NA	NA	NA	NA
IS444	1.27575	8.20602	Ileum_Control	Control	Ileum	TRUE	GSE165512	total	RNA-Seq	NA	NA	NA	NA	NA	NA	NA	NA	NA	NA
R276CMSA	-5.61857	6.63618	Colon_CD	CD	Colon	FALSE	GSE165512	total	RNA-Seq	NA	NA	NA	NA	NA	NA	NA	NA	NA	NA
R286CMSA	-4.48832	7.12868	Colon_CD	CD	Colon	FALSE	GSE165512	total	RNA-Seq	NA	NA	NA	NA	NA	NA	NA	NA	NA	NA
R292CMSA	-5.10865	7.07276	Colon_CD	CD	Colon	FALSE	GSE165512	total	RNA-Seq	NA	NA	NA	NA	NA	NA	NA	NA	NA	NA
R292IMSA	-5.77744	6.79994	Ileum_CD	CD	Ileum	FALSE	GSE165512	total	RNA-Seq	NA	NA	NA	NA	NA	NA	NA	NA	NA	NA
R308CMSA	1.27459	8.30126	Colon_CD	CD	Colon	FALSE	GSE165512	total	RNA-Seq	NA	NA	NA	NA	NA	NA	NA	NA	NA	NA
R316IMSA	1.27511	8.71433	Ileum_CD	CD	Ileum	FALSE	GSE165512	total	RNA-Seq	NA	NA	NA	NA	NA	NA	NA	NA	NA	NA
R347CMSA	1.60763	8.47324	Colon_CD	CD	Colon	FALSE	GSE165512	total	RNA-Seq	NA	NA	NA	NA	NA	NA	NA	NA	NA	NA
R347IMSA	1.27036	8.26336	Ileum_CD	CD	Ileum	FALSE	GSE165512	total	RNA-Seq	NA	NA	NA	NA	NA	NA	NA	NA	NA	NA
R371CMSA	3.79325	5.27479	Colon_CD	CD	Colon	FALSE	GSE165512	total	RNA-Seq	NA	NA	NA	NA	NA	NA	NA	NA	NA	NA
SRR10104064	-4.71367	8.42691	Ileum_Control	Control	Ileum	TRUE	GSE137344	3' polyA	RNA-Seq	NA	NA	Black	Male	NA	NA	NA	NA	NA	NA
SRR10104065	6.14148	4.2539	Ileum_UC	UC	Ileum	FALSE	GSE137344	3' polyA	RNA-Seq	NA	13	Black	Male	NA	NA	NA	NA	NA	NA
SRR10104066	3.4639	4.71577	Ileum_UC	UC	Ileum	FALSE	GSE137344	3' polyA	RNA-Seq	NA	13	Black	Female	NA	NA	NA	NA	NA	NA
SRR10104067	-2.86154	8.03981	Ileum_Control	Control	Ileum	TRUE	GSE137344	3' polyA	RNA-Seq	NA	NA	White	Female	NA	NA	NA	NA	NA	NA
SRR10104068	2.9641	1.98003	Ileum_CD	CD	Ileum	FALSE	GSE137344	3' polyA	RNA-Seq	NA	12	Black	Male	NA	NA	NA	NA	NA	NA
SRR10104069	6.14137	4.29885	Ileum_CD	CD	Ileum	FALSE	GSE137344	3' polyA	RNA-Seq	NA	NA	Black	Female	NA	NA	NA	NA	NA	NA
SRR10104070	-3.13799	7.92144	Ileum_Control	Control	Ileum	TRUE	GSE137344	3' polyA	RNA-Seq	NA	NA	White	Female	NA	NA	NA	NA	NA	NA
SRR10104071	-4.87741	8.56394	Ileum_CD	CD	Ileum	FALSE	GSE137344	3' polyA	RNA-Seq	NA	10	Black	Male	NA	NA	NA	NA	NA	NA
SRR10104072	-2.22325	7.28273	Ileum_UC	UC	Ileum	FALSE	GSE137344	3' polyA	RNA-Seq	NA	8	White	Female	NA	NA	NA	NA	NA	NA
SRR10104073	-3.51401	7.92561	Ileum_Control	Control	Ileum	FALSE	GSE137344	3' polyA	RNA-Seq	NA	13	White	Male	NA	NA	NA	NA	NA	NA
SRR10104074	-4.49887	8.11296	Ileum_CD	CD	Ileum	FALSE	GSE137344	3' polyA	RNA-Seq	NA	13	Black	Female	NA	NA	NA	NA	NA	NA
SRR10104075	-4.76007	8.47763	Ileum_CD	CD	Ileum	FALSE	GSE137344	3' polyA	RNA-Seq	NA	12	White	Male	NA	NA	NA	NA	NA	NA
SRR10104076	0.958015	7.25366	Ileum_CD	CD	Ileum	FALSE	GSE137344	3' polyA	RNA-Seq	NA	5	Black	Male	NA	NA	NA	NA	NA	NA
SRR10104077	-4.46436	8.28165	Ileum_CD	CD	Ileum	FALSE	GSE137344	3' polyA	RNA-Seq	NA	17	Black	Male	NA	NA	NA	NA	NA	NA
SRR10104078	-2.54617	7.02219	Ileum_CD	CD	Ileum	FALSE	GSE137344	3' polyA	RNA-Seq	NA	NA	Black	Female	NA	NA	NA	NA	NA	NA
SRR10104079	-4.59581	8.26325	Ileum_UC	UC	Ileum	FALSE	GSE137344	3' polyA	RNA-Seq	NA	NA	Black	Male	NA	NA	NA	NA	NA	NA
SRR10104080	-4.57747	8.36746	Ileum_UC	UC	Ileum	FALSE	GSE137344	3' polyA	RNA-Seq	NA	NA	Black	Male	NA	NA	NA	NA	NA	NA
SRR10104081	-1.35196	7.69197	Ileum_CD	CD	Ileum	FALSE	GSE137344	3' polyA	RNA-Seq	NA	NA	Black	Male	NA	NA	NA	NA	NA	NA
SRR10104082	-4.61847	8.12687	Ileum_Control	Control	Ileum	TRUE	GSE137344	3' polyA	RNA-Seq	NA	NA	White	Female	NA	NA	NA	NA	NA	NA
SRR10104083	-4.61258	8.25428	Ileum_CD	CD	Ileum	FALSE	GSE137344	3' polyA	RNA-Seq	NA	18	White	Female	NA	NA	NA	NA	NA	NA
SRR10104084	-4.48466	8.35811	Ileum_CD	CD	Ileum	FALSE	GSE137344	3' polyA	RNA-Seq	NA	17	White	Female	NA	NA	NA	NA	NA	NA
SRR10104085	-2.80346	8.19644	Ileum_UC	UC	Ileum	FALSE	GSE137344	3' polyA	RNA-Seq	NA	13	White	Female	NA	NA	NA	NA	NA	NA
SRR10104086	-2.66354	7.34805	Ileum_CD	CD	Ileum	FALSE	GSE137344	3' polyA	RNA-Seq	NA	10	White	Male	NA	NA	NA	NA	NA	NA
SRR10104087	6.45889	3.9621	Ileum_CD	CD	Ileum	FALSE	GSE137344	3' polyA	RNA-Seq	NA	9	White	Female	NA	NA	NA	NA	NA	NA
SRR10104088	6.24862	4.225	Ileum_UC	UC	Ileum	FALSE	GSE137344	3' polyA	RNA-Seq	NA	18	Black	Male	NA	NA	NA	NA	NA	NA
SRR10104089	-4.74718	8.48208	Ileum_CD	CD	Ileum	FALSE	GSE137344	3' polyA	RNA-Seq	NA	13	White	Female	NA	NA	NA	NA	NA	NA
SRR10104090	1.85829	5.47243	Ileum_Control	Control	Ileum	TRUE	GSE137344	3' polyA	RNA-Seq	NA	NA	White	Female	NA	NA	NA	NA	NA	NA
SRR10104091	-3.18798	7.44389	Ileum_CD	CD	Ileum	FALSE	GSE137344	3' polyA	RNA-Seq	NA	NA	Black	Male	NA	NA	NA	NA	NA	NA
SRR10104092	5.89992	4.37093	Ileum_Control	Control	Ileum	TRUE	GSE137344	3' polyA	RNA-Seq	NA	NA	White	Female	NA	NA	NA	NA	NA	NA
SRR10104093	-4.63429	7.85717	Ileum_CD	CD	Ileum	FALSE	GSE137344	3' polyA	RNA-Seq	NA	8	Black	Female	NA	NA	NA	NA	NA	NA
SRR10104094	-4.68641	7.81147	Ileum_CD	CD	Ileum	FALSE	GSE137344	3' polyA	RNA-Seq	NA	12	White	Female	NA	NA	NA	NA	NA	NA
SRR10104095	-1.53862	8.49593	Ileum_Control	Control	Ileum	FALSE	GSE137344	3' polyA	RNA-Seq	NA	NA	White	Male	NA	NA	NA	NA	NA	NA
SRR10104096	-4.73008	8.50219	Ileum_CD	CD	Ileum	FALSE	GSE137344	3' polyA	RNA-Seq	NA	9	Black	Female	NA	NA	NA	NA	NA	NA
SRR10104097	-4.51083	8.09815	Ileum_CD	CD	Ileum	FALSE	GSE137344	3' polyA	RNA-Seq	NA	13	Black	Female	NA	NA	NA	NA	NA	NA
SRR10104098	1.84156	5.48343	Ileum_UC	UC	Ileum	FALSE	GSE137344	3' polyA	RNA-Seq	NA	NA	Black	Female	NA	NA	NA	NA	NA	NA
SRR10104099	1.97255	5.33074	Ileum_CD	CD	Ileum	FALSE	GSE137344	3' polyA	RNA-Seq	NA	NA	Black	Female	NA	NA	NA	NA	NA	NA
SRR10104100	-3.20966	7.36694	Ileum_CD	CD	Ileum	FALSE	GSE137344	3' polyA	RNA-Seq	NA	NA	Black	Female	NA	NA	NA	NA	NA	NA
SRR10104101	6.37637	4.15364	Ileum_Control	Control	Ileum	TRUE	GSE137344	3' polyA	RNA-Seq	NA	NA	White	Female	NA	NA	NA	NA	NA	NA
SRR10104102	6.04704	4.35075	Ileum_CD	CD	Ileum	FALSE	GSE137344	3' polyA	RNA-Seq	NA	NA	Black	Female	NA	NA	NA	NA	NA	NA
SRR10104103	-3.16881	8.2438	Ileum_CD	CD	Ileum	FALSE	GSE137344	3' polyA	RNA-Seq	NA	NA	White	Male	NA	NA	NA	NA	NA	NA
SRR10104104	-1.97476	7.63018	Ileum_CD	CD	Ileum	FALSE	GSE137344	3' polyA	RNA-Seq	NA	11	Black	Female	NA	NA	NA	NA	NA	NA
SRR10104105	-4.51458	8.30243	Ileum_CD	CD	Ileum	FALSE	GSE137344	3' polyA	RNA-Seq	NA	13	Black	Male	NA	NA	NA	NA	NA	NA
SRR10104106	-4.74556	8.22819	Ileum_Control	Control	Ileum	TRUE	GSE137344	3' polyA	RNA-Seq	NA	NA	White	Female	NA	NA	NA	NA	NA	NA
SRR10104107	-1.95585	7.66657	Ileum_CD	CD	Ileum	FALSE	GSE137344	3' polyA	RNA-Seq	NA	8	Black	Female	NA	NA	NA	NA	NA	NA
SRR10104108	6.41239	4.17385	Ileum_CD	CD	Ileum	FALSE	GSE137344	3' polyA	RNA-Seq	NA	NA	Black	Male	NA	NA	NA	NA	NA	NA
SRR10104109	-4.6921	8.2952	Ileum_UC	UC	Ileum	FALSE	GSE137344	3' polyA	RNA-Seq	NA	16	Mult	Female	NA	NA	NA	NA	NA	NA
SRR10104110	-4.87313	8.56722	Ileum_UC	UC	Ileum	FALSE	GSE137344	3' polyA	RNA-Seq	NA	NA	Black	Male	NA	NA	NA	NA	NA	NA
SRR10104111	3.60448	4.96436	Ileum_CD	CD	Ileum	FALSE	GSE137344	3' polyA	RNA-Seq	NA	NA	White	Male	NA	NA	NA	NA	NA	NA
SRR10104112	-4.88114	8.56215	Ileum_CD	CD	Ileum	FALSE	GSE137344	3' polyA	RNA-Seq	NA	12	White	Male	NA	NA	NA	NA	NA	NA
SRR10104113	-2.68484	7.21548	Ileum_CD	CD	Ileum	FALSE	GSE137344	3' polyA	RNA-Seq	NA	16	Black	Male	NA	NA	NA	NA	NA	NA
SRR10104114	-4.89063	8.56025	Ileum_CD	CD	Ileum	FALSE	GSE137344	3' polyA	RNA-Seq	NA	12	White	Female	NA	NA	NA	NA	NA	NA
SRR10104115	-4.68262	8.4345	Ileum_Control	Control	Ileum	TRUE	GSE137344	3' polyA	RNA-Seq	NA	NA	White	Female	NA	NA	NA	NA	NA	NA
SRR10104116	-2.92482	7.32764	Ileum_CD	CD	Ileum	FALSE	GSE137344	3' polyA	RNA-Seq	NA	NA	Black	Female	NA	NA	NA	NA	NA	NA
SRR10104117	-2.6967	7.34962	Ileum_CD	CD	Ileum	FALSE	GSE137344	3' polyA	RNA-Seq	NA	11	Black	Male	NA	NA	NA	NA	NA	NA
SRR10104118	-4.57943	8.40225	Ileum_CD	CD	Ileum	FALSE	GSE137344	3' polyA	RNA-Seq	NA	NA	Black	Female	NA	NA	NA	NA	NA	NA
SRR10104119	-4.87574	8.55428	Ileum_CD	CD	Ileum	FALSE	GSE137344	3' polyA	RNA-Seq	NA	16	Black	Female	NA	NA	NA	NA	NA	NA
SRR10104120	2.81509	5.41821	Ileum_CD	CD	Ileum	FALSE	GSE137344	3' polyA	RNA-Seq	NA	17	Black	Female	NA	NA	NA	NA	NA	NA
SRR10104121	-4.51252	8.34129	Ileum_CD	CD	Ileum	FALSE	GSE137344	3' polyA	RNA-Seq	NA	10	White	Female	NA	NA	NA	NA	NA	NA
SRR10104122	-4.52519	8.37324	Ileum_UC	UC	Ileum	FALSE	GSE137344	3' polyA	RNA-Seq	NA	7	White	Female	NA	NA	NA	NA	NA	NA
SRR10104123	-4.53085	8.30282	Ileum_Control	Control	Ileum	TRUE	GSE137344	3' polyA	RNA-Seq	NA	NA	White	Male	NA	NA	NA	NA	NA	NA
SRR10104124	-4.7429	8.37892	Ileum_Control	Control	Ileum	TRUE	GSE137344	3' polyA	RNA-Seq	NA	NA	Black	Male	NA	NA	NA	NA	NA	NA
SRR10104125	-4.58077	8.25894	Ileum_CD	CD	Ileum	FALSE	GSE137344	3' polyA	RNA-Seq	NA	10	Black	Male	NA	NA	NA	NA	NA	NA
SRR10104126	-1.40607	7.72412	Ileum_Control	Control	Ileum	TRUE	GSE137344	3' polyA	RNA-Seq	NA	NA	White	Female	NA	NA	NA	NA	NA	NA
SRR10104127	-4.9047	8.60694	Ileum_Control	Control	Ileum	TRUE	GSE137344	3' polyA	RNA-Seq	NA	NA	Black	Male	NA	NA	NA	NA	NA	NA
SRR10104128	1.70373	5.44971	Ileum_UC	UC	Ileum	FALSE	GSE137344	3' polyA	RNA-Seq	NA	16	White	Female	NA	NA	NA	NA	NA	NA
SRR10104129	-2.87258	7.24652	Ileum_Control	Control	Ileum	TRUE	GSE137344	3' polyA	RNA-Seq	NA	NA	Black	Male	NA	NA	NA	NA	NA	NA
SRR10104130	-1.40327	7.60668	Ileum_CD	CD	Ileum	FALSE	GSE137344	3' polyA	RNA-Seq	NA	14	White	Female	NA	NA	NA	NA	NA	NA
SRR10104131	-1.96	7.65448	Ileum_CD	CD	Ileum	FALSE	GSE137344	3' polyA	RNA-Seq	NA	NA	Black	Female	NA	NA	NA	NA	NA	NA
SRR10104132	6.25205	4.27132	Ileum_Control	Control	Ileum	TRUE	GSE137344	3' polyA	RNA-Seq	NA	NA	Asian	Male	NA	NA	NA	NA	NA	NA
SRR10104133	-4.81159	8.52514	Ileum_CD	CD	Ileum	FALSE	GSE137344	3' polyA	RNA-Seq	NA	7	White	Female	NA	NA	NA	NA	NA	NA
SRR10104134	2.04056	5.36102	Ileum_CD	CD	Ileum	FALSE	GSE137344	3' polyA	RNA-Seq	NA	13	Black	Male	NA	NA	NA	NA	NA	NA
SRR10104135	-4.57993	8.33069	Ileum_CD	CD	Ileum	FALSE	GSE137344	3' polyA	RNA-Seq	NA	14	White	Male	NA	NA	NA	NA	NA	NA
SRR10104136	-1.36085	7.69184	Ileum_Control	Control	Ileum	TRUE	GSE137344	3' polyA	RNA-Seq	NA	NA	Mult	Female	NA	NA	NA	NA	NA	NA
SRR10104137	-4.62617	8.40159	Ileum_UC	UC	Ileum	FALSE	GSE137344	3' polyA	RNA-Seq	NA	16	White	Male	NA	NA	NA	NA	NA	NA
SRR10104138	-4.88122	8.57266	Ileum_Control	Control	Ileum	TRUE	GSE137344	3' polyA	RNA-Seq	NA	NA	White	Male	NA	NA	NA	NA	NA	NA
SRR10104139	6.21806	4.29891	Ileum_UC	UC	Ileum	FALSE	GSE137344	3' polyA	RNA-Seq	NA	18	White	Female	NA	NA	NA	NA	NA	NA
SRR10104140	-4.8167	8.52522	Ileum_CD	CD	Ileum	FALSE	GSE137344	3' polyA	RNA-Seq	NA	17	White	Male	NA	NA	NA	NA	NA	NA
SRR10104141	-3.17096	8.23345	Ileum_Control	Control	Ileum	TRUE	GSE137344	3' polyA	RNA-Seq	NA	NA	White	Male	NA	NA	NA	NA	NA	NA
SRR10104142	-3.12524	8.23545	Ileum_UC	UC	Ileum	FALSE	GSE137344	3' polyA	RNA-Seq	NA	14	White	Male	NA	NA	NA	NA	NA	NA
SRR10104143	6.17983	4.40179	Ileum_CD	CD	Ileum	FALSE	GSE137344	3' polyA	RNA-Seq	NA	NA	White	Female	NA	NA	NA	NA	NA	NA
SRR10104144	-4.61095	8.04951	Ileum_CD	CD	Ileum	FALSE	GSE137344	3' polyA	RNA-Seq	NA	17	White	Male	NA	NA	NA	NA	NA	NA
SRR10104145	-4.62928	7.89864	Ileum_CD	CD	Ileum	FALSE	GSE137344	3' polyA	RNA-Seq	NA	15	White	Female	NA	NA	NA	NA	NA	NA
SRR10104146	6.37317	4.10709	Ileum_Control	Control	Ileum	TRUE	GSE137344	3' polyA	RNA-Seq	NA	NA	White	Male	NA	NA	NA	NA	NA	NA
SRR10104147	6.86892	3.78637	Ileum_UC	UC	Ileum	FALSE	GSE137344	3' polyA	RNA-Seq	NA	4	White	Female	NA	NA	NA	NA	NA	NA
SRR10104148	-4.55089	8.03544	Ileum_Control	Control	Ileum	TRUE	GSE137344	3' polyA	RNA-Seq	NA	NA	White	Female	NA	NA	NA	NA	NA	NA
SRR10104149	-4.5193	8.03744	Ileum_Control	Control	Ileum	TRUE	GSE137344	3' polyA	RNA-Seq	NA	NA	White	Male	NA	NA	NA	NA	NA	NA
SRR10104150	5.68696	4.56822	Ileum_Control	Control	Ileum	TRUE	GSE137344	3' polyA	RNA-Seq	NA	NA	White	Male	NA	NA	NA	NA	NA	NA
SRR10104151	6.37155	4.11326	Ileum_CD	CD	Ileum	FALSE	GSE137344	3' polyA	RNA-Seq	NA	17	White	Male	NA	NA	NA	NA	NA	NA
SRR10104152	6.77579	3.87149	Ileum_CD	CD	Ileum	FALSE	GSE137344	3' polyA	RNA-Seq	NA	12	White	Male	NA	NA	NA	NA	NA	NA
SRR10104153	-3.9209	8.3326	Ileum_UC	UC	Ileum	FALSE	GSE137344	3' polyA	RNA-Seq	NA	4	White	Male	NA	NA	NA	NA	NA	NA
SRR10104154	1.88873	5.41454	Ileum_UC	UC	Ileum	FALSE	GSE137344	3' polyA	RNA-Seq	NA	9	White	Male	NA	NA	NA	NA	NA	NA
SRR10104155	-4.64902	8.20976	Ileum_UC	UC	Ileum	FALSE	GSE137344	3' polyA	RNA-Seq	NA	12	White	Female	NA	NA	NA	NA	NA	NA
SRR10104156	6.33123	4.02014	Ileum_UC	UC	Ileum	FALSE	GSE137344	3' polyA	RNA-Seq	NA	5	White	Female	NA	NA	NA	NA	NA	NA
SRR10104157	-2.86846	8.24188	Ileum_CD	CD	Ileum	FALSE	GSE137344	3' polyA	RNA-Seq	NA	15	White	Male	NA	NA	NA	NA	NA	NA
SRR10104158	3.38618	4.84617	Ileum_CD	CD	Ileum	FALSE	GSE137344	3' polyA	RNA-Seq	NA	NA	Black	Female	NA	NA	NA	NA	NA	NA
SRR10104159	6.01241	4.33024	Ileum_CD	CD	Ileum	FALSE	GSE137344	3' polyA	RNA-Seq	NA	NA	Black	Male	NA	NA	NA	NA	NA	NA
SRR10104160	-4.73408	8.48453	Ileum_UC	UC	Ileum	FALSE	GSE137344	3' polyA	RNA-Seq	NA	NA	Black	Male	NA	NA	NA	NA	NA	NA
SRR10104161	6.46322	4.063	Ileum_UC	UC	Ileum	FALSE	GSE137344	3' polyA	RNA-Seq	NA	NA	Black	Male	NA	NA	NA	NA	NA	NA
SRR10104162	4.6531	4.87336	Ileum_CD	CD	Ileum	FALSE	GSE137344	3' polyA	RNA-Seq	NA	NA	Black	Female	NA	NA	NA	NA	NA	NA
SRR10104163	-1.97732	7.01638	Ileum_CD	CD	Ileum	FALSE	GSE137344	3' polyA	RNA-Seq	NA	12	Black	Male	NA	NA	NA	NA	NA	NA
SRR10104164	4.6368	4.95112	Ileum_CD	CD	Ileum	FALSE	GSE137344	3' polyA	RNA-Seq	NA	11	Black	Male	NA	NA	NA	NA	NA	NA
SRR10104165	-1.47301	8.4302	Ileum_CD	CD	Ileum	FALSE	GSE137344	3' polyA	RNA-Seq	NA	12	Black	Male	NA	NA	NA	NA	NA	NA
SRR10104166	3.91135	5.18639	Ileum_CD	CD	Ileum	FALSE	GSE137344	3' polyA	RNA-Seq	NA	14	Black	Male	NA	NA	NA	NA	NA	NA
SRR10104167	4.62934	4.79089	Ileum_CD	CD	Ileum	FALSE	GSE137344	3' polyA	RNA-Seq	NA	25	Black	Female	NA	NA	NA	NA	NA	NA
SRR10104168	-1.32266	8.58254	Ileum_CD	CD	Ileum	FALSE	GSE137344	3' polyA	RNA-Seq	NA	9	Black	Female	NA	NA	NA	NA	NA	NA
SRR10104169	-0.121795	8.43406	Ileum_CD	CD	Ileum	FALSE	GSE137344	3' polyA	RNA-Seq	NA	NA	Black	Male	NA	NA	NA	NA	NA	NA
SRR10104170	3.98171	5.00953	Ileum_CD	CD	Ileum	FALSE	GSE137344	3' polyA	RNA-Seq	NA	NA	Black	Male	NA	NA	NA	NA	NA	NA
SRR10104171	4.62941	5.04566	Ileum_CD	CD	Ileum	FALSE	GSE137344	3' polyA	RNA-Seq	NA	8	Black	Female	NA	NA	NA	NA	NA	NA
SRR10104172	3.8073	5.21648	Ileum_UC	UC	Ileum	FALSE	GSE137344	3' polyA	RNA-Seq	NA	14	Black	Male	NA	NA	NA	NA	NA	NA
SRR10104173	-1.44581	8.51174	Ileum_CD	CD	Ileum	FALSE	GSE137344	3' polyA	RNA-Seq	NA	13	Black	Male	NA	NA	NA	NA	NA	NA
SRR10104174	4.45339	5.09441	Ileum_UC	UC	Ileum	FALSE	GSE137344	3' polyA	RNA-Seq	NA	26	Black	Female	NA	NA	NA	NA	NA	NA
SRR10104175	2.93558	2.87609	Ileum_UC	UC	Ileum	FALSE	GSE137344	3' polyA	RNA-Seq	NA	10	Black	Male	NA	NA	NA	NA	NA	NA
SRR10104176	4.85259	4.96574	Ileum_Control	Control	Ileum	TRUE	GSE137344	3' polyA	RNA-Seq	NA	NA	Black	Female	NA	NA	NA	NA	NA	NA
SRR10104177	4.48216	4.88449	Ileum_CD	CD	Ileum	FALSE	GSE137344	3' polyA	RNA-Seq	NA	15	Black	Female	NA	NA	NA	NA	NA	NA
SRR10104178	4.41976	4.90023	Ileum_UC	UC	Ileum	FALSE	GSE137344	3' polyA	RNA-Seq	NA	NA	Black	Female	NA	NA	NA	NA	NA	NA
SRR10104179	4.1218	4.94656	Ileum_CD	CD	Ileum	FALSE	GSE137344	3' polyA	RNA-Seq	NA	17	Black	Female	NA	NA	NA	NA	NA	NA
SRR10104180	4.77315	4.9647	Ileum_UC	UC	Ileum	FALSE	GSE137344	3' polyA	RNA-Seq	NA	11	Black	Male	NA	NA	NA	NA	NA	NA
SRR10104181	-2.03804	6.89451	Ileum_UC	UC	Ileum	FALSE	GSE137344	3' polyA	RNA-Seq	NA	8	Black	Female	NA	NA	NA	NA	NA	NA
SRR10104182	4.27125	5.13276	Ileum_CD	CD	Ileum	FALSE	GSE137344	3' polyA	RNA-Seq	NA	12	Black	Male	NA	NA	NA	NA	NA	NA
SRR10104183	-1.3482	8.56716	Ileum_CD	CD	Ileum	FALSE	GSE137344	3' polyA	RNA-Seq	NA	11	Black	Male	NA	NA	NA	NA	NA	NA
SRR10104184	4.83977	4.85204	Ileum_CD	CD	Ileum	FALSE	GSE137344	3' polyA	RNA-Seq	NA	10	Black	Female	NA	NA	NA	NA	NA	NA
SRR10104185	-4.79134	7.67719	Ileum_Control	Control	Ileum	TRUE	GSE137344	3' polyA	RNA-Seq	NA	NA	Black	Male	NA	NA	NA	NA	NA	NA
SRR10104186	3.01825	3.39391	Ileum_CD	CD	Ileum	FALSE	GSE137344	3' polyA	RNA-Seq	NA	10	Black	Female	NA	NA	NA	NA	NA	NA
SRR10104187	-1.24193	8.47612	Ileum_Control	Control	Ileum	TRUE	GSE137344	3' polyA	RNA-Seq	NA	NA	Black	Male	NA	NA	NA	NA	NA	NA
SRR10104188	-1.33794	8.59239	Ileum_Control	Control	Ileum	TRUE	GSE137344	3' polyA	RNA-Seq	NA	NA	Black	Male	NA	NA	NA	NA	NA	NA
SRR10104189	1.72248	6.84605	Ileum_UC	UC	Ileum	FALSE	GSE137344	3' polyA	RNA-Seq	NA	8	Black	Female	NA	NA	NA	NA	NA	NA
SRR10104190	-4.82611	8.54169	Ileum_CD	CD	Ileum	FALSE	GSE137344	3' polyA	RNA-Seq	NA	15	Black	Female	NA	NA	NA	NA	NA	NA
SRR10104191	-4.60714	8.27906	Ileum_CD	CD	Ileum	FALSE	GSE137344	3' polyA	RNA-Seq	NA	13	Black	Female	NA	NA	NA	NA	NA	NA
SRR10104192	4.26891	5.01438	Ileum_CD	CD	Ileum	FALSE	GSE137344	3' polyA	RNA-Seq	NA	NA	Black	Male	NA	NA	NA	NA	NA	NA
SRR10104193	3.98675	5.14702	Ileum_UC	UC	Ileum	FALSE	GSE137344	3' polyA	RNA-Seq	NA	38	Black	Male	NA	NA	NA	NA	NA	NA
SRR10104194	3.06831	3.33586	Ileum_CD	CD	Ileum	FALSE	GSE137344	3' polyA	RNA-Seq	NA	23	Black	Male	NA	NA	NA	NA	NA	NA
SRR10104195	1.88057	8.69551	Ileum_CD	CD	Ileum	FALSE	GSE137344	3' polyA	RNA-Seq	NA	NA	Black	Female	NA	NA	NA	NA	NA	NA
SRR10104196	4.25538	5.11092	Ileum_CD	CD	Ileum	FALSE	GSE137344	3' polyA	RNA-Seq	NA	38	Black	Male	NA	NA	NA	NA	NA	NA
SRR10104197	4.82607	4.93304	Ileum_CD	CD	Ileum	FALSE	GSE137344	3' polyA	RNA-Seq	NA	15	Black	Female	NA	NA	NA	NA	NA	NA
SRR10104198	4.25256	5.05834	Ileum_CD	CD	Ileum	FALSE	GSE137344	3' polyA	RNA-Seq	NA	14	Black	Male	NA	NA	NA	NA	NA	NA
SRR10104199	-4.42497	8.38686	Ileum_Control	Control	Ileum	TRUE	GSE137344	3' polyA	RNA-Seq	NA	NA	Black	Female	NA	NA	NA	NA	NA	NA
SRR10104200	4.4183	4.94535	Ileum_CD	CD	Ileum	FALSE	GSE137344	3' polyA	RNA-Seq	NA	19	Black	Male	NA	NA	NA	NA	NA	NA
SRR10104201	5.15722	4.47351	Ileum_CD	CD	Ileum	FALSE	GSE137344	3' polyA	RNA-Seq	NA	NA	Black	Male	NA	NA	NA	NA	NA	NA
SRR10104202	-1.44343	8.46535	Ileum_CD	CD	Ileum	FALSE	GSE137344	3' polyA	RNA-Seq	NA	NA	Black	Male	NA	NA	NA	NA	NA	NA
SRR10104203	3.13849	3.13806	Ileum_UC	UC	Ileum	FALSE	GSE137344	3' polyA	RNA-Seq	NA	39	Black	Female	NA	NA	NA	NA	NA	NA
SRR10104204	4.36138	5.04188	Ileum_Control	Control	Ileum	TRUE	GSE137344	3' polyA	RNA-Seq	NA	NA	Black	Male	NA	NA	NA	NA	NA	NA
SRR10104205	3.16713	3.10792	Ileum_UC	UC	Ileum	FALSE	GSE137344	3' polyA	RNA-Seq	NA	9	Black	Female	NA	NA	NA	NA	NA	NA
SRR10104206	4.41524	4.86746	Ileum_UC	UC	Ileum	FALSE	GSE137344	3' polyA	RNA-Seq	NA	NA	Black	Female	NA	NA	NA	NA	NA	NA
SRR10104207	4.42989	4.93171	Ileum_CD	CD	Ileum	FALSE	GSE137344	3' polyA	RNA-Seq	NA	NA	Black	Female	NA	NA	NA	NA	NA	NA
SRR10104208	4.75129	4.84674	Ileum_CD	CD	Ileum	FALSE	GSE137344	3' polyA	RNA-Seq	NA	51	Black	Female	NA	NA	NA	NA	NA	NA
SRR10104209	4.60096	4.87404	Ileum_CD	CD	Ileum	FALSE	GSE137344	3' polyA	RNA-Seq	NA	18	Black	Female	NA	NA	NA	NA	NA	NA
SRR10104210	4.50496	4.88022	Ileum_CD	CD	Ileum	FALSE	GSE137344	3' polyA	RNA-Seq	NA	45	Black	Female	NA	NA	NA	NA	NA	NA
SRR10104211	4.66481	4.99318	Ileum_UC	UC	Ileum	FALSE	GSE137344	3' polyA	RNA-Seq	NA	NA	Black	Female	NA	NA	NA	NA	NA	NA
SRR10104212	5.13387	4.51054	Ileum_CD	CD	Ileum	FALSE	GSE137344	3' polyA	RNA-Seq	NA	NA	Black	Female	NA	NA	NA	NA	NA	NA
SRR10104213	-2.03056	6.90701	Ileum_CD	CD	Ileum	FALSE	GSE137344	3' polyA	RNA-Seq	NA	NA	Black	Female	NA	NA	NA	NA	NA	NA
SRR10104214	4.43985	5.0615	Ileum_UC	UC	Ileum	FALSE	GSE137344	3' polyA	RNA-Seq	NA	12	Black	Male	NA	NA	NA	NA	NA	NA
SRR10104215	5.02543	4.80811	Ileum_CD	CD	Ileum	FALSE	GSE137344	3' polyA	RNA-Seq	NA	11	Black	Male	NA	NA	NA	NA	NA	NA
SRR10104216	-3.02068	6.41584	Ileum_UC	UC	Ileum	FALSE	GSE137344	3' polyA	RNA-Seq	NA	NA	Black	Female	NA	NA	NA	NA	NA	NA
SRR10104217	5.16693	4.51475	Ileum_CD	CD	Ileum	FALSE	GSE137344	3' polyA	RNA-Seq	NA	NA	Black	Male	NA	NA	NA	NA	NA	NA
SRR10104218	3.8019	5.35041	Ileum_CD	CD	Ileum	FALSE	GSE137344	3' polyA	RNA-Seq	NA	39	Black	Female	NA	NA	NA	NA	NA	NA
SRR10104219	-1.34516	8.57117	Ileum_CD	CD	Ileum	FALSE	GSE137344	3' polyA	RNA-Seq	NA	17	Black	Male	NA	NA	NA	NA	NA	NA
SRR10104220	5.14466	4.45888	Ileum_UC	UC	Ileum	FALSE	GSE137344	3' polyA	RNA-Seq	NA	17	Black	Female	NA	NA	NA	NA	NA	NA
SRR10104221	3.43642	5.27608	Ileum_UC	UC	Ileum	FALSE	GSE137344	3' polyA	RNA-Seq	NA	16	Black	Female	NA	NA	NA	NA	NA	NA
SRR10104222	3.69978	5.23911	Ileum_Control	Control	Ileum	TRUE	GSE137344	3' polyA	RNA-Seq	NA	NA	Black	Female	NA	NA	NA	NA	NA	NA
SRR10104223	-4.52355	8.37158	Ileum_CD	CD	Ileum	FALSE	GSE137344	3' polyA	RNA-Seq	NA	NA	Black	Female	NA	NA	NA	NA	NA	NA
SRR10104224	4.79681	4.84015	Ileum_UC	UC	Ileum	FALSE	GSE137344	3' polyA	RNA-Seq	NA	16	Black	Female	NA	NA	NA	NA	NA	NA
SRR10104225	4.36251	4.68984	Ileum_UC	UC	Ileum	FALSE	GSE137344	3' polyA	RNA-Seq	NA	14	Black	Male	NA	NA	NA	NA	NA	NA
SRR10104226	-1.34312	8.54917	Ileum_CD	CD	Ileum	FALSE	GSE137344	3' polyA	RNA-Seq	NA	11	Black	Female	NA	NA	NA	NA	NA	NA
SRR10104227	-3.83319	7.56018	Ileum_CD	CD	Ileum	FALSE	GSE137344	3' polyA	RNA-Seq	NA	12	Black	Female	NA	NA	NA	NA	NA	NA
SRR10104228	3.05088	4.82416	Ileum_CD	CD	Ileum	FALSE	GSE137344	3' polyA	RNA-Seq	NA	10	Black	Female	NA	NA	NA	NA	NA	NA
SRR10104229	4.79542	5.04717	Ileum_Control	Control	Ileum	TRUE	GSE137344	3' polyA	RNA-Seq	NA	NA	Black	Male	NA	NA	NA	NA	NA	NA
SRR10104230	0.0126262	8.60556	Ileum_CD	CD	Ileum	FALSE	GSE137344	3' polyA	RNA-Seq	NA	16	Black	Male	NA	NA	NA	NA	NA	NA
SRR10104231	3.67115	5.24761	Ileum_UC	UC	Ileum	FALSE	GSE137344	3' polyA	RNA-Seq	NA	NA	Black	Male	NA	NA	NA	NA	NA	NA
SRR10104232	-1.35522	8.57805	Ileum_UC	UC	Ileum	FALSE	GSE137344	3' polyA	RNA-Seq	NA	NA	Black	Male	NA	NA	NA	NA	NA	NA
SRR10104233	3.74222	5.31782	Ileum_CD	CD	Ileum	FALSE	GSE137344	3' polyA	RNA-Seq	NA	NA	Black	Female	NA	NA	NA	NA	NA	NA
SRR10104234	4.79527	4.89772	Ileum_UC	UC	Ileum	FALSE	GSE137344	3' polyA	RNA-Seq	NA	NA	Black	Male	NA	NA	NA	NA	NA	NA
SRR10104235	3.84289	5.22314	Ileum_CD	CD	Ileum	FALSE	GSE137344	3' polyA	RNA-Seq	NA	15	Black	Male	NA	NA	NA	NA	NA	NA
SRR10104236	6.92467	3.75534	Ileum_CD	CD	Ileum	FALSE	GSE137344	3' polyA	RNA-Seq	NA	27	Black	Male	NA	NA	NA	NA	NA	NA
SRR10104237	4.74328	4.95442	Ileum_Control	Control	Ileum	TRUE	GSE137344	3' polyA	RNA-Seq	NA	NA	Black	Male	NA	NA	NA	NA	NA	NA
SRR10104238	3.92168	5.20703	Ileum_Control	Control	Ileum	TRUE	GSE137344	3' polyA	RNA-Seq	NA	NA	Black	Male	NA	NA	NA	NA	NA	NA
SRR10104239	3.14237	3.64235	Ileum_Control	Control	Ileum	TRUE	GSE137344	3' polyA	RNA-Seq	NA	NA	Black	Female	NA	NA	NA	NA	NA	NA
SRR10104240	-1.70914	6.78844	Ileum_CD	CD	Ileum	FALSE	GSE137344	3' polyA	RNA-Seq	NA	10	Black	Male	NA	NA	NA	NA	NA	NA
SRR10104241	1.79913	8.8035	Ileum_Control	Control	Ileum	TRUE	GSE137344	3' polyA	RNA-Seq	NA	NA	Black	Female	NA	NA	NA	NA	NA	NA
SRR10104242	-1.29056	8.56861	Ileum_CD	CD	Ileum	FALSE	GSE137344	3' polyA	RNA-Seq	NA	13	Black	Male	NA	NA	NA	NA	NA	NA
SRR10104243	3.86908	5.41374	Ileum_CD	CD	Ileum	FALSE	GSE137344	3' polyA	RNA-Seq	NA	17	Black	Female	NA	NA	NA	NA	NA	NA
SRR10104244	4.14783	5.19826	Ileum_Control	Control	Ileum	TRUE	GSE137344	3' polyA	RNA-Seq	NA	NA	Black	Female	NA	NA	NA	NA	NA	NA
SRR10104245	3.92772	5.26329	Ileum_Control	Control	Ileum	TRUE	GSE137344	3' polyA	RNA-Seq	NA	NA	Black	Female	NA	NA	NA	NA	NA	NA
SRR10104246	-4.64883	8.04961	Ileum_CD	CD	Ileum	FALSE	GSE137344	3' polyA	RNA-Seq	NA	9	Black	Male	NA	NA	NA	NA	NA	NA
SRR10104247	3.82419	5.13716	Ileum_CD	CD	Ileum	FALSE	GSE137344	3' polyA	RNA-Seq	NA	NA	Black	Female	NA	NA	NA	NA	NA	NA
SRR10104248	1.37903	8.78956	Ileum_Control	Control	Ileum	TRUE	GSE137344	3' polyA	RNA-Seq	NA	NA	Black	Male	NA	NA	NA	NA	NA	NA
SRR10104249	4.67646	4.95962	Ileum_UC	UC	Ileum	FALSE	GSE137344	3' polyA	RNA-Seq	NA	NA	Black	Male	NA	NA	NA	NA	NA	NA
SRR10104250	-3.69542	8.05373	Ileum_CD	CD	Ileum	FALSE	GSE137344	3' polyA	RNA-Seq	NA	NA	Black	Female	NA	NA	NA	NA	NA	NA
SRR10104251	4.61202	5.0645	Ileum_CD	CD	Ileum	FALSE	GSE137344	3' polyA	RNA-Seq	NA	NA	Black	Male	NA	NA	NA	NA	NA	NA
SRR10104252	-4.17576	8.27247	Ileum_CD	CD	Ileum	FALSE	GSE137344	3' polyA	RNA-Seq	NA	NA	Black	Male	NA	NA	NA	NA	NA	NA
SRR10104253	3.14327	4.38485	Ileum_CD	CD	Ileum	FALSE	GSE137344	3' polyA	RNA-Seq	NA	NA	Black	Female	NA	NA	NA	NA	NA	NA
SRR10104254	4.64795	4.92154	Ileum_CD	CD	Ileum	FALSE	GSE137344	3' polyA	RNA-Seq	NA	10	White	Male	NA	NA	NA	NA	NA	NA
SRR10104255	3.18085	3.10486	Ileum_CD	CD	Ileum	FALSE	GSE137344	3' polyA	RNA-Seq	NA	7	White	Male	NA	NA	NA	NA	NA	NA
SRR10104256	4.70379	4.83117	Ileum_CD	CD	Ileum	FALSE	GSE137344	3' polyA	RNA-Seq	NA	3	White	Female	NA	NA	NA	NA	NA	NA
SRR10104257	4.11145	5.22516	Ileum_CD	CD	Ileum	FALSE	GSE137344	3' polyA	RNA-Seq	NA	8	White	Female	NA	NA	NA	NA	NA	NA
SRR10104258	4.70203	4.97988	Ileum_CD	CD	Ileum	FALSE	GSE137344	3' polyA	RNA-Seq	NA	8	White	Male	NA	NA	NA	NA	NA	NA
SRR10224277	4.10986	4.87395	Blood_PBMCs_CD	CD	Blood PBMCs	FALSE	GSE138364	total	RNA-Seq	NA	NA	NA	NA	NA	mononuclear phagocytes	NA	NA	NA	NA
SRR10224278	2.96705	5.31298	Blood_PBMCs_CD	CD	Blood PBMCs	FALSE	GSE138364	total	RNA-Seq	NA	NA	NA	NA	NA	mononuclear phagocytes	NA	NA	NA	NA
SRR10224279	3.01049	5.24211	Blood_PBMCs_CD	CD	Blood PBMCs	FALSE	GSE138364	total	RNA-Seq	NA	NA	NA	NA	NA	mononuclear phagocytes	NA	NA	NA	NA
SRR10224280	5.35077	4.7841	Blood_PBMCs_CD	CD	Blood PBMCs	FALSE	GSE138364	total	RNA-Seq	NA	NA	NA	NA	NA	mononuclear phagocytes	NA	NA	NA	NA
SRR10224281	3.25661	5.13781	Blood_PBMCs_CD	CD	Blood PBMCs	FALSE	GSE138364	total	RNA-Seq	NA	NA	NA	NA	NA	mononuclear phagocytes	NA	NA	NA	NA
SRR10224282	3.2809	5.07382	Blood_PBMCs_UC	UC	Blood PBMCs	FALSE	GSE138364	total	RNA-Seq	NA	NA	NA	NA	NA	mononuclear phagocytes	NA	NA	NA	NA
SRR10224283	5.10694	4.89663	Blood_PBMCs_UC	UC	Blood PBMCs	FALSE	GSE138364	total	RNA-Seq	NA	NA	NA	NA	NA	mononuclear phagocytes	NA	NA	NA	NA
SRR10224284	2.94708	5.3789	Blood_PBMCs_UC	UC	Blood PBMCs	FALSE	GSE138364	total	RNA-Seq	NA	NA	NA	NA	NA	mononuclear phagocytes	NA	NA	NA	NA
SRR10224285	3.04254	5.38679	Blood_PBMCs_UC	UC	Blood PBMCs	FALSE	GSE138364	total	RNA-Seq	NA	NA	NA	NA	NA	mononuclear phagocytes	NA	NA	NA	NA
SRR10224286	3.24858	5.14521	Blood_PBMCs_UC	UC	Blood PBMCs	FALSE	GSE138364	total	RNA-Seq	NA	NA	NA	NA	NA	mononuclear phagocytes	NA	NA	NA	NA
SRR10224287	3.57488	5.15074	Blood_PBMCs_CD	CD	Blood PBMCs	FALSE	GSE138364	total	RNA-Seq	NA	NA	NA	NA	NA	mononuclear phagocytes	NA	NA	NA	NA
SRR10224288	2.92425	5.28977	Blood_PBMCs_CD	CD	Blood PBMCs	FALSE	GSE138364	total	RNA-Seq	NA	NA	NA	NA	NA	mononuclear phagocytes	NA	NA	NA	NA
SRR10224289	2.8271	5.34392	Blood_PBMCs_CD	CD	Blood PBMCs	FALSE	GSE138364	total	RNA-Seq	NA	NA	NA	NA	NA	mononuclear phagocytes	NA	NA	NA	NA
SRR10224290	2.93774	5.32024	Blood_PBMCs_CD	CD	Blood PBMCs	FALSE	GSE138364	total	RNA-Seq	NA	NA	NA	NA	NA	mononuclear phagocytes	NA	NA	NA	NA
SRR10224291	3.25691	5.14546	Blood_PBMCs_CD	CD	Blood PBMCs	FALSE	GSE138364	total	RNA-Seq	NA	NA	NA	NA	NA	mononuclear phagocytes	NA	NA	NA	NA
SRR10224292	3.18053	5.14382	Blood_PBMCs_UC	UC	Blood PBMCs	FALSE	GSE138364	total	RNA-Seq	NA	NA	NA	NA	NA	mononuclear phagocytes	NA	NA	NA	NA
SRR10224293	5.07489	4.95886	Blood_PBMCs_UC	UC	Blood PBMCs	FALSE	GSE138364	total	RNA-Seq	NA	NA	NA	NA	NA	mononuclear phagocytes	NA	NA	NA	NA
SRR10224294	3.10958	5.20441	Blood_PBMCs_UC	UC	Blood PBMCs	FALSE	GSE138364	total	RNA-Seq	NA	NA	NA	NA	NA	mononuclear phagocytes	NA	NA	NA	NA
SRR10224295	2.94544	5.28491	Blood_PBMCs_UC	UC	Blood PBMCs	FALSE	GSE138364	total	RNA-Seq	NA	NA	NA	NA	NA	mononuclear phagocytes	NA	NA	NA	NA
SRR10224296	3.05593	5.20244	Blood_PBMCs_UC	UC	Blood PBMCs	FALSE	GSE138364	total	RNA-Seq	NA	NA	NA	NA	NA	mononuclear phagocytes	NA	NA	NA	NA
SRR10224297	3.00029	5.36731	Blood_PBMCs_CD	CD	Blood PBMCs	FALSE	GSE138364	total	RNA-Seq	NA	NA	NA	NA	NA	mononuclear phagocytes	NA	NA	NA	NA
SRR10224298	3.38295	5.06793	Blood_PBMCs_CD	CD	Blood PBMCs	FALSE	GSE138364	total	RNA-Seq	NA	NA	NA	NA	NA	mononuclear phagocytes	NA	NA	NA	NA
SRR10318388	2.57035	2.77241	Colon_CD	CD	Colon	FALSE	GSE139179	polyA	RNA-Seq	38	27	NA	Female	No	NA	NA	NA	61	NA
SRR10318389	4.43793	4.49201	Colon_CD	CD	Colon	FALSE	GSE139179	polyA	RNA-Seq	38	27	NA	Female	No	NA	NA	NA	61	NA
SRR10318390	0.397062	7.94825	Ileum_CD	CD	Ileum	FALSE	GSE139179	polyA	RNA-Seq	38	27	NA	Female	No	NA	NA	NA	61	NA
SRR10318391	0.692298	8.10376	Colon_CD	CD	Colon	FALSE	GSE139179	polyA	RNA-Seq	37	27	NA	Female	No	NA	NA	NA	88.22	NA
SRR10318392	0.475268	8.10807	Ileum_CD	CD	Ileum	FALSE	GSE139179	polyA	RNA-Seq	37	27	NA	Female	No	NA	NA	NA	88.22	NA
SRR10318393	2.54753	2.71167	Colon_CD	CD	Colon	FALSE	GSE139179	polyA	RNA-Seq	39	27	NA	Female	No	NA	NA	NA	0	NA
SRR10318394	2.50093	5.69842	Colon_CD	CD	Colon	FALSE	GSE139179	polyA	RNA-Seq	39	27	NA	Female	No	NA	NA	NA	0	NA
SRR10318395	1.22145	8.31918	Ileum_CD	CD	Ileum	FALSE	GSE139179	polyA	RNA-Seq	39	27	NA	Female	No	NA	NA	NA	0	NA
SRR10318396	3.55853	4.49555	Colon_CD	CD	Colon	FALSE	GSE139179	polyA	RNA-Seq	40	27	NA	Female	No	NA	NA	NA	17	NA
SRR10318397	3.28742	3.77813	Colon_CD	CD	Colon	FALSE	GSE139179	polyA	RNA-Seq	40	27	NA	Female	No	NA	NA	NA	17	NA
SRR10318398	-4.87996	6.84724	Ileum_CD	CD	Ileum	FALSE	GSE139179	polyA	RNA-Seq	40	27	NA	Female	No	NA	NA	NA	17	NA
SRR10318399	-2.82969	1.68054	Colon_CD	CD	Colon	FALSE	GSE139179	polyA	RNA-Seq	29	12	NA	Male	No	NA	NA	NA	4	NA
SRR10318400	0.273182	7.91309	Ileum_CD	CD	Ileum	FALSE	GSE139179	polyA	RNA-Seq	29	12	NA	Male	No	NA	NA	NA	4	NA
SRR10318401	-5.14524	7.08618	Colon_CD	CD	Colon	FALSE	GSE139179	polyA	RNA-Seq	27	12	NA	Male	No	NA	NA	NA	61.5	NA
SRR10318402	-5.30862	6.62866	Ileum_CD	CD	Ileum	FALSE	GSE139179	polyA	RNA-Seq	27	12	NA	Male	No	NA	NA	NA	61.5	NA
SRR10318403	-4.25902	6.93193	Colon_CD	CD	Colon	FALSE	GSE139179	polyA	RNA-Seq	28	12	NA	Male	No	NA	NA	NA	24.74	NA
SRR10318404	-4.70932	6.95661	Ileum_CD	CD	Ileum	FALSE	GSE139179	polyA	RNA-Seq	28	12	NA	Male	No	NA	NA	NA	24.74	NA
SRR10318405	1.63264	8.21979	Colon_CD	CD	Colon	FALSE	GSE139179	polyA	RNA-Seq	31	12	NA	Male	No	NA	NA	NA	14	NA
SRR10318406	0.241449	8.0045	Ileum_CD	CD	Ileum	FALSE	GSE139179	polyA	RNA-Seq	31	12	NA	Male	No	NA	NA	NA	14	NA
SRR10318407	3.30362	4.3297	Colon_CD	CD	Colon	FALSE	GSE139179	polyA	RNA-Seq	31	25	NA	Female	No	NA	NA	NA	NA	NA
SRR10318408	-4.19472	6.78907	Colon_CD	CD	Colon	FALSE	GSE139179	polyA	RNA-Seq	31	25	NA	Female	No	NA	NA	NA	NA	NA
SRR10318409	4.18998	4.14118	Colon_CD	CD	Colon	FALSE	GSE139179	polyA	RNA-Seq	32	25	NA	Female	No	NA	NA	NA	NA	NA
SRR10318410	2.93514	2.8433	Colon_CD	CD	Colon	FALSE	GSE139179	polyA	RNA-Seq	32	25	NA	Female	No	NA	NA	NA	NA	NA
SRR10318411	5.27588	4.28404	Colon_CD	CD	Colon	FALSE	GSE139179	polyA	RNA-Seq	33	28	NA	Female	No	NA	NA	NA	236	NA
SRR10318412	0.197665	7.21428	Ileum_CD	CD	Ileum	FALSE	GSE139179	polyA	RNA-Seq	33	28	NA	Female	No	NA	NA	NA	236	NA
SRR10318413	2.54331	2.54709	Colon_CD	CD	Colon	FALSE	GSE139179	polyA	RNA-Seq	36	28	NA	Female	No	NA	NA	NA	105.5	NA
SRR10318414	4.36882	4.49098	Colon_CD	CD	Colon	FALSE	GSE139179	polyA	RNA-Seq	36	28	NA	Female	No	NA	NA	NA	105.5	NA
SRR10318415	4.67395	4.32927	Colon_CD	CD	Colon	FALSE	GSE139179	polyA	RNA-Seq	35	28	NA	Female	No	NA	NA	NA	180.29	NA
SRR10318416	4.34229	4.45279	Colon_CD	CD	Colon	FALSE	GSE139179	polyA	RNA-Seq	35	28	NA	Female	No	NA	NA	NA	180.29	NA
SRR10318417	0.0580101	7.93411	Ileum_CD	CD	Ileum	FALSE	GSE139179	polyA	RNA-Seq	35	28	NA	Female	No	NA	NA	NA	180.29	NA
SRR10318418	-5.14401	6.90107	Colon_CD	CD	Colon	FALSE	GSE139179	polyA	RNA-Seq	35	28	NA	Female	No	NA	NA	NA	54	NA
SRR10318419	-4.29187	6.92607	Colon_CD	CD	Colon	FALSE	GSE139179	polyA	RNA-Seq	35	28	NA	Female	No	NA	NA	NA	54	NA
SRR10318420	-0.878345	8.2051	Ileum_CD	CD	Ileum	FALSE	GSE139179	polyA	RNA-Seq	35	28	NA	Female	No	NA	NA	NA	54	NA
SRR10318421	2.61343	2.51778	Colon_CD	CD	Colon	FALSE	GSE139179	polyA	RNA-Seq	37	28	NA	Female	No	NA	NA	NA	375.3	NA
SRR10318422	2.60209	2.94293	Colon_CD	CD	Colon	FALSE	GSE139179	polyA	RNA-Seq	37	28	NA	Female	No	NA	NA	NA	375.3	NA
SRR10318423	2.56032	2.62229	Colon_CD	CD	Colon	FALSE	GSE139179	polyA	RNA-Seq	37	28	NA	Female	Yes	NA	NA	NA	112.93	NA
SRR10318424	5.03698	4.50723	Colon_CD	CD	Colon	FALSE	GSE139179	polyA	RNA-Seq	37	28	NA	Female	Yes	NA	NA	NA	112.93	NA
SRR10318425	0.0528906	7.84131	Ileum_CD	CD	Ileum	FALSE	GSE139179	polyA	RNA-Seq	37	28	NA	Female	Yes	NA	NA	NA	112.93	NA
SRR10318426	-2.89603	1.51338	Colon_CD	CD	Colon	FALSE	GSE139179	polyA	RNA-Seq	38	28	NA	Female	Yes	NA	NA	NA	18.3	NA
SRR10318427	-2.91348	1.3882	Colon_CD	CD	Colon	FALSE	GSE139179	polyA	RNA-Seq	38	28	NA	Female	Yes	NA	NA	NA	18.3	NA
SRR10318428	-4.88481	6.23284	Colon_CD	CD	Colon	FALSE	GSE139179	polyA	RNA-Seq	33	20	NA	Male	No	NA	NA	NA	267.7	NA
SRR10318429	0.434338	8.74638	Ileum_CD	CD	Ileum	FALSE	GSE139179	polyA	RNA-Seq	35	20	NA	Male	Yes	NA	NA	NA	66	NA
SRR10318430	2.68506	5.47964	Colon_CD	CD	Colon	FALSE	GSE139179	polyA	RNA-Seq	33	20	NA	Male	Yes	NA	NA	NA	232	NA
SRR10318431	-4.07479	3.45538	Colon_CD	CD	Colon	FALSE	GSE139179	polyA	RNA-Seq	34	20	NA	Male	Yes	NA	NA	NA	264.8	NA
SRR10318432	0.190006	8.6658	Ileum_CD	CD	Ileum	FALSE	GSE139179	polyA	RNA-Seq	36	20	NA	Male	Yes	NA	NA	NA	71	NA
SRR10318433	-3.01472	1.07541	Colon_CD	CD	Colon	FALSE	GSE139179	polyA	RNA-Seq	33	20	NA	Female	No	NA	NA	NA	450	NA
SRR10318434	4.77477	4.26522	Colon_CD	CD	Colon	FALSE	GSE139179	polyA	RNA-Seq	33	20	NA	Female	No	NA	NA	NA	450	NA
SRR10318435	0.321209	7.48109	Ileum_CD	CD	Ileum	FALSE	GSE139179	polyA	RNA-Seq	33	20	NA	Female	No	NA	NA	NA	450	NA
SRR10318436	-4.43939	4.45923	Colon_CD	CD	Colon	FALSE	GSE139179	polyA	RNA-Seq	24	18	NA	Male	No	NA	NA	NA	204.98	NA
SRR10318437	-1.05052	8.38351	Ileum_CD	CD	Ileum	FALSE	GSE139179	polyA	RNA-Seq	24	18	NA	Male	No	NA	NA	NA	204.98	NA
SRR10318438	-1.91241	6.54446	Colon_CD	CD	Colon	FALSE	GSE139179	polyA	RNA-Seq	21	17	NA	Female	No	NA	NA	NA	278.66	NA
SRR10318439	2.95198	4.91502	Colon_CD	CD	Colon	FALSE	GSE139179	polyA	RNA-Seq	23	17	NA	Female	No	NA	NA	NA	33.5	NA
SRR10318440	0.225349	7.67342	Ileum_CD	CD	Ileum	FALSE	GSE139179	polyA	RNA-Seq	23	17	NA	Female	No	NA	NA	NA	33.5	NA
SRR10318441	0.825567	4.78758	Colon_CD	CD	Colon	FALSE	GSE139179	polyA	RNA-Seq	22	17	NA	Female	No	NA	NA	NA	70.76	NA
SRR10318442	0.232246	7.72846	Ileum_CD	CD	Ileum	FALSE	GSE139179	polyA	RNA-Seq	22	17	NA	Female	No	NA	NA	NA	70.76	NA
SRR10318443	3.01301	4.93533	Colon_CD	CD	Colon	FALSE	GSE139179	polyA	RNA-Seq	22	17	NA	Female	No	NA	NA	NA	36	NA
SRR10318444	0.455222	7.83814	Ileum_CD	CD	Ileum	FALSE	GSE139179	polyA	RNA-Seq	22	17	NA	Female	No	NA	NA	NA	36	NA
SRR10318445	-2.84454	7.31422	Colon_CD	CD	Colon	FALSE	GSE139179	polyA	RNA-Seq	32	25	NA	Female	No	NA	NA	NA	101	NA
SRR10318446	3.13573	4.34495	Colon_CD	CD	Colon	FALSE	GSE139179	polyA	RNA-Seq	33	25	NA	Female	No	NA	NA	NA	1.5	NA
SRR10318447	0.813423	4.82307	Colon_CD	CD	Colon	FALSE	GSE139179	polyA	RNA-Seq	33	25	NA	Female	No	NA	NA	NA	1.5	NA
SRR10318448	-3.47474	7.26665	Colon_CD	CD	Colon	FALSE	GSE139179	polyA	RNA-Seq	29	15	NA	Female	No	NA	NA	NA	335	NA
SRR10318449	-1.21863	8.35179	Ileum_CD	CD	Ileum	FALSE	GSE139179	polyA	RNA-Seq	29	15	NA	Female	No	NA	NA	NA	335	NA
SRR10318450	-5.13342	6.99553	Colon_CD	CD	Colon	FALSE	GSE139179	polyA	RNA-Seq	31	15	NA	Female	No	NA	NA	NA	94	NA
SRR10318451	-4.87845	6.70612	Ileum_CD	CD	Ileum	FALSE	GSE139179	polyA	RNA-Seq	31	15	NA	Female	No	NA	NA	NA	94	NA
SRR10318452	0.474926	7.12605	Colon_CD	CD	Colon	FALSE	GSE139179	polyA	RNA-Seq	29	15	NA	Female	No	NA	NA	NA	14	NA
SRR10318453	0.370433	7.95596	Ileum_CD	CD	Ileum	FALSE	GSE139179	polyA	RNA-Seq	29	15	NA	Female	No	NA	NA	NA	14	NA
SRR10318454	0.925509	7.31216	Colon_CD	CD	Colon	FALSE	GSE139179	polyA	RNA-Seq	30	15	NA	Female	No	NA	NA	NA	10	NA
SRR10318455	-5.64959	6.50612	Ileum_CD	CD	Ileum	FALSE	GSE139179	polyA	RNA-Seq	30	15	NA	Female	No	NA	NA	NA	10	NA
SRR10318456	-4.88592	6.21823	Colon_CD	CD	Colon	FALSE	GSE139179	polyA	RNA-Seq	38	30	NA	Female	No	NA	NA	NA	373	NA
SRR10318457	-5.21235	6.90933	Colon_CD	CD	Colon	FALSE	GSE139179	polyA	RNA-Seq	39	30	NA	Female	No	NA	NA	NA	290	NA
SRR10318458	-4.73839	6.07215	Colon_CD	CD	Colon	FALSE	GSE139179	polyA	RNA-Seq	39	30	NA	Female	Yes	NA	NA	NA	37.2	NA
SRR10318459	-2.44679	6.94442	Colon_CD	CD	Colon	FALSE	GSE139179	polyA	RNA-Seq	37	24	NA	Female	No	NA	NA	NA	232	NA
SRR10318460	-4.56299	6.98922	Colon_CD	CD	Colon	FALSE	GSE139179	polyA	RNA-Seq	37	24	NA	Female	No	NA	NA	NA	232	NA
SRR10318461	3.33292	4.30329	Colon_CD	CD	Colon	FALSE	GSE139179	polyA	RNA-Seq	39	24	NA	Female	No	NA	NA	NA	196.5	NA
SRR10318462	3.29014	4.40455	Colon_CD	CD	Colon	FALSE	GSE139179	polyA	RNA-Seq	39	24	NA	Female	No	NA	NA	NA	196.5	NA
SRR10318463	-2.03799	6.83789	Colon_CD	CD	Colon	FALSE	GSE139179	polyA	RNA-Seq	38	24	NA	Female	No	NA	NA	NA	153.98	NA
SRR10318464	-2.05199	6.83622	Colon_CD	CD	Colon	FALSE	GSE139179	polyA	RNA-Seq	38	24	NA	Female	No	NA	NA	NA	153.98	NA
SRR10318465	1.17593	8.69774	Ileum_CD	CD	Ileum	FALSE	GSE139179	polyA	RNA-Seq	38	24	NA	Female	No	NA	NA	NA	153.98	NA
SRR10318466	-1.99857	7.16969	Colon_CD	CD	Colon	FALSE	GSE139179	polyA	RNA-Seq	38	24	NA	Female	No	NA	NA	NA	32.84	NA
SRR10318467	-1.96264	7.16756	Colon_CD	CD	Colon	FALSE	GSE139179	polyA	RNA-Seq	38	24	NA	Female	No	NA	NA	NA	32.84	NA
SRR10318468	-0.169984	3.8348	Ileum_CD	CD	Ileum	FALSE	GSE139179	polyA	RNA-Seq	38	24	NA	Female	No	NA	NA	NA	32.84	NA
SRR10318469	-5.34724	6.95542	Colon_CD	CD	Colon	FALSE	GSE139179	polyA	RNA-Seq	20	10	NA	Female	No	NA	NA	NA	161.5	NA
SRR10318470	6.40597	3.85937	Colon_CD	CD	Colon	FALSE	GSE139179	polyA	RNA-Seq	21	10	NA	Female	No	NA	NA	NA	114	NA
SRR10318471	-1.89197	7.65277	Colon_CD	CD	Colon	FALSE	GSE139179	polyA	RNA-Seq	21	10	NA	Female	No	NA	NA	NA	114	NA
SRR10318472	-2.21233	7.15386	Colon_CD	CD	Colon	FALSE	GSE139179	polyA	RNA-Seq	49	24	NA	Female	No	NA	NA	NA	125.81	NA
SRR10318473	3.60045	4.2169	Colon_CD	CD	Colon	FALSE	GSE139179	polyA	RNA-Seq	52	24	NA	Female	Yes	NA	NA	NA	84.42	NA
SRR10318474	-5.34655	6.62006	Ileum_CD	CD	Ileum	FALSE	GSE139179	polyA	RNA-Seq	52	24	NA	Female	Yes	NA	NA	NA	84.42	NA
SRR10318475	3.38163	4.14961	Colon_CD	CD	Colon	FALSE	GSE139179	polyA	RNA-Seq	50	24	NA	Female	No	NA	NA	NA	98.4	NA
SRR10318476	-5.27851	6.53461	Ileum_CD	CD	Ileum	FALSE	GSE139179	polyA	RNA-Seq	50	24	NA	Female	No	NA	NA	NA	98.4	NA
SRR10318495	-2.30928	7.22682	Colon_CD	CD	Colon	FALSE	GSE139179	polyA	RNA-Seq	51	24	NA	Female	No	NA	NA	NA	87.6	NA
SRR10318496	-5.43872	6.67448	Ileum_CD	CD	Ileum	FALSE	GSE139179	polyA	RNA-Seq	51	24	NA	Female	No	NA	NA	NA	87.6	NA
SRR10318497	-5.04564	6.91412	Colon_CD	CD	Colon	FALSE	GSE139179	polyA	RNA-Seq	22	11	NA	Female	No	NA	NA	NA	123.4	NA
SRR10318498	-5.30643	6.82093	Ileum_CD	CD	Ileum	FALSE	GSE139179	polyA	RNA-Seq	22	11	NA	Female	No	NA	NA	NA	123.4	NA
SRR10318499	-5.74593	6.2232	Ileum_CD	CD	Ileum	FALSE	GSE139179	polyA	RNA-Seq	25	11	NA	Female	Yes	NA	NA	NA	23.19	NA
SRR10318500	-5.74621	5.86413	Colon_CD	CD	Colon	FALSE	GSE139179	polyA	RNA-Seq	23	11	NA	Female	No	NA	NA	NA	122.88	NA
SRR10318501	-5.54244	6.47379	Ileum_CD	CD	Ileum	FALSE	GSE139179	polyA	RNA-Seq	23	11	NA	Female	No	NA	NA	NA	122.88	NA
SRR10318502	-4.41564	4.40236	Colon_CD	CD	Colon	FALSE	GSE139179	polyA	RNA-Seq	23	11	NA	Female	Yes	NA	NA	NA	37.2	NA
SRR10318503	-0.851149	8.51021	Ileum_CD	CD	Ileum	FALSE	GSE139179	polyA	RNA-Seq	23	11	NA	Female	Yes	NA	NA	NA	37.2	NA
SRR10318504	2.46369	5.73015	Colon_CD	CD	Colon	FALSE	GSE139179	polyA	RNA-Seq	23	12	NA	Male	No	NA	NA	NA	111.32	NA
SRR10318505	-5.95255	5.87498	Ileum_CD	CD	Ileum	FALSE	GSE139179	polyA	RNA-Seq	23	12	NA	Male	No	NA	NA	NA	111.32	NA
SRR10318506	-4.60902	7.01514	Colon_CD	CD	Colon	FALSE	GSE139179	polyA	RNA-Seq	23	10	NA	Female	Yes	NA	NA	NA	214.29	NA
SRR10318507	2.60376	4.65868	Colon_CD	CD	Colon	FALSE	GSE139179	polyA	RNA-Seq	23	10	NA	Female	Yes	NA	NA	NA	214.29	NA
SRR10318508	-1.47972	3.43105	Colon_CD	CD	Colon	FALSE	GSE139179	polyA	RNA-Seq	21	10	NA	Female	No	NA	NA	NA	31.9	NA
SRR10318509	3.64858	5.62478	Colon_CD	CD	Colon	FALSE	GSE139179	polyA	RNA-Seq	22	10	NA	Female	No	NA	NA	NA	278.92	NA
SRR10318510	4.31302	4.6288	Colon_CD	CD	Colon	FALSE	GSE139179	polyA	RNA-Seq	22	10	NA	Female	No	NA	NA	NA	278.92	NA
SRR10318511	-3.16684	7.79702	Colon_CD	CD	Colon	FALSE	GSE139179	polyA	RNA-Seq	24	12	NA	Male	No	NA	NA	NA	28.93	NA
SRR10318512	0.448488	8.20792	Ileum_CD	CD	Ileum	FALSE	GSE139179	polyA	RNA-Seq	24	12	NA	Male	No	NA	NA	NA	28.93	NA
SRR10318513	-2.00964	7.20377	Colon_Control	Control	Colon	TRUE	GSE139179	polyA	RNA-Seq	53	NA	NA	Female	No	NA	NA	NA	0	NA
SRR10318514	-0.256381	3.8839	Colon_Control	Control	Colon	TRUE	GSE139179	polyA	RNA-Seq	53	NA	NA	Female	No	NA	NA	NA	0	NA
SRR10318515	0.448871	1.78029	Colon_Control	Control	Colon	TRUE	GSE139179	polyA	RNA-Seq	52	NA	NA	Male	No	NA	NA	NA	0	NA
SRR10318516	3.04306	4.22297	Ileum_Control	Control	Ileum	TRUE	GSE139179	polyA	RNA-Seq	52	NA	NA	Male	No	NA	NA	NA	0	NA
SRR10318517	-5.90981	5.7962	Colon_Control	Control	Colon	TRUE	GSE139179	polyA	RNA-Seq	52	NA	NA	Male	No	NA	NA	NA	0	NA
SRR10318518	-2.85373	7.35176	Colon_Control	Control	Colon	TRUE	GSE139179	polyA	RNA-Seq	64	NA	NA	Male	No	NA	NA	NA	0	NA
SRR10318519	-4.85015	6.98372	Ileum_Control	Control	Ileum	TRUE	GSE139179	polyA	RNA-Seq	64	NA	NA	Male	No	NA	NA	NA	0	NA
SRR10318520	-1.06613	8.42554	Colon_Control	Control	Colon	TRUE	GSE139179	polyA	RNA-Seq	64	NA	NA	Male	No	NA	NA	NA	0	NA
SRR10318521	4.06005	4.00197	Colon_Control	Control	Colon	TRUE	GSE139179	polyA	RNA-Seq	65	NA	NA	Female	No	NA	NA	NA	0	NA
SRR10318522	-5.98009	5.80314	Ileum_Control	Control	Ileum	TRUE	GSE139179	polyA	RNA-Seq	65	NA	NA	Female	No	NA	NA	NA	0	NA
SRR10318523	4.16565	3.98791	Colon_Control	Control	Colon	TRUE	GSE139179	polyA	RNA-Seq	65	NA	NA	Female	No	NA	NA	NA	0	NA
SRR10318524	3.04153	4.26027	Ileum_Control	Control	Ileum	TRUE	GSE139179	polyA	RNA-Seq	55	NA	NA	Male	No	NA	NA	NA	0	NA
SRR10318525	0.296373	8.58658	Colon_Control	Control	Colon	TRUE	GSE139179	polyA	RNA-Seq	55	NA	NA	Male	No	NA	NA	NA	0	NA
SRR10318526	3.36699	4.39539	Colon_Control	Control	Colon	TRUE	GSE139179	polyA	RNA-Seq	53	NA	NA	Male	No	NA	NA	NA	0	NA
SRR10318527	4.21946	3.82019	Ileum_Control	Control	Ileum	TRUE	GSE139179	polyA	RNA-Seq	53	NA	NA	Male	No	NA	NA	NA	0	NA
SRR10318528	-1.05121	8.45571	Colon_Control	Control	Colon	TRUE	GSE139179	polyA	RNA-Seq	53	NA	NA	Male	No	NA	NA	NA	0	NA
SRR10318529	4.39784	3.8009	Colon_Control	Control	Colon	TRUE	GSE139179	polyA	RNA-Seq	48	NA	NA	Male	No	NA	NA	NA	0	NA
SRR10318530	-1.91999	6.95277	Ileum_Control	Control	Ileum	TRUE	GSE139179	polyA	RNA-Seq	48	NA	NA	Male	No	NA	NA	NA	0	NA
SRR10318531	-0.151512	3.8333	Colon_Control	Control	Colon	TRUE	GSE139179	polyA	RNA-Seq	48	NA	NA	Male	No	NA	NA	NA	0	NA
SRR10318532	3.01385	4.30249	Colon_Control	Control	Colon	TRUE	GSE139179	polyA	RNA-Seq	38	NA	NA	Male	No	NA	NA	NA	0	NA
SRR10318533	3.15311	4.52712	Ileum_Control	Control	Ileum	TRUE	GSE139179	polyA	RNA-Seq	38	NA	NA	Male	No	NA	NA	NA	0	NA
SRR10318534	-0.181085	3.87911	Colon_Control	Control	Colon	TRUE	GSE139179	polyA	RNA-Seq	38	NA	NA	Male	No	NA	NA	NA	0	NA
SRR10318535	0.0952287	3.49014	Colon_Control	Control	Colon	TRUE	GSE139179	polyA	RNA-Seq	58	NA	NA	Male	No	NA	NA	NA	0	NA
SRR10318536	-2.10733	7.2367	Ileum_Control	Control	Ileum	TRUE	GSE139179	polyA	RNA-Seq	58	NA	NA	Male	No	NA	NA	NA	0	NA
SRR10318537	1.07793	8.56107	Colon_Control	Control	Colon	TRUE	GSE139179	polyA	RNA-Seq	58	NA	NA	Male	No	NA	NA	NA	0	NA
SRR10318538	3.41125	4.03762	Colon_Control	Control	Colon	TRUE	GSE139179	polyA	RNA-Seq	57	NA	NA	Female	No	NA	NA	NA	0	NA
SRR10318539	-3.04782	7.46657	Ileum_Control	Control	Ileum	TRUE	GSE139179	polyA	RNA-Seq	57	NA	NA	Female	No	NA	NA	NA	0	NA
SRR10318540	-5.96445	5.77276	Colon_Control	Control	Colon	TRUE	GSE139179	polyA	RNA-Seq	57	NA	NA	Female	No	NA	NA	NA	0	NA
SRR10318541	-3.43465	7.8176	Colon_Control	Control	Colon	TRUE	GSE139179	polyA	RNA-Seq	50	NA	NA	Male	No	NA	NA	NA	0	NA
SRR10318542	3.22587	4.31	Ileum_Control	Control	Ileum	TRUE	GSE139179	polyA	RNA-Seq	50	NA	NA	Male	No	NA	NA	NA	0	NA
SRR10318543	1.25366	4.18535	Colon_Control	Control	Colon	TRUE	GSE139179	polyA	RNA-Seq	50	NA	NA	Male	No	NA	NA	NA	0	NA
SRR10318544	4.17446	3.87473	Colon_Control	Control	Colon	TRUE	GSE139179	polyA	RNA-Seq	66	NA	NA	Female	No	NA	NA	NA	0	NA
SRR10318545	-0.810746	8.5948	Ileum_Control	Control	Ileum	TRUE	GSE139179	polyA	RNA-Seq	66	NA	NA	Female	No	NA	NA	NA	0	NA
SRR10318546	4.27477	3.85073	Colon_Control	Control	Colon	TRUE	GSE139179	polyA	RNA-Seq	66	NA	NA	Female	No	NA	NA	NA	0	NA
SRR10318547	-4.92194	6.98575	Colon_Control	Control	Colon	TRUE	GSE139179	polyA	RNA-Seq	68	NA	NA	Male	No	NA	NA	NA	0	NA
SRR10318548	4.1166	4.14324	Colon_Control	Control	Colon	TRUE	GSE139179	polyA	RNA-Seq	68	NA	NA	Male	No	NA	NA	NA	0	NA
SRR10318549	1.55408	6.99511	Colon_Control	Control	Colon	TRUE	GSE139179	polyA	RNA-Seq	52	NA	NA	Female	No	NA	NA	NA	0	NA
SRR10318568	3.63523	4.51082	Colon_Control	Control	Colon	TRUE	GSE139179	polyA	RNA-Seq	52	NA	NA	Female	No	NA	NA	NA	0	NA
SRR10318569	1.36504	7.30542	Colon_Control	Control	Colon	TRUE	GSE139179	polyA	RNA-Seq	69	NA	NA	Female	No	NA	NA	NA	0	NA
SRR10318570	3.22386	4.2432	Colon_Control	Control	Colon	TRUE	GSE139179	polyA	RNA-Seq	27	NA	NA	Male	No	NA	NA	NA	0	NA
SRR10318571	3.1927	4.34956	Ileum_Control	Control	Ileum	TRUE	GSE139179	polyA	RNA-Seq	27	NA	NA	Male	No	NA	NA	NA	0	NA
SRR10318572	3.25975	4.09852	Colon_Control	Control	Colon	TRUE	GSE139179	polyA	RNA-Seq	27	NA	NA	Male	No	NA	NA	NA	0	NA
SRR10318573	-2.27005	7.20168	Colon_Control	Control	Colon	TRUE	GSE139179	polyA	RNA-Seq	50	NA	NA	Female	No	NA	NA	NA	0	NA
SRR10318574	-0.932364	8.48779	Ileum_Control	Control	Ileum	TRUE	GSE139179	polyA	RNA-Seq	50	NA	NA	Female	No	NA	NA	NA	0	NA
SRR10318575	-2.52993	7.28626	Colon_Control	Control	Colon	TRUE	GSE139179	polyA	RNA-Seq	50	NA	NA	Female	No	NA	NA	NA	0	NA
SRR10318576	-2.6404	7.29524	Colon_Control	Control	Colon	TRUE	GSE139179	polyA	RNA-Seq	33	NA	NA	Female	No	NA	NA	NA	0	NA
SRR10318577	-5.59908	6.27666	Ileum_Control	Control	Ileum	TRUE	GSE139179	polyA	RNA-Seq	33	NA	NA	Female	No	NA	NA	NA	0	NA
SRR10318578	-2.9576	7.37418	Colon_Control	Control	Colon	TRUE	GSE139179	polyA	RNA-Seq	33	NA	NA	Female	No	NA	NA	NA	0	NA
SRR10318579	-2.05667	7.46543	Colon_Control	Control	Colon	TRUE	GSE139179	polyA	RNA-Seq	53	NA	NA	Female	No	NA	NA	NA	0	NA
SRR10318580	-1.90832	8.38262	Ileum_Control	Control	Ileum	TRUE	GSE139179	polyA	RNA-Seq	53	NA	NA	Female	No	NA	NA	NA	0	NA
SRR10318581	4.14966	3.89969	Colon_Control	Control	Colon	TRUE	GSE139179	polyA	RNA-Seq	53	NA	NA	Female	No	NA	NA	NA	0	NA
SRR10875803	3.23325	6.63436	Blood_CD	CD	Blood	FALSE	GSE143507	total	RNA-Seq	28	NA	White	Male	NA	Peripheral blood	NA	NA	NA	NA
SRR10875804	3.39693	6.87693	Blood_CD	CD	Blood	TRUE	GSE143507	total	RNA-Seq	35	NA	White	Female	NA	Peripheral blood	NA	NA	NA	NA
SRR10875805	3.48516	6.93933	Blood_CD	CD	Blood	TRUE	GSE143507	total	RNA-Seq	39	NA	White	Female	NA	Peripheral blood	NA	NA	NA	NA
SRR10875806	2.72178	4.86991	Blood_CD	CD	Blood	FALSE	GSE143507	total	RNA-Seq	32	NA	White	Male	NA	Peripheral blood	NA	NA	NA	NA
SRR10875807	2.67281	4.53174	Blood_CD	CD	Blood	FALSE	GSE143507	total	RNA-Seq	47	NA	White	Male	NA	Peripheral blood	NA	NA	NA	NA
SRR10875808	2.63553	4.65122	Blood_CD	CD	Blood	FALSE	GSE143507	total	RNA-Seq	41	NA	White	Male	NA	Peripheral blood	NA	NA	NA	NA
SRR10875809	3.52271	6.98195	Blood_CD	CD	Blood	FALSE	GSE143507	total	RNA-Seq	45	NA	White	Male	NA	Peripheral blood	NA	NA	NA	NA
SRR10875810	3.19284	6.04805	Blood_CD	CD	Blood	FALSE	GSE143507	total	RNA-Seq	49	NA	White	Male	NA	Peripheral blood	NA	NA	NA	NA
SRR10875812	2.518	4.70068	Blood_CD	CD	Blood	FALSE	GSE143507	total	RNA-Seq	53	NA	White	Male	NA	Peripheral blood	NA	NA	NA	NA
SRR10875813	3.0504	5.11975	Blood_CD	CD	Blood	FALSE	GSE143507	total	RNA-Seq	48	NA	White	Male	NA	Peripheral blood	NA	NA	NA	NA
SRR10875814	2.55556	4.77344	Blood_CD	CD	Blood	TRUE	GSE143507	total	RNA-Seq	43	NA	White	Female	NA	Peripheral blood	NA	NA	NA	NA
SRR10875815	2.68216	4.47622	Blood_CD	CD	Blood	FALSE	GSE143507	total	RNA-Seq	36	NA	White	Male	NA	Peripheral blood	NA	NA	NA	NA
SRR10875816	2.73854	4.61121	Blood_CD	CD	Blood	FALSE	GSE143507	total	RNA-Seq	37	NA	White	Male	NA	Peripheral blood	NA	NA	NA	NA
SRR10875817	3.10168	5.99671	Blood_CD	CD	Blood	TRUE	GSE143507	total	RNA-Seq	41	NA	White	Female	NA	Peripheral blood	NA	NA	NA	NA
SRR10875818	3.4509	6.92046	Blood_CD	CD	Blood	FALSE	GSE143507	total	RNA-Seq	54	NA	White	Male	NA	Peripheral blood	NA	NA	NA	NA
SRR10875819	2.57829	4.39497	Blood_CD	CD	Blood	FALSE	GSE143507	total	RNA-Seq	49	NA	White	Male	NA	Peripheral blood	NA	NA	NA	NA
SRR10875820	2.55523	4.51885	Blood_CD	CD	Blood	TRUE	GSE143507	total	RNA-Seq	58	NA	White	Female	NA	Peripheral blood	NA	NA	NA	NA
SRR10875821	3.42351	4.87282	Blood_CD	CD	Blood	TRUE	GSE143507	total	RNA-Seq	34	NA	White	Female	NA	Peripheral blood	NA	NA	NA	NA
SRR10875822	3.54094	7.04158	Blood_CD	CD	Blood	TRUE	GSE143507	total	RNA-Seq	46	NA	White	Female	NA	Peripheral blood	NA	NA	NA	NA
SRR10875823	1.64161	4.24361	Blood_CD	CD	Blood	FALSE	GSE143507	total	RNA-Seq	41	NA	White	Male	NA	Peripheral blood	NA	NA	NA	NA
SRR10875824	3.47581	6.93007	Blood_CD	CD	Blood	TRUE	GSE143507	total	RNA-Seq	54	NA	White	Female	NA	Peripheral blood	NA	NA	NA	NA
SRR10875825	2.76129	6.15982	Blood_CD	CD	Blood	FALSE	GSE143507	total	RNA-Seq	35	NA	White	Male	NA	Peripheral blood	NA	NA	NA	NA
SRR10875826	3.50949	6.94068	Blood_CD	CD	Blood	TRUE	GSE143507	total	RNA-Seq	34	NA	White	Female	NA	Peripheral blood	NA	NA	NA	NA
SRR10875827	2.60619	5.11479	Blood_CD	CD	Blood	FALSE	GSE143507	total	RNA-Seq	44	NA	White	Male	NA	Peripheral blood	NA	NA	NA	NA
SRR10875829	3.44681	6.82892	Blood_CD	CD	Blood	FALSE	GSE143507	total	RNA-Seq	60	NA	White	Male	NA	Peripheral blood	NA	NA	NA	NA
SRR10875830	3.57104	7.03558	Blood_CD	CD	Blood	TRUE	GSE143507	total	RNA-Seq	33	NA	White	Female	NA	Peripheral blood	NA	NA	NA	NA
SRR10875831	2.60257	5.37749	Blood_CD	CD	Blood	TRUE	GSE143507	total	RNA-Seq	36	NA	White	Female	NA	Peripheral blood	NA	NA	NA	NA
SRR10875832	1.38213	3.91246	Blood_CD	CD	Blood	FALSE	GSE143507	total	RNA-Seq	37	NA	White	Male	NA	Peripheral blood	NA	NA	NA	NA
SRR10875834	1.36256	3.93571	Blood_CD	CD	Blood	FALSE	GSE143507	total	RNA-Seq	58	NA	White	Male	NA	Peripheral blood	NA	NA	NA	NA
SRR10875835	1.47573	3.94001	Blood_CD	CD	Blood	FALSE	GSE143507	total	RNA-Seq	47	NA	White	Male	NA	Peripheral blood	NA	NA	NA	NA
SRR10875836	3.49619	6.99785	Blood_CD	CD	Blood	FALSE	GSE143507	total	RNA-Seq	59	NA	White	Male	NA	Peripheral blood	NA	NA	NA	NA
SRR10875837	2.77958	6.23627	Blood_CD	CD	Blood	FALSE	GSE143507	total	RNA-Seq	49	NA	White	Male	NA	Peripheral blood	NA	NA	NA	NA
SRR10875838	2.75932	5.44552	Blood_CD	CD	Blood	TRUE	GSE143507	total	RNA-Seq	42	NA	White	Female	NA	Peripheral blood	NA	NA	NA	NA
SRR10875839	3.04179	5.08821	Blood_CD	CD	Blood	TRUE	GSE143507	total	RNA-Seq	37	NA	White	Female	NA	Peripheral blood	NA	NA	NA	NA
SRR10875840	3.53505	6.99295	Blood_CD	CD	Blood	TRUE	GSE143507	total	RNA-Seq	43	NA	White	Female	NA	Peripheral blood	NA	NA	NA	NA
SRR10875841	2.99666	6.30683	Blood_CD	CD	Blood	FALSE	GSE143507	total	RNA-Seq	36	NA	White	Male	NA	Peripheral blood	NA	NA	NA	NA
SRR10875842	3.41654	6.79296	Blood_CD	CD	Blood	TRUE	GSE143507	total	RNA-Seq	36	NA	White	Female	NA	Peripheral blood	NA	NA	NA	NA
SRR10875843	3.10516	6.36729	Blood_CD	CD	Blood	FALSE	GSE143507	total	RNA-Seq	28	NA	White	Male	NA	Peripheral blood	NA	NA	NA	NA
SRR10875844	3.59069	7.08637	Blood_CD	CD	Blood	FALSE	GSE143507	total	RNA-Seq	41	NA	White	Male	NA	Peripheral blood	NA	NA	NA	NA
SRR10875845	3.55065	7.02648	Blood_CD	CD	Blood	FALSE	GSE143507	total	RNA-Seq	41	NA	White	Male	NA	Peripheral blood	NA	NA	NA	NA
SRR10875846	3.09738	6.38318	Blood_CD	CD	Blood	FALSE	GSE143507	total	RNA-Seq	48	NA	White	Male	NA	Peripheral blood	NA	NA	NA	NA
SRR10875847	2.88416	6.29326	Blood_CD	CD	Blood	FALSE	GSE143507	total	RNA-Seq	36	NA	White	Male	NA	Peripheral blood	NA	NA	NA	NA
SRR10875848	2.65986	4.77721	Blood_CD	CD	Blood	FALSE	GSE143507	total	RNA-Seq	54	NA	White	Male	NA	Peripheral blood	NA	NA	NA	NA
SRR10875849	2.86031	4.88191	Blood_CD	CD	Blood	FALSE	GSE143507	total	RNA-Seq	35	NA	White	Male	NA	Peripheral blood	NA	NA	NA	NA
SRR10875850	2.72619	4.95533	Blood_CD	CD	Blood	TRUE	GSE143507	total	RNA-Seq	50	NA	White	Female	NA	Peripheral blood	NA	NA	NA	NA
SRR10875851	2.67683	5.17971	Blood_CD	CD	Blood	FALSE	GSE143507	total	RNA-Seq	36	NA	White	Male	NA	Peripheral blood	NA	NA	NA	NA
SRR10875852	3.38918	6.81941	Blood_CD	CD	Blood	TRUE	GSE143507	total	RNA-Seq	42	NA	White	Female	NA	Peripheral blood	NA	NA	NA	NA
SRR10875853	2.50723	5.10762	Blood_CD	CD	Blood	FALSE	GSE143507	total	RNA-Seq	45	NA	White	Male	NA	Peripheral blood	NA	NA	NA	NA
SRR10875854	3.59115	7.03936	Blood_CD	CD	Blood	TRUE	GSE143507	total	RNA-Seq	32	NA	White	Female	NA	Peripheral blood	NA	NA	NA	NA
SRR10875855	3.61449	7.10206	Blood_CD	CD	Blood	TRUE	GSE143507	total	RNA-Seq	47	NA	White	Female	NA	Peripheral blood	NA	NA	NA	NA
SRR10875856	3.41267	6.77279	Blood_CD	CD	Blood	FALSE	GSE143507	total	RNA-Seq	27	NA	White	Male	NA	Peripheral blood	NA	NA	NA	NA
SRR10875857	3.54934	7.04055	Blood_CD	CD	Blood	FALSE	GSE143507	total	RNA-Seq	35	NA	White	Male	NA	Peripheral blood	NA	NA	NA	NA
SRR10875858	2.69447	4.86039	Blood_CD	CD	Blood	TRUE	GSE143507	total	RNA-Seq	44	NA	White	Female	NA	Peripheral blood	NA	NA	NA	NA
SRR10875859	2.34642	4.7363	Blood_CD	CD	Blood	FALSE	GSE143507	total	RNA-Seq	41	NA	White	Male	NA	Peripheral blood	NA	NA	NA	NA
SRR10875860	3.39262	5.5113	Blood_CD	CD	Blood	TRUE	GSE143507	total	RNA-Seq	36	NA	White	Female	NA	Peripheral blood	NA	NA	NA	NA
SRR10875861	3.42661	6.86622	Blood_CD	CD	Blood	FALSE	GSE143507	total	RNA-Seq	44	NA	White	Male	NA	Peripheral blood	NA	NA	NA	NA
SRR10875862	3.54774	7.01855	Blood_CD	CD	Blood	FALSE	GSE143507	total	RNA-Seq	38	NA	White	Male	NA	Peripheral blood	NA	NA	NA	NA
SRR10875863	2.72071	6.12042	Blood_CD	CD	Blood	FALSE	GSE143507	total	RNA-Seq	41	NA	White	Male	NA	Peripheral blood	NA	NA	NA	NA
SRR10875864	1.31056	3.90039	Blood_CD	CD	Blood	FALSE	GSE143507	total	RNA-Seq	39	NA	White	Male	NA	Peripheral blood	NA	NA	NA	NA
SRR10875865	2.98022	5.92748	Blood_CD	CD	Blood	FALSE	GSE143507	total	RNA-Seq	39	NA	White	Male	NA	Peripheral blood	NA	NA	NA	NA
SRR10875866	3.46051	6.90953	Blood_CD	CD	Blood	TRUE	GSE143507	total	RNA-Seq	33	NA	White	Female	NA	Peripheral blood	NA	NA	NA	NA
SRR10875867	2.83112	5.27965	Blood_CD	CD	Blood	FALSE	GSE143507	total	RNA-Seq	34	NA	White	Male	NA	Peripheral blood	NA	NA	NA	NA
SRR10875868	3.58797	7.07479	Blood_CD	CD	Blood	FALSE	GSE143507	total	RNA-Seq	40	NA	White	Male	NA	Peripheral blood	NA	NA	NA	NA
SRR10875869	3.54664	7.02579	Blood_CD	CD	Blood	TRUE	GSE143507	total	RNA-Seq	42	NA	White	Female	NA	Peripheral blood	NA	NA	NA	NA
SRR10875870	3.614	7.10214	Blood_CD	CD	Blood	TRUE	GSE143507	total	RNA-Seq	35	NA	White	Female	NA	Peripheral blood	NA	NA	NA	NA
SRR10875871	2.67648	6.11079	Blood_CD	CD	Blood	FALSE	GSE143507	total	RNA-Seq	35	NA	White	Male	NA	Peripheral blood	NA	NA	NA	NA
SRR10875872	2.55164	4.56433	Blood_CD	CD	Blood	FALSE	GSE143507	total	RNA-Seq	29	NA	White	Male	NA	Peripheral blood	NA	NA	NA	NA
SRR10875873	3.54461	7.03012	Blood_CD	CD	Blood	FALSE	GSE143507	total	RNA-Seq	34	NA	White	Male	NA	Peripheral blood	NA	NA	NA	NA
SRR10875874	2.76186	5.84363	Blood_CD	CD	Blood	FALSE	GSE143507	total	RNA-Seq	46	NA	White	Male	NA	Peripheral blood	NA	NA	NA	NA
SRR10875875	3.50093	6.92812	Blood_CD	CD	Blood	FALSE	GSE143507	total	RNA-Seq	28	NA	White	Male	NA	Peripheral blood	NA	NA	NA	NA
SRR10875876	2.52603	5.25973	Blood_CD	CD	Blood	TRUE	GSE143507	total	RNA-Seq	50	NA	White	Female	NA	Peripheral blood	NA	NA	NA	NA
SRR10875877	3.60105	7.09305	Blood_CD	CD	Blood	TRUE	GSE143507	total	RNA-Seq	42	NA	White	Female	NA	Peripheral blood	NA	NA	NA	NA
SRR10875878	2.99017	6.37419	Blood_CD	CD	Blood	TRUE	GSE143507	total	RNA-Seq	32	NA	White	Female	NA	Peripheral blood	NA	NA	NA	NA
SRR10875879	3.56886	7.05556	Blood_CD	CD	Blood	FALSE	GSE143507	total	RNA-Seq	35	NA	White	Male	NA	Peripheral blood	NA	NA	NA	NA
SRR10875880	2.57538	5.72057	Blood_CD	CD	Blood	FALSE	GSE143507	total	RNA-Seq	35	NA	White	Male	NA	Peripheral blood	NA	NA	NA	NA
SRR10875881	2.60483	5.20851	Blood_CD	CD	Blood	TRUE	GSE143507	total	RNA-Seq	34	NA	White	Female	NA	Peripheral blood	NA	NA	NA	NA
SRR10875882	3.60606	7.00693	Blood_CD	CD	Blood	FALSE	GSE143507	total	RNA-Seq	40	NA	White	Male	NA	Peripheral blood	NA	NA	NA	NA
SRR10875883	2.52161	5.39229	Blood_CD	CD	Blood	FALSE	GSE143507	total	RNA-Seq	30	NA	White	Male	NA	Peripheral blood	NA	NA	NA	NA
SRR10875884	2.82024	5.25483	Blood_CD	CD	Blood	TRUE	GSE143507	total	RNA-Seq	38	NA	White	Female	NA	Peripheral blood	NA	NA	NA	NA
SRR10875885	3.58996	6.87509	Blood_CD	CD	Blood	TRUE	GSE143507	total	RNA-Seq	39	NA	White	Female	NA	Peripheral blood	NA	NA	NA	NA
SRR10875886	3.03776	6.39602	Blood_CD	CD	Blood	FALSE	GSE143507	total	RNA-Seq	38	NA	White	Male	NA	Peripheral blood	NA	NA	NA	NA
SRR10875887	3.15764	6.21425	Blood_CD	CD	Blood	FALSE	GSE143507	total	RNA-Seq	43	NA	White	Male	NA	Peripheral blood	NA	NA	NA	NA
SRR10875888	-1.48151	0.897769	Blood_CD	CD	Blood	TRUE	GSE143507	total	RNA-Seq	35	NA	White	Female	NA	Peripheral blood	NA	NA	NA	NA
SRR10875889	2.8889	5.55431	Blood_CD	CD	Blood	TRUE	GSE143507	total	RNA-Seq	44	NA	White	Female	NA	Peripheral blood	NA	NA	NA	NA
SRR10875890	3.16532	6.26565	Blood_CD	CD	Blood	FALSE	GSE143507	total	RNA-Seq	60	NA	White	Male	NA	Peripheral blood	NA	NA	NA	NA
SRR10875891	2.9422	5.4821	Blood_CD	CD	Blood	TRUE	GSE143507	total	RNA-Seq	46	NA	White	Female	NA	Peripheral blood	NA	NA	NA	NA
SRR10875892	3.61817	7.11935	Blood_CD	CD	Blood	TRUE	GSE143507	total	RNA-Seq	30	NA	White	Female	NA	Peripheral blood	NA	NA	NA	NA
SRR10875893	3.09919	6.23032	Blood_CD	CD	Blood	FALSE	GSE143507	total	RNA-Seq	33	NA	White	Male	NA	Peripheral blood	NA	NA	NA	NA
SRR10875894	3.14177	6.37077	Blood_CD	CD	Blood	TRUE	GSE143507	total	RNA-Seq	35	NA	White	Female	NA	Peripheral blood	NA	NA	NA	NA
SRR10875895	3.17153	5.38757	Blood_CD	CD	Blood	FALSE	GSE143507	total	RNA-Seq	32	NA	White	Male	NA	Peripheral blood	NA	NA	NA	NA
SRR10875896	3.00252	6.3863	Blood_CD	CD	Blood	FALSE	GSE143507	total	RNA-Seq	39	NA	White	Male	NA	Peripheral blood	NA	NA	NA	NA
SRR10875897	3.09026	6.38185	Blood_CD	CD	Blood	FALSE	GSE143507	total	RNA-Seq	53	NA	White	Male	NA	Peripheral blood	NA	NA	NA	NA
SRR10875898	3.59135	7.0196	Blood_CD	CD	Blood	TRUE	GSE143507	total	RNA-Seq	51	NA	White	Female	NA	Peripheral blood	NA	NA	NA	NA
SRR10875899	3.60333	7.09751	Blood_CD	CD	Blood	TRUE	GSE143507	total	RNA-Seq	30	NA	White	Female	NA	Peripheral blood	NA	NA	NA	NA
SRR10875900	1.68653	4.37831	Blood_CD	CD	Blood	FALSE	GSE143507	total	RNA-Seq	35	NA	White	Male	NA	Peripheral blood	NA	NA	NA	NA
SRR10875901	1.866	4.35252	Blood_CD	CD	Blood	TRUE	GSE143507	total	RNA-Seq	33	NA	White	Female	NA	Peripheral blood	NA	NA	NA	NA
SRR10875902	2.38006	4.78971	Blood_CD	CD	Blood	FALSE	GSE143507	total	RNA-Seq	35	NA	White	Male	NA	Peripheral blood	NA	NA	NA	NA
SRR12430469	2.5467	5.07631	Mesenteric_fat_CD	CD	Mesenteric fat	FALSE	GSE156044	total	RNA-Seq	NA	NA	NA	NA	NA	Creeping fat	NA	NA	NA	NA
SRR12430470	2.09737	4.33779	Mesenteric_fat_CD	CD	Mesenteric fat	FALSE	GSE156044	total	RNA-Seq	NA	NA	NA	NA	NA	Creeping fat	NA	NA	NA	NA
SRR12430471	2.22052	4.0677	Mesenteric_fat_CD	CD	Mesenteric fat	FALSE	GSE156044	total	RNA-Seq	NA	NA	NA	NA	NA	Creeping fat	NA	NA	NA	NA
SRR12430472	2.76972	5.14317	Mesenteric_fat_CD	CD	Mesenteric fat	FALSE	GSE156044	total	RNA-Seq	NA	NA	NA	NA	NA	Creeping fat	NA	NA	NA	NA
SRR12430473	2.21031	4.63702	Mesenteric_fat_Control	Control	Mesenteric fat	TRUE	GSE156044	total	RNA-Seq	NA	NA	NA	NA	NA	Creeping fat	NA	NA	NA	NA
SRR12430474	2.41756	4.36385	Mesenteric_fat_Control	Control	Mesenteric fat	TRUE	GSE156044	total	RNA-Seq	NA	NA	NA	NA	NA	Creeping fat	NA	NA	NA	NA
SRR12430475	2.58033	5.59101	Mesenteric_fat_Control	Control	Mesenteric fat	TRUE	GSE156044	total	RNA-Seq	NA	NA	NA	NA	NA	Creeping fat	NA	NA	NA	NA
SRR12430476	0.0444978	4.56207	Mesenteric_fat_Control	Control	Mesenteric fat	TRUE	GSE156044	total	RNA-Seq	NA	NA	NA	NA	NA	Creeping fat	NA	NA	NA	NA
SRR12765534	-0.00808278	8.69764	Ileum_UC	UC	Ileum	FALSE	GSE158952	polyA	RNA-Seq	NA	17	White	Male	NA	NA	NA	NA	NA	NA
SRR12765535	5.2792	3.95779	Rectum_UC	UC	Rectum	FALSE	GSE158952	polyA	RNA-Seq	NA	17	White	Male	NA	NA	NA	NA	NA	NA
SRR12765536	-0.00636224	8.69967	Ileum_UC	UC	Ileum	FALSE	GSE158952	polyA	RNA-Seq	NA	17	White	Male	NA	NA	NA	NA	NA	NA
SRR12765537	5.03967	4.11463	Rectum_UC	UC	Rectum	FALSE	GSE158952	polyA	RNA-Seq	NA	17	White	Male	NA	NA	NA	NA	NA	NA
SRR12765538	-5.7087	4.94869	Ileum_UC	UC	Ileum	FALSE	GSE158952	polyA	RNA-Seq	NA	17	Black	Male	NA	NA	NA	NA	NA	NA
SRR12765539	2.16516	6.16993	Rectum_UC	UC	Rectum	FALSE	GSE158952	polyA	RNA-Seq	NA	17	Black	Male	NA	NA	NA	NA	NA	NA
SRR12765540	-4.42247	4.96771	Ileum_UC	UC	Ileum	FALSE	GSE158952	polyA	RNA-Seq	NA	17	Black	Male	NA	NA	NA	NA	NA	NA
SRR12765541	-1.88479	7.01843	Rectum_UC	UC	Rectum	FALSE	GSE158952	polyA	RNA-Seq	NA	17	Black	Male	NA	NA	NA	NA	NA	NA
SRR12765542	1.51584	8.94631	Ileum_CD	CD	Ileum	FALSE	GSE158952	polyA	RNA-Seq	NA	18	White	Male	NA	NA	NA	NA	NA	NA
SRR12765543	2.50153	5.64162	Rectum_CD	CD	Rectum	FALSE	GSE158952	polyA	RNA-Seq	NA	18	White	Male	NA	NA	NA	NA	NA	NA
SRR12765544	3.60896	4.14487	Ileum_CD	CD	Ileum	FALSE	GSE158952	polyA	RNA-Seq	NA	18	White	Male	NA	NA	NA	NA	NA	NA
SRR12765545	3.86324	4.40592	Rectum_CD	CD	Rectum	FALSE	GSE158952	polyA	RNA-Seq	NA	18	White	Male	NA	NA	NA	NA	NA	NA
SRR12765546	0.42043	7.12544	Ileum_CD	CD	Ileum	FALSE	GSE158952	polyA	RNA-Seq	NA	14	White	Male	NA	NA	NA	NA	NA	NA
SRR12765547	4.33107	3.5417	Rectum_CD	CD	Rectum	FALSE	GSE158952	polyA	RNA-Seq	NA	14	White	Male	NA	NA	NA	NA	NA	NA
SRR12765548	-1.537	3.65592	Ileum_CD	CD	Ileum	FALSE	GSE158952	polyA	RNA-Seq	NA	11	Black	Male	NA	NA	NA	NA	NA	NA
SRR12765549	-4.2927	7.27543	Rectum_CD	CD	Rectum	FALSE	GSE158952	polyA	RNA-Seq	NA	11	Black	Male	NA	NA	NA	NA	NA	NA
SRR12765550	-0.885612	2.25669	Ileum_CD	CD	Ileum	FALSE	GSE158952	polyA	RNA-Seq	NA	11	Black	Male	NA	NA	NA	NA	NA	NA
SRR12765551	-5.33159	6.97502	Rectum_CD	CD	Rectum	FALSE	GSE158952	polyA	RNA-Seq	NA	11	Black	Male	NA	NA	NA	NA	NA	NA
SRR12765552	-5.87308	4.87006	Ileum_CD	CD	Ileum	FALSE	GSE158952	polyA	RNA-Seq	NA	12	Black	Female	NA	NA	NA	NA	NA	NA
SRR12765553	0.387158	1.95462	Rectum_CD	CD	Rectum	FALSE	GSE158952	polyA	RNA-Seq	NA	12	Black	Female	NA	NA	NA	NA	NA	NA
SRR12765554	-5.50658	5.23561	Ileum_CD	CD	Ileum	FALSE	GSE158952	polyA	RNA-Seq	NA	12	Black	Female	NA	NA	NA	NA	NA	NA
SRR12765555	-0.0180795	3.68476	Ileum_UC	UC	Ileum	FALSE	GSE158952	polyA	RNA-Seq	NA	19	White	Female	NA	NA	NA	NA	NA	NA
SRR12765556	2.36866	6.1069	Rectum_UC	UC	Rectum	FALSE	GSE158952	polyA	RNA-Seq	NA	19	White	Female	NA	NA	NA	NA	NA	NA
SRR12765557	0.296353	7.18528	Ileum_UC	UC	Ileum	FALSE	GSE158952	polyA	RNA-Seq	NA	19	White	Female	NA	NA	NA	NA	NA	NA
SRR12765558	0.340746	2.84584	Rectum_UC	UC	Rectum	FALSE	GSE158952	polyA	RNA-Seq	NA	19	White	Female	NA	NA	NA	NA	NA	NA
SRR12765559	4.86949	3.95241	Ileum_CD	CD	Ileum	FALSE	GSE158952	polyA	RNA-Seq	NA	11	White	Female	NA	NA	NA	NA	NA	NA
SRR12765560	2.39631	6.06673	Rectum_CD	CD	Rectum	FALSE	GSE158952	polyA	RNA-Seq	NA	11	White	Female	NA	NA	NA	NA	NA	NA
SRR12765561	1.29542	8.93287	Ileum_CD	CD	Ileum	FALSE	GSE158952	polyA	RNA-Seq	NA	11	White	Female	NA	NA	NA	NA	NA	NA
SRR12765562	2.37099	6.13037	Rectum_CD	CD	Rectum	FALSE	GSE158952	polyA	RNA-Seq	NA	11	White	Female	NA	NA	NA	NA	NA	NA
SRR12765563	-4.40532	5.04416	Ileum_CD	CD	Ileum	FALSE	GSE158952	polyA	RNA-Seq	NA	12	White	Female	NA	NA	NA	NA	NA	NA
SRR12765564	4.47407	4.09976	Rectum_CD	CD	Rectum	FALSE	GSE158952	polyA	RNA-Seq	NA	12	White	Female	NA	NA	NA	NA	NA	NA
SRR12765565	-4.42156	4.65572	Ileum_CD	CD	Ileum	FALSE	GSE158952	polyA	RNA-Seq	NA	12	White	Female	NA	NA	NA	NA	NA	NA
SRR12765566	2.77131	4.67079	Rectum_CD	CD	Rectum	FALSE	GSE158952	polyA	RNA-Seq	NA	12	White	Female	NA	NA	NA	NA	NA	NA
SRR12765567	0.394089	7.07346	Ileum_UC	UC	Ileum	FALSE	GSE158952	polyA	RNA-Seq	NA	12	Black	Male	NA	NA	NA	NA	NA	NA
SRR12765568	2.47509	6.01923	Rectum_UC	UC	Rectum	FALSE	GSE158952	polyA	RNA-Seq	NA	12	Black	Male	NA	NA	NA	NA	NA	NA
SRR12765569	0.289904	6.6297	Ileum_UC	UC	Ileum	FALSE	GSE158952	polyA	RNA-Seq	NA	12	Black	Male	NA	NA	NA	NA	NA	NA
SRR12765570	4.21817	4.10252	Rectum_UC	UC	Rectum	FALSE	GSE158952	polyA	RNA-Seq	NA	12	Black	Male	NA	NA	NA	NA	NA	NA
SRR12765571	0.316568	6.55299	Ileum_CD	CD	Ileum	FALSE	GSE158952	polyA	RNA-Seq	NA	12	Black	Male	NA	NA	NA	NA	NA	NA
SRR12765572	3.56679	3.95416	Rectum_CD	CD	Rectum	FALSE	GSE158952	polyA	RNA-Seq	NA	12	Black	Male	NA	NA	NA	NA	NA	NA
SRR12765573	0.580389	3.38138	Rectum_CD	CD	Rectum	FALSE	GSE158952	polyA	RNA-Seq	NA	12	Black	Male	NA	NA	NA	NA	NA	NA
SRR12765574	0.159343	8.72314	Ileum_UC	UC	Ileum	FALSE	GSE158952	polyA	RNA-Seq	NA	10	Black	Male	NA	NA	NA	NA	NA	NA
SRR12765575	2.61509	4.73331	Rectum_UC	UC	Rectum	FALSE	GSE158952	polyA	RNA-Seq	NA	10	Black	Male	NA	NA	NA	NA	NA	NA
SRR12765576	0.397536	7.25584	Ileum_UC	UC	Ileum	FALSE	GSE158952	polyA	RNA-Seq	NA	10	Black	Male	NA	NA	NA	NA	NA	NA
SRR12765577	0.637696	2.80697	Rectum_UC	UC	Rectum	FALSE	GSE158952	polyA	RNA-Seq	NA	10	Black	Male	NA	NA	NA	NA	NA	NA
SRR12765578	0.495622	7.13476	Ileum_CD	CD	Ileum	FALSE	GSE158952	polyA	RNA-Seq	NA	17	White	Female	NA	NA	NA	NA	NA	NA
SRR12765579	2.41501	5.74486	Rectum_CD	CD	Rectum	FALSE	GSE158952	polyA	RNA-Seq	NA	17	White	Female	NA	NA	NA	NA	NA	NA
SRR12765580	1.06751	7.94906	Ileum_CD	CD	Ileum	FALSE	GSE158952	polyA	RNA-Seq	NA	17	White	Female	NA	NA	NA	NA	NA	NA
SRR12765581	2.3673	6.04132	Rectum_CD	CD	Rectum	FALSE	GSE158952	polyA	RNA-Seq	NA	17	White	Female	NA	NA	NA	NA	NA	NA
SRR12765582	5.67153	3.94441	Ileum_UC	UC	Ileum	FALSE	GSE158952	polyA	RNA-Seq	NA	18	White	Female	NA	NA	NA	NA	NA	NA
SRR12765583	0.349054	4.59689	Rectum_UC	UC	Rectum	FALSE	GSE158952	polyA	RNA-Seq	NA	18	White	Female	NA	NA	NA	NA	NA	NA
SRR12765584	1.10119	3.70508	Ileum_UC	UC	Ileum	FALSE	GSE158952	polyA	RNA-Seq	NA	18	White	Female	NA	NA	NA	NA	NA	NA
SRR12765585	2.31792	6.17707	Rectum_UC	UC	Rectum	FALSE	GSE158952	polyA	RNA-Seq	NA	18	White	Female	NA	NA	NA	NA	NA	NA
SRR12765586	0.169849	8.69776	Ileum_UC	UC	Ileum	FALSE	GSE158952	polyA	RNA-Seq	NA	14	Black	Female	NA	NA	NA	NA	NA	NA
SRR12765587	3.08268	3.14916	Rectum_UC	UC	Rectum	FALSE	GSE158952	polyA	RNA-Seq	NA	14	Black	Female	NA	NA	NA	NA	NA	NA
SRR12765588	0.137105	8.68553	Ileum_UC	UC	Ileum	FALSE	GSE158952	polyA	RNA-Seq	NA	14	Black	Female	NA	NA	NA	NA	NA	NA
SRR12765589	2.43159	3.22718	Rectum_UC	UC	Rectum	FALSE	GSE158952	polyA	RNA-Seq	NA	14	Black	Female	NA	NA	NA	NA	NA	NA
SRR12765590	-0.0689026	3.65592	Ileum_UC	UC	Ileum	FALSE	GSE158952	polyA	RNA-Seq	NA	17	Black	Female	NA	NA	NA	NA	NA	NA
SRR12765591	-3.6977	3.35227	Rectum_UC	UC	Rectum	FALSE	GSE158952	polyA	RNA-Seq	NA	17	Black	Female	NA	NA	NA	NA	NA	NA
SRR12765592	1.17764	4.66039	Ileum_UC	UC	Ileum	FALSE	GSE158952	polyA	RNA-Seq	NA	17	Black	Female	NA	NA	NA	NA	NA	NA
SRR12765593	-5.15586	6.25257	Rectum_UC	UC	Rectum	FALSE	GSE158952	polyA	RNA-Seq	NA	17	Black	Female	NA	NA	NA	NA	NA	NA
SRR12765594	0.437179	7.07867	Ileum_CD	CD	Ileum	FALSE	GSE158952	polyA	RNA-Seq	NA	15	White	Male	NA	NA	NA	NA	NA	NA
SRR12765595	-1.59764	6.63925	Rectum_CD	CD	Rectum	FALSE	GSE158952	polyA	RNA-Seq	NA	15	White	Male	NA	NA	NA	NA	NA	NA
SRR12765596	4.68317	5.5352	Rectum_CD	CD	Rectum	FALSE	GSE158952	polyA	RNA-Seq	NA	15	White	Male	NA	NA	NA	NA	NA	NA
SRR12765597	-4.18538	3.53207	Ileum_CD	CD	Ileum	FALSE	GSE158952	polyA	RNA-Seq	NA	16	White	Female	NA	NA	NA	NA	NA	NA
SRR12765598	4.30973	3.70165	Rectum_CD	CD	Rectum	FALSE	GSE158952	polyA	RNA-Seq	NA	16	White	Female	NA	NA	NA	NA	NA	NA
SRR12765599	4.77479	3.73597	Rectum_CD	CD	Rectum	FALSE	GSE158952	polyA	RNA-Seq	NA	16	White	Female	NA	NA	NA	NA	NA	NA
SRR12765600	-5.84896	4.82507	Ileum_UC	UC	Ileum	FALSE	GSE158952	polyA	RNA-Seq	NA	8	Black	Male	NA	NA	NA	NA	NA	NA
SRR12765601	-3.39582	7.88218	Rectum_UC	UC	Rectum	FALSE	GSE158952	polyA	RNA-Seq	NA	8	Black	Male	NA	NA	NA	NA	NA	NA
SRR12765602	1.26629	6.38141	Ileum_UC	UC	Ileum	FALSE	GSE158952	polyA	RNA-Seq	NA	8	Black	Male	NA	NA	NA	NA	NA	NA
SRR12765603	2.91016	5.52474	Rectum_UC	UC	Rectum	FALSE	GSE158952	polyA	RNA-Seq	NA	8	Black	Male	NA	NA	NA	NA	NA	NA
SRR12765604	0.371723	7.1133	Ileum_UC	UC	Ileum	FALSE	GSE158952	polyA	RNA-Seq	NA	10	White	Female	NA	NA	NA	NA	NA	NA
SRR12765605	3.00492	3.36626	Rectum_UC	UC	Rectum	FALSE	GSE158952	polyA	RNA-Seq	NA	10	White	Female	NA	NA	NA	NA	NA	NA
SRR12765606	0.365465	7.10725	Ileum_UC	UC	Ileum	FALSE	GSE158952	polyA	RNA-Seq	NA	10	White	Female	NA	NA	NA	NA	NA	NA
SRR12765607	3.6691	4.51829	Rectum_UC	UC	Rectum	FALSE	GSE158952	polyA	RNA-Seq	NA	10	White	Female	NA	NA	NA	NA	NA	NA
SRR12765608	1.23104	4.64011	Ileum_UC	UC	Ileum	FALSE	GSE158952	polyA	RNA-Seq	NA	16	White	Male	NA	NA	NA	NA	NA	NA
SRR12765609	-4.11023	6.67027	Rectum_UC	UC	Rectum	FALSE	GSE158952	polyA	RNA-Seq	NA	16	White	Male	NA	NA	NA	NA	NA	NA
SRR12765610	1.20502	4.60539	Ileum_UC	UC	Ileum	FALSE	GSE158952	polyA	RNA-Seq	NA	16	White	Male	NA	NA	NA	NA	NA	NA
SRR12765611	-4.08049	6.55763	Rectum_UC	UC	Rectum	FALSE	GSE158952	polyA	RNA-Seq	NA	16	White	Male	NA	NA	NA	NA	NA	NA
SRR12765612	0.111713	8.7678	Ileum_UC	UC	Ileum	FALSE	GSE158952	polyA	RNA-Seq	NA	15	Black	Female	NA	NA	NA	NA	NA	NA
SRR12765613	-1.91894	7.57486	Rectum_UC	UC	Rectum	FALSE	GSE158952	polyA	RNA-Seq	NA	15	Black	Female	NA	NA	NA	NA	NA	NA
SRR12765614	0.159642	8.72517	Ileum_UC	UC	Ileum	FALSE	GSE158952	polyA	RNA-Seq	NA	15	Black	Female	NA	NA	NA	NA	NA	NA
SRR12765615	0.438582	7.27896	Ileum_CD	CD	Ileum	FALSE	GSE158952	polyA	RNA-Seq	NA	15	Black	Male	NA	NA	NA	NA	NA	NA
SRR12765616	4.2755	3.46946	Rectum_CD	CD	Rectum	FALSE	GSE158952	polyA	RNA-Seq	NA	15	Black	Male	NA	NA	NA	NA	NA	NA
SRR12765617	0.471568	7.23846	Ileum_CD	CD	Ileum	FALSE	GSE158952	polyA	RNA-Seq	NA	15	Black	Male	NA	NA	NA	NA	NA	NA
SRR12765618	-3.89377	7.06647	Rectum_CD	CD	Rectum	FALSE	GSE158952	polyA	RNA-Seq	NA	15	Black	Male	NA	NA	NA	NA	NA	NA
SRR12765619	0.307597	7.06676	Ileum_CD	CD	Ileum	FALSE	GSE158952	polyA	RNA-Seq	NA	16	White	Female	NA	NA	NA	NA	NA	NA
SRR12765620	2.58444	5.69537	Rectum_CD	CD	Rectum	FALSE	GSE158952	polyA	RNA-Seq	NA	16	White	Female	NA	NA	NA	NA	NA	NA
SRR12765621	0.726912	8.77393	Ileum_UC	UC	Ileum	FALSE	GSE158952	polyA	RNA-Seq	NA	15	White	Female	NA	NA	NA	NA	NA	NA
SRR12765622	-3.82161	3.35626	Rectum_UC	UC	Rectum	FALSE	GSE158952	polyA	RNA-Seq	NA	15	White	Female	NA	NA	NA	NA	NA	NA
SRR12765623	5.45819	4.11297	Ileum_UC	UC	Ileum	FALSE	GSE158952	polyA	RNA-Seq	NA	15	White	Female	NA	NA	NA	NA	NA	NA
SRR12765624	2.53216	2.47456	Ileum_CD	CD	Ileum	FALSE	GSE158952	polyA	RNA-Seq	NA	15	White	Female	NA	NA	NA	NA	NA	NA
SRR12765625	2.58685	2.9215	Rectum_CD	CD	Rectum	FALSE	GSE158952	polyA	RNA-Seq	NA	15	White	Female	NA	NA	NA	NA	NA	NA
SRR12765626	-4.39947	4.30619	Ileum_CD	CD	Ileum	FALSE	GSE158952	polyA	RNA-Seq	NA	15	White	Female	NA	NA	NA	NA	NA	NA
SRR12765627	5.99928	3.84511	Rectum_CD	CD	Rectum	FALSE	GSE158952	polyA	RNA-Seq	NA	15	White	Female	NA	NA	NA	NA	NA	NA
SRR12765628	-5.79356	5.19578	Ileum_CD	CD	Ileum	FALSE	GSE158952	polyA	RNA-Seq	NA	17	Black	Female	NA	NA	NA	NA	NA	NA
SRR12765629	-4.35139	7.23714	Rectum_CD	CD	Rectum	FALSE	GSE158952	polyA	RNA-Seq	NA	17	Black	Female	NA	NA	NA	NA	NA	NA
SRR12765630	5.18058	4.8117	Ileum_CD	CD	Ileum	FALSE	GSE158952	polyA	RNA-Seq	NA	16	Black	Male	NA	NA	NA	NA	NA	NA
SRR12765631	-4.39187	4.27159	Rectum_CD	CD	Rectum	FALSE	GSE158952	polyA	RNA-Seq	NA	16	Black	Male	NA	NA	NA	NA	NA	NA
SRR12765632	-4.83188	6.76684	Ileum_CD	CD	Ileum	FALSE	GSE158952	polyA	RNA-Seq	NA	16	Black	Male	NA	NA	NA	NA	NA	NA
SRR12765633	-3.92201	3.38107	Rectum_CD	CD	Rectum	FALSE	GSE158952	polyA	RNA-Seq	NA	16	Black	Male	NA	NA	NA	NA	NA	NA
SRR12765634	2.78129	4.18832	Ileum_UC	UC	Ileum	FALSE	GSE158952	polyA	RNA-Seq	NA	18	Black	Male	NA	NA	NA	NA	NA	NA
SRR12765635	-0.453435	2.24593	Rectum_UC	UC	Rectum	FALSE	GSE158952	polyA	RNA-Seq	NA	18	Black	Male	NA	NA	NA	NA	NA	NA
SRR12765636	0.771003	6.73508	Ileum_UC	UC	Ileum	FALSE	GSE158952	polyA	RNA-Seq	NA	18	Black	Male	NA	NA	NA	NA	NA	NA
SRR12765637	2.26724	5.69657	Rectum_UC	UC	Rectum	FALSE	GSE158952	polyA	RNA-Seq	NA	18	Black	Male	NA	NA	NA	NA	NA	NA
SRR12765638	5.05378	5.5092	Ileum_CD	CD	Ileum	FALSE	GSE158952	polyA	RNA-Seq	NA	11	Black	Male	NA	NA	NA	NA	NA	NA
SRR12765639	2.19237	6.33965	Rectum_CD	CD	Rectum	FALSE	GSE158952	polyA	RNA-Seq	NA	11	Black	Male	NA	NA	NA	NA	NA	NA
SRR12765640	0.263226	8.62113	Ileum_CD	CD	Ileum	FALSE	GSE158952	polyA	RNA-Seq	NA	11	Black	Male	NA	NA	NA	NA	NA	NA
SRR12765641	2.20953	6.31327	Rectum_CD	CD	Rectum	FALSE	GSE158952	polyA	RNA-Seq	NA	11	Black	Male	NA	NA	NA	NA	NA	NA
SRR12765642	5.30107	4.10611	Ileum_CD	CD	Ileum	FALSE	GSE158952	polyA	RNA-Seq	NA	14	White	Male	NA	NA	NA	NA	NA	NA
SRR12765643	2.47799	3.33653	Rectum_CD	CD	Rectum	FALSE	GSE158952	polyA	RNA-Seq	NA	14	White	Male	NA	NA	NA	NA	NA	NA
SRR12765644	5.3351	4.01776	Ileum_CD	CD	Ileum	FALSE	GSE158952	polyA	RNA-Seq	NA	14	White	Male	NA	NA	NA	NA	NA	NA
SRR12765645	-1.42238	6.66643	Rectum_CD	CD	Rectum	FALSE	GSE158952	polyA	RNA-Seq	NA	14	White	Male	NA	NA	NA	NA	NA	NA
SRR12765646	1.50504	9.01999	Ileum_CD	CD	Ileum	FALSE	GSE158952	polyA	RNA-Seq	NA	20	White	Female	NA	NA	NA	NA	NA	NA
SRR12765647	2.18596	6.24949	Rectum_CD	CD	Rectum	FALSE	GSE158952	polyA	RNA-Seq	NA	20	White	Female	NA	NA	NA	NA	NA	NA
SRR12765648	0.349199	6.55814	Ileum_CD	CD	Ileum	FALSE	GSE158952	polyA	RNA-Seq	NA	20	White	Female	NA	NA	NA	NA	NA	NA
SRR12765649	-3.09329	1.09118	Ileum_CD	CD	Ileum	FALSE	GSE158952	polyA	RNA-Seq	NA	14	Black	Female	NA	NA	NA	NA	NA	NA
SRR12765650	2.2391	6.21478	Rectum_CD	CD	Rectum	FALSE	GSE158952	polyA	RNA-Seq	NA	14	Black	Female	NA	NA	NA	NA	NA	NA
SRR12765651	-0.0555427	3.61287	Ileum_CD	CD	Ileum	FALSE	GSE158952	polyA	RNA-Seq	NA	14	Black	Female	NA	NA	NA	NA	NA	NA
SRR12765652	2.26187	6.26784	Rectum_CD	CD	Rectum	FALSE	GSE158952	polyA	RNA-Seq	NA	14	Black	Female	NA	NA	NA	NA	NA	NA
SRR12774664	5.24614	4.79388	Blood_PIBD	PIBD	Blood	FALSE	GSE159034	total	RNA-Seq	NA	NA	NA	NA	NA	NA	NA	NA	NA	NA
SRR12774665	2.86977	5.73404	Blood_PIBD	PIBD	Blood	FALSE	GSE159034	total	RNA-Seq	NA	NA	NA	NA	NA	NA	NA	NA	NA	NA
SRR12774666	2.61588	5.16455	Blood_PIBD	PIBD	Blood	FALSE	GSE159034	total	RNA-Seq	NA	NA	NA	NA	NA	NA	NA	NA	NA	NA
SRR12774667	2.93799	5.77867	Blood_PIBD	PIBD	Blood	FALSE	GSE159034	total	RNA-Seq	NA	NA	NA	NA	NA	NA	NA	NA	NA	NA
SRR12774668	2.20362	5.54146	Blood_PIBD	PIBD	Blood	FALSE	GSE159034	total	RNA-Seq	NA	NA	NA	NA	NA	NA	NA	NA	NA	NA
SRR12774669	2.44305	5.70416	Blood_PIBD	PIBD	Blood	FALSE	GSE159034	total	RNA-Seq	NA	NA	NA	NA	NA	NA	NA	NA	NA	NA
SRR12774670	2.40675	5.60659	Blood_PIBD	PIBD	Blood	FALSE	GSE159034	total	RNA-Seq	NA	NA	NA	NA	NA	NA	NA	NA	NA	NA
SRR12774671	2.98545	6.43164	Blood_PIBD	PIBD	Blood	FALSE	GSE159034	total	RNA-Seq	NA	NA	NA	NA	NA	NA	NA	NA	NA	NA
SRR12774672	5.05314	4.96719	Blood_PIBD	PIBD	Blood	FALSE	GSE159034	total	RNA-Seq	NA	NA	NA	NA	NA	NA	NA	NA	NA	NA
SRR12774673	3.10033	6.0786	Blood_PIBD	PIBD	Blood	FALSE	GSE159034	total	RNA-Seq	NA	NA	NA	NA	NA	NA	NA	NA	NA	NA
SRR12774674	2.78506	5.31779	Blood_PIBD	PIBD	Blood	FALSE	GSE159034	total	RNA-Seq	NA	NA	NA	NA	NA	NA	NA	NA	NA	NA
SRR12774675	2.94126	6.19676	Blood_PIBD	PIBD	Blood	FALSE	GSE159034	total	RNA-Seq	NA	NA	NA	NA	NA	NA	NA	NA	NA	NA
SRR12774676	5.67034	4.45723	Blood_PIBD	PIBD	Blood	FALSE	GSE159034	total	RNA-Seq	NA	NA	NA	NA	NA	NA	NA	NA	NA	NA
SRR12774677	4.58768	4.87563	Blood_PIBD	PIBD	Blood	FALSE	GSE159034	total	RNA-Seq	NA	NA	NA	NA	NA	NA	NA	NA	NA	NA
SRR12774678	3.0293	6.45079	Blood_PIBD	PIBD	Blood	FALSE	GSE159034	total	RNA-Seq	NA	NA	NA	NA	NA	NA	NA	NA	NA	NA
SRR12774679	3.09315	6.34419	Blood_PIBD	PIBD	Blood	FALSE	GSE159034	total	RNA-Seq	NA	NA	NA	NA	NA	NA	NA	NA	NA	NA
SRR12774680	3.07496	5.02666	Blood_PIBD	PIBD	Blood	FALSE	GSE159034	total	RNA-Seq	NA	NA	NA	NA	NA	NA	NA	NA	NA	NA
SRR12774681	3.42884	4.87551	Blood_PIBD	PIBD	Blood	FALSE	GSE159034	total	RNA-Seq	NA	NA	NA	NA	NA	NA	NA	NA	NA	NA
SRR12774682	3.13583	4.93457	Blood_PIBD	PIBD	Blood	FALSE	GSE159034	total	RNA-Seq	NA	NA	NA	NA	NA	NA	NA	NA	NA	NA
SRR12774683	5.54779	4.56357	Blood_PIBD	PIBD	Blood	FALSE	GSE159034	total	RNA-Seq	NA	NA	NA	NA	NA	NA	NA	NA	NA	NA
SRR12774684	5.51027	4.59839	Blood_PIBD	PIBD	Blood	FALSE	GSE159034	total	RNA-Seq	NA	NA	NA	NA	NA	NA	NA	NA	NA	NA
SRR12774685	4.39084	4.80455	Blood_PIBD	PIBD	Blood	FALSE	GSE159034	total	RNA-Seq	NA	NA	NA	NA	NA	NA	NA	NA	NA	NA
SRR12774686	3.1969	4.90612	Blood_PIBD	PIBD	Blood	FALSE	GSE159034	total	RNA-Seq	NA	NA	NA	NA	NA	NA	NA	NA	NA	NA
SRR12774687	2.94763	5.90904	Blood_PIBD	PIBD	Blood	FALSE	GSE159034	total	RNA-Seq	NA	NA	NA	NA	NA	NA	NA	NA	NA	NA
SRR1609360	-2.47208	2.69353	Ileum_Control	Control	Ileum	TRUE	GSE62207	total	RNA-Seq	NA	2	NA	Male	No	NA	NA	NA	NA	NA
SRR1609361	-4.84155	6.6051	Ileum_Control	Control	Ileum	TRUE	GSE62207	total	RNA-Seq	NA	5	NA	Male	No	NA	NA	NA	NA	NA
SRR1609362	-2.48169	2.69387	Ileum_Control	Control	Ileum	TRUE	GSE62207	total	RNA-Seq	NA	5	NA	Male	No	NA	NA	NA	NA	NA
SRR1609363	0.408713	6.45806	Ileum_Control	Control	Ileum	TRUE	GSE62207	total	RNA-Seq	NA	6	NA	Male	No	NA	NA	NA	NA	NA
SRR1609364	0.55677	6.14966	Ileum_Control	Control	Ileum	TRUE	GSE62207	total	RNA-Seq	NA	7	NA	Female	No	NA	NA	NA	NA	NA
SRR1609365	-1.57487	4.28942	Ileum_Control	Control	Ileum	TRUE	GSE62207	total	RNA-Seq	NA	8	NA	Male	No	NA	NA	NA	NA	NA
SRR1609366	1.08761	7.06877	Ileum_Control	Control	Ileum	TRUE	GSE62207	total	RNA-Seq	NA	8	NA	Male	No	NA	NA	NA	NA	NA
SRR1609367	0.117409	8.54783	Ileum_Control	Control	Ileum	TRUE	GSE62207	total	RNA-Seq	NA	8	NA	Male	No	NA	NA	NA	NA	NA
SRR1609368	0.328219	6.75223	Ileum_Control	Control	Ileum	TRUE	GSE62207	total	RNA-Seq	NA	9	NA	Male	No	NA	NA	NA	NA	NA
SRR1609369	1.36707	7.28543	Ileum_Control	Control	Ileum	TRUE	GSE62207	total	RNA-Seq	NA	9	NA	Male	No	NA	NA	NA	NA	NA
SRR1609370	-0.167727	8.44363	Ileum_Control	Control	Ileum	TRUE	GSE62207	total	RNA-Seq	NA	9	NA	Female	No	NA	NA	NA	NA	NA
SRR1609371	-0.758111	5.09731	Ileum_Control	Control	Ileum	TRUE	GSE62207	total	RNA-Seq	NA	9	NA	Male	No	NA	NA	NA	NA	NA
SRR1609372	-0.581785	8.49773	Ileum_Control	Control	Ileum	TRUE	GSE62207	total	RNA-Seq	NA	9	NA	Male	No	NA	NA	NA	NA	NA
SRR1609373	0.446404	6.39028	Ileum_Control	Control	Ileum	TRUE	GSE62207	total	RNA-Seq	NA	10	NA	Male	No	NA	NA	NA	NA	NA
SRR1609374	1.16696	5.90081	Ileum_Control	Control	Ileum	TRUE	GSE62207	total	RNA-Seq	NA	10	NA	Female	No	NA	NA	NA	NA	NA
SRR1609375	0.207366	7.00379	Ileum_Control	Control	Ileum	TRUE	GSE62207	total	RNA-Seq	NA	10	NA	Male	No	NA	NA	NA	NA	NA
SRR1609376	0.576451	5.36054	Ileum_Control	Control	Ileum	TRUE	GSE62207	total	RNA-Seq	NA	10	NA	Male	No	NA	NA	NA	NA	NA
SRR1609377	-2.74567	7.80526	Ileum_Control	Control	Ileum	TRUE	GSE62207	total	RNA-Seq	NA	10	NA	Female	No	NA	NA	NA	NA	NA
SRR1609378	-2.00057	3.87662	Ileum_Control	Control	Ileum	TRUE	GSE62207	total	RNA-Seq	NA	11	NA	Male	No	NA	NA	NA	NA	NA
SRR1609379	3.72128	5.44631	Ileum_Control	Control	Ileum	TRUE	GSE62207	total	RNA-Seq	NA	11	NA	Female	No	NA	NA	NA	NA	NA
SRR1609380	-0.627945	5.31625	Ileum_Control	Control	Ileum	TRUE	GSE62207	total	RNA-Seq	NA	11	NA	Female	No	NA	NA	NA	NA	NA
SRR1609381	0.175165	8.19451	Ileum_Control	Control	Ileum	TRUE	GSE62207	total	RNA-Seq	NA	11	NA	Male	No	NA	NA	NA	NA	NA
SRR1609382	-2.13509	4.51403	Ileum_Control	Control	Ileum	TRUE	GSE62207	total	RNA-Seq	NA	11	NA	Female	No	NA	NA	NA	NA	NA
SRR1609383	-2.8605	2.0548	Ileum_Control	Control	Ileum	TRUE	GSE62207	total	RNA-Seq	NA	11	NA	Male	No	NA	NA	NA	NA	NA
SRR1609384	0.503439	7.79372	Ileum_Control	Control	Ileum	TRUE	GSE62207	total	RNA-Seq	NA	11	NA	Male	No	NA	NA	NA	NA	NA
SRR1609385	0.202551	8.36803	Ileum_Control	Control	Ileum	TRUE	GSE62207	total	RNA-Seq	NA	12	NA	Male	No	NA	NA	NA	NA	NA
SRR1609386	0.263814	7.22129	Ileum_Control	Control	Ileum	TRUE	GSE62207	total	RNA-Seq	NA	12	NA	Female	No	NA	NA	NA	NA	NA
SRR1609387	1.6361	8.14654	Ileum_Control	Control	Ileum	TRUE	GSE62207	total	RNA-Seq	NA	12	NA	Male	No	NA	NA	NA	NA	NA
SRR1609388	-0.0627216	6.70794	Ileum_Control	Control	Ileum	TRUE	GSE62207	total	RNA-Seq	NA	12	NA	Female	No	NA	NA	NA	NA	NA
SRR1609389	0.845815	7.14714	Ileum_Control	Control	Ileum	TRUE	GSE62207	total	RNA-Seq	NA	13	NA	Female	No	NA	NA	NA	NA	NA
SRR1609390	-5.43935	5.91508	Ileum_Control	Control	Ileum	TRUE	GSE62207	total	RNA-Seq	NA	13	NA	Female	No	NA	NA	NA	NA	NA
SRR1609391	-2.41812	2.90471	Ileum_Control	Control	Ileum	TRUE	GSE62207	total	RNA-Seq	NA	13	NA	Male	No	NA	NA	NA	NA	NA
SRR1609392	0.865357	5.68445	Ileum_Control	Control	Ileum	TRUE	GSE62207	total	RNA-Seq	NA	13	NA	Male	No	NA	NA	NA	NA	NA
SRR1609393	-2.27927	3.033	Ileum_Control	Control	Ileum	TRUE	GSE62207	total	RNA-Seq	NA	13	NA	Female	No	NA	NA	NA	NA	NA
SRR1609394	0.24038	6.64233	Ileum_Control	Control	Ileum	TRUE	GSE62207	total	RNA-Seq	NA	13	NA	Female	No	NA	NA	NA	NA	NA
SRR1609395	-5.3856	6.01586	Ileum_Control	Control	Ileum	TRUE	GSE62207	total	RNA-Seq	NA	14	NA	Male	No	NA	NA	NA	NA	NA
SRR1609396	-0.283898	8.64053	Ileum_Control	Control	Ileum	TRUE	GSE62207	total	RNA-Seq	NA	14	NA	Male	No	NA	NA	NA	NA	NA
SRR1609397	0.257624	6.7899	Ileum_Control	Control	Ileum	TRUE	GSE62207	total	RNA-Seq	NA	14	NA	Male	No	NA	NA	NA	NA	NA
SRR1609398	0.184856	7.30241	Ileum_Control	Control	Ileum	TRUE	GSE62207	total	RNA-Seq	NA	15	NA	Female	No	NA	NA	NA	NA	NA
SRR1609399	-0.066087	8.66377	Ileum_Control	Control	Ileum	TRUE	GSE62207	total	RNA-Seq	NA	15	NA	Female	No	NA	NA	NA	NA	NA
SRR1609400	-0.718125	8.56498	Ileum_Control	Control	Ileum	TRUE	GSE62207	total	RNA-Seq	NA	15	NA	Female	No	NA	NA	NA	NA	NA
SRR1609401	0.639889	5.85666	Ileum_Control	Control	Ileum	TRUE	GSE62207	total	RNA-Seq	NA	16	NA	Male	No	NA	NA	NA	NA	NA
SRR1609402	0.356538	6.57757	Ileum_Control	Control	Ileum	TRUE	GSE62207	total	RNA-Seq	NA	16	NA	Male	No	NA	NA	NA	NA	NA
SRR1609403	-3.09913	7.57948	Ileum_Control	Control	Ileum	TRUE	GSE62207	total	RNA-Seq	NA	16	NA	Male	No	NA	NA	NA	NA	NA
SRR1609404	-0.132757	4.52658	Ileum_Control	Control	Ileum	TRUE	GSE62207	total	RNA-Seq	NA	17	NA	Female	No	NA	NA	NA	NA	NA
SRR1609405	-5.32212	5.3007	Ileum_Control	Control	Ileum	TRUE	GSE62207	total	RNA-Seq	NA	NA	NA	Male	No	NA	NA	NA	NA	NA
SRR1609406	0.565935	5.6232	Ileum_Control	Control	Ileum	TRUE	GSE62207	total	RNA-Seq	NA	NA	NA	Female	No	NA	NA	NA	NA	NA
SRR1609407	-0.0953535	3.86777	Ileum_Control	Control	Ileum	TRUE	GSE62207	total	RNA-Seq	NA	NA	NA	Female	No	NA	NA	NA	NA	NA
SRR1609408	0.875293	6.17636	Ileum_Control	Control	Ileum	TRUE	GSE62207	total	RNA-Seq	NA	NA	NA	Female	No	NA	NA	NA	NA	NA
SRR1609409	1.70673	7.15186	Ileum_Control	Control	Ileum	TRUE	GSE62207	total	RNA-Seq	NA	NA	NA	Male	No	NA	NA	NA	NA	NA
SRR1609410	-0.689882	8.14089	Ileum_Control	Control	Ileum	TRUE	GSE62207	total	RNA-Seq	NA	NA	NA	Male	No	NA	NA	NA	NA	NA
SRR1609411	-1.29846	6.24263	Ileum_CD	CD	Ileum	FALSE	GSE62207	total	RNA-Seq	NA	5	NA	Male	No	NA	NA	NA	NA	NA
SRR1609412	5.89399	3.88639	Ileum_CD	CD	Ileum	FALSE	GSE62207	total	RNA-Seq	NA	5	NA	Male	No	NA	NA	NA	NA	NA
SRR1609413	0.615469	7.82161	Ileum_CD	CD	Ileum	FALSE	GSE62207	total	RNA-Seq	NA	5	NA	Male	No	NA	NA	NA	NA	NA
SRR1609414	2.5703	2.6278	Ileum_CD	CD	Ileum	FALSE	GSE62207	total	RNA-Seq	NA	5	NA	Female	No	NA	NA	NA	NA	NA
SRR1609415	5.05178	5.4123	Ileum_CD	CD	Ileum	FALSE	GSE62207	total	RNA-Seq	NA	6	NA	Male	No	NA	NA	NA	NA	NA
SRR1609416	4.75548	5.81654	Ileum_CD	CD	Ileum	FALSE	GSE62207	total	RNA-Seq	NA	6	NA	Female	No	NA	NA	NA	NA	NA
SRR1609417	2.68289	2.3948	Ileum_CD	CD	Ileum	FALSE	GSE62207	total	RNA-Seq	NA	6	NA	Male	No	NA	NA	NA	NA	NA
SRR1609418	3.6345	5.43736	Ileum_CD	CD	Ileum	FALSE	GSE62207	total	RNA-Seq	NA	7	NA	Male	No	NA	NA	NA	NA	NA
SRR1609419	4.95509	3.57127	Ileum_CD	CD	Ileum	FALSE	GSE62207	total	RNA-Seq	NA	7	NA	Male	No	NA	NA	NA	NA	NA
SRR1609420	1.66629	7.12044	Ileum_CD	CD	Ileum	FALSE	GSE62207	total	RNA-Seq	NA	7	NA	Male	No	NA	NA	NA	NA	NA
SRR1609421	-1.95992	7.20054	Ileum_CD	CD	Ileum	FALSE	GSE62207	total	RNA-Seq	NA	7	NA	Male	No	NA	NA	NA	NA	NA
SRR1609422	2.41502	4.79034	Ileum_CD	CD	Ileum	FALSE	GSE62207	total	RNA-Seq	NA	7	NA	Male	No	NA	NA	NA	NA	NA
SRR1609423	-2.38377	2.81261	Ileum_CD	CD	Ileum	FALSE	GSE62207	total	RNA-Seq	NA	8	NA	Male	No	NA	NA	NA	NA	NA
SRR1609424	-2.79259	2.64766	Ileum_CD	CD	Ileum	FALSE	GSE62207	total	RNA-Seq	NA	8	NA	Male	No	NA	NA	NA	NA	NA
SRR1609425	1.62678	5.28808	Ileum_CD	CD	Ileum	FALSE	GSE62207	total	RNA-Seq	NA	8	NA	Male	No	NA	NA	NA	NA	NA
SRR1609426	1.35193	6.51124	Ileum_CD	CD	Ileum	FALSE	GSE62207	total	RNA-Seq	NA	8	NA	Female	No	NA	NA	NA	NA	NA
SRR1609427	-2.04518	4.88746	Ileum_CD	CD	Ileum	FALSE	GSE62207	total	RNA-Seq	NA	8	NA	Male	No	NA	NA	NA	NA	NA
SRR1609428	1.00031	5.741	Ileum_CD	CD	Ileum	FALSE	GSE62207	total	RNA-Seq	NA	8	NA	Male	No	NA	NA	NA	NA	NA
SRR1609429	-3.91182	7.11921	Ileum_CD	CD	Ileum	FALSE	GSE62207	total	RNA-Seq	NA	8	NA	Male	No	NA	NA	NA	NA	NA
SRR1609430	-3.99989	5.98412	Ileum_CD	CD	Ileum	FALSE	GSE62207	total	RNA-Seq	NA	8	NA	Male	No	NA	NA	NA	NA	NA
SRR1609431	2.36216	6.10171	Ileum_CD	CD	Ileum	FALSE	GSE62207	total	RNA-Seq	NA	9	NA	Female	No	NA	NA	NA	NA	NA
SRR1609432	1.42884	5.70666	Ileum_CD	CD	Ileum	FALSE	GSE62207	total	RNA-Seq	NA	9	NA	Female	No	NA	NA	NA	NA	NA
SRR1609433	-4.6455	6.79331	Ileum_CD	CD	Ileum	FALSE	GSE62207	total	RNA-Seq	NA	9	NA	Female	No	NA	NA	NA	NA	NA
SRR1609434	-2.05594	3.91445	Ileum_CD	CD	Ileum	FALSE	GSE62207	total	RNA-Seq	NA	9	NA	Female	No	NA	NA	NA	NA	NA
SRR1609435	-5.53166	6.28319	Ileum_CD	CD	Ileum	FALSE	GSE62207	total	RNA-Seq	NA	9	NA	Male	No	NA	NA	NA	NA	NA
SRR1609436	-2.05381	6.87572	Ileum_CD	CD	Ileum	FALSE	GSE62207	total	RNA-Seq	NA	9	NA	Male	No	NA	NA	NA	NA	NA
SRR1609437	0.139716	4.64659	Ileum_CD	CD	Ileum	FALSE	GSE62207	total	RNA-Seq	NA	9	NA	Female	No	NA	NA	NA	NA	NA
SRR1609438	-2.02783	3.18818	Ileum_CD	CD	Ileum	FALSE	GSE62207	total	RNA-Seq	NA	9	NA	Male	No	NA	NA	NA	NA	NA
SRR1609439	-5.06905	6.51342	Ileum_CD	CD	Ileum	FALSE	GSE62207	total	RNA-Seq	NA	9	NA	Female	No	NA	NA	NA	NA	NA
SRR1609440	-3.85822	7.27565	Ileum_CD	CD	Ileum	FALSE	GSE62207	total	RNA-Seq	NA	9	NA	Male	No	NA	NA	NA	NA	NA
SRR1609441	5.3208	4.09314	Ileum_CD	CD	Ileum	FALSE	GSE62207	total	RNA-Seq	NA	9	NA	Male	No	NA	NA	NA	NA	NA
SRR1609442	0.64561	4.94218	Ileum_CD	CD	Ileum	FALSE	GSE62207	total	RNA-Seq	NA	9	NA	Female	No	NA	NA	NA	NA	NA
SRR1609443	-4.78888	6.61945	Ileum_CD	CD	Ileum	FALSE	GSE62207	total	RNA-Seq	NA	9	NA	Female	No	NA	NA	NA	NA	NA
SRR1609444	5.0776	4.92209	Ileum_CD	CD	Ileum	FALSE	GSE62207	total	RNA-Seq	NA	9	NA	Male	No	NA	NA	NA	NA	NA
SRR1609445	4.84396	4.15856	Ileum_CD	CD	Ileum	FALSE	GSE62207	total	RNA-Seq	NA	9	NA	Male	No	NA	NA	NA	NA	NA
SRR1609446	-1.62466	6.65008	Ileum_CD	CD	Ileum	FALSE	GSE62207	total	RNA-Seq	NA	9	NA	Female	No	NA	NA	NA	NA	NA
SRR1609447	-3.05081	1.15401	Ileum_CD	CD	Ileum	FALSE	GSE62207	total	RNA-Seq	NA	9	NA	Female	No	NA	NA	NA	NA	NA
SRR1609448	0.538521	5.35281	Ileum_CD	CD	Ileum	FALSE	GSE62207	total	RNA-Seq	NA	9	NA	Male	No	NA	NA	NA	NA	NA
SRR1609449	3.13928	3.15705	Ileum_CD	CD	Ileum	FALSE	GSE62207	total	RNA-Seq	NA	9	NA	Male	No	NA	NA	NA	NA	NA
SRR1609450	1.48303	5.38757	Ileum_CD	CD	Ileum	FALSE	GSE62207	total	RNA-Seq	NA	9	NA	Male	No	NA	NA	NA	NA	NA
SRR1609451	-4.16991	3.91698	Ileum_CD	CD	Ileum	FALSE	GSE62207	total	RNA-Seq	NA	10	NA	Female	No	NA	NA	NA	NA	NA
SRR1609452	-3.04838	1.11988	Ileum_CD	CD	Ileum	FALSE	GSE62207	total	RNA-Seq	NA	10	NA	Male	No	NA	NA	NA	NA	NA
SRR1609453	4.49895	4.52341	Ileum_CD	CD	Ileum	FALSE	GSE62207	total	RNA-Seq	NA	10	NA	Male	No	NA	NA	NA	NA	NA
SRR1609454	2.30765	4.70158	Ileum_CD	CD	Ileum	FALSE	GSE62207	total	RNA-Seq	NA	10	NA	Female	No	NA	NA	NA	NA	NA
SRR1609455	-3.0958	1.15701	Ileum_CD	CD	Ileum	FALSE	GSE62207	total	RNA-Seq	NA	10	NA	Male	No	NA	NA	NA	NA	NA
SRR1609456	2.66545	4.38009	Ileum_CD	CD	Ileum	FALSE	GSE62207	total	RNA-Seq	NA	10	NA	Male	No	NA	NA	NA	NA	NA
SRR1609457	-1.95015	6.80701	Ileum_CD	CD	Ileum	FALSE	GSE62207	total	RNA-Seq	NA	10	NA	Male	No	NA	NA	NA	NA	NA
SRR1609458	-3.04243	1.12788	Ileum_CD	CD	Ileum	FALSE	GSE62207	total	RNA-Seq	NA	10	NA	Female	No	NA	NA	NA	NA	NA
SRR1609459	5.46382	3.94719	Ileum_CD	CD	Ileum	FALSE	GSE62207	total	RNA-Seq	NA	10	NA	Male	No	NA	NA	NA	NA	NA
SRR1609460	2.15027	6.71556	Ileum_CD	CD	Ileum	FALSE	GSE62207	total	RNA-Seq	NA	10	NA	Female	No	NA	NA	NA	NA	NA
SRR1609461	-1.94805	7.82706	Ileum_CD	CD	Ileum	FALSE	GSE62207	total	RNA-Seq	NA	10	NA	Male	No	NA	NA	NA	NA	NA
SRR1609462	-2.39284	6.36123	Ileum_CD	CD	Ileum	FALSE	GSE62207	total	RNA-Seq	NA	10	NA	Female	No	NA	NA	NA	NA	NA
SRR1609463	-2.79079	7.22989	Ileum_CD	CD	Ileum	FALSE	GSE62207	total	RNA-Seq	NA	10	NA	Male	No	NA	NA	NA	NA	NA
SRR1609464	-4.63	6.14434	Ileum_CD	CD	Ileum	FALSE	GSE62207	total	RNA-Seq	NA	10	NA	Female	No	NA	NA	NA	NA	NA
SRR1609465	2.19359	6.50421	Ileum_CD	CD	Ileum	FALSE	GSE62207	total	RNA-Seq	NA	10	NA	Male	No	NA	NA	NA	NA	NA
SRR1609466	-2.96596	1.06582	Ileum_CD	CD	Ileum	FALSE	GSE62207	total	RNA-Seq	NA	11	NA	Male	No	NA	NA	NA	NA	NA
SRR1609467	-4.29856	3.87799	Ileum_CD	CD	Ileum	FALSE	GSE62207	total	RNA-Seq	NA	11	NA	Male	No	NA	NA	NA	NA	NA
SRR1609468	4.97878	5.38484	Ileum_CD	CD	Ileum	FALSE	GSE62207	total	RNA-Seq	NA	11	NA	Male	No	NA	NA	NA	NA	NA
SRR1609469	6.40367	3.50282	Ileum_CD	CD	Ileum	FALSE	GSE62207	total	RNA-Seq	NA	11	NA	Male	No	NA	NA	NA	NA	NA
SRR1609470	2.94331	4.18227	Ileum_CD	CD	Ileum	FALSE	GSE62207	total	RNA-Seq	NA	11	NA	Female	No	NA	NA	NA	NA	NA
SRR1609471	-1.34395	7.71694	Ileum_CD	CD	Ileum	FALSE	GSE62207	total	RNA-Seq	NA	11	NA	Female	No	NA	NA	NA	NA	NA
SRR1609472	-2.73323	2.47376	Ileum_CD	CD	Ileum	FALSE	GSE62207	total	RNA-Seq	NA	11	NA	Male	No	NA	NA	NA	NA	NA
SRR1609473	-2.27724	3.18247	Ileum_CD	CD	Ileum	FALSE	GSE62207	total	RNA-Seq	NA	11	NA	Female	No	NA	NA	NA	NA	NA
SRR1609474	0.310416	5.23849	Ileum_CD	CD	Ileum	FALSE	GSE62207	total	RNA-Seq	NA	11	NA	Female	No	NA	NA	NA	NA	NA
SRR1609475	-1.87804	3.90252	Ileum_CD	CD	Ileum	FALSE	GSE62207	total	RNA-Seq	NA	11	NA	Female	No	NA	NA	NA	NA	NA
SRR1609476	6.45439	3.86506	Ileum_CD	CD	Ileum	FALSE	GSE62207	total	RNA-Seq	NA	11	NA	Male	No	NA	NA	NA	NA	NA
SRR1609477	-1.95711	4.62059	Ileum_CD	CD	Ileum	FALSE	GSE62207	total	RNA-Seq	NA	11	NA	Female	No	NA	NA	NA	NA	NA
SRR1609478	-0.857143	4.67149	Ileum_CD	CD	Ileum	FALSE	GSE62207	total	RNA-Seq	NA	11	NA	Male	No	NA	NA	NA	NA	NA
SRR1609479	1.2498	5.3053	Ileum_CD	CD	Ileum	FALSE	GSE62207	total	RNA-Seq	NA	11	NA	Male	No	NA	NA	NA	NA	NA
SRR1609480	6.13993	3.80254	Ileum_CD	CD	Ileum	FALSE	GSE62207	total	RNA-Seq	NA	11	NA	Female	No	NA	NA	NA	NA	NA
SRR1609481	3.65718	4.52543	Ileum_CD	CD	Ileum	FALSE	GSE62207	total	RNA-Seq	NA	12	NA	Male	No	NA	NA	NA	NA	NA
SRR1609482	-3.11116	6.40059	Ileum_CD	CD	Ileum	FALSE	GSE62207	total	RNA-Seq	NA	12	NA	Male	No	NA	NA	NA	NA	NA
SRR1609483	2.51481	2.48996	Ileum_CD	CD	Ileum	FALSE	GSE62207	total	RNA-Seq	NA	12	NA	Male	No	NA	NA	NA	NA	NA
SRR1609484	-2.14389	4.57336	Ileum_CD	CD	Ileum	FALSE	GSE62207	total	RNA-Seq	NA	12	NA	Female	No	NA	NA	NA	NA	NA
SRR1609485	3.40014	3.10174	Ileum_CD	CD	Ileum	FALSE	GSE62207	total	RNA-Seq	NA	12	NA	Male	No	NA	NA	NA	NA	NA
SRR1609486	-3.06429	6.55082	Ileum_CD	CD	Ileum	FALSE	GSE62207	total	RNA-Seq	NA	12	NA	Male	No	NA	NA	NA	NA	NA
SRR1609487	-2.83178	7.70479	Ileum_CD	CD	Ileum	FALSE	GSE62207	total	RNA-Seq	NA	12	NA	Male	No	NA	NA	NA	NA	NA
SRR1609488	-2.51632	6.9947	Ileum_CD	CD	Ileum	FALSE	GSE62207	total	RNA-Seq	NA	12	NA	Female	No	NA	NA	NA	NA	NA
SRR1609489	1.16784	6.0316	Ileum_CD	CD	Ileum	FALSE	GSE62207	total	RNA-Seq	NA	12	NA	Female	No	NA	NA	NA	NA	NA
SRR1609490	-5.54026	5.8812	Ileum_CD	CD	Ileum	FALSE	GSE62207	total	RNA-Seq	NA	12	NA	Female	No	NA	NA	NA	NA	NA
SRR1609491	-2.71258	7.37891	Ileum_CD	CD	Ileum	FALSE	GSE62207	total	RNA-Seq	NA	12	NA	Male	No	NA	NA	NA	NA	NA
SRR1609492	6.6867	3.85739	Ileum_CD	CD	Ileum	FALSE	GSE62207	total	RNA-Seq	NA	12	NA	Female	No	NA	NA	NA	NA	NA
SRR1609493	-2.26802	7.0107	Ileum_CD	CD	Ileum	FALSE	GSE62207	total	RNA-Seq	NA	12	NA	Male	No	NA	NA	NA	NA	NA
SRR1609494	4.17535	4.26169	Ileum_CD	CD	Ileum	FALSE	GSE62207	total	RNA-Seq	NA	12	NA	Female	No	NA	NA	NA	NA	NA
SRR1609495	5.17978	4.83242	Ileum_CD	CD	Ileum	FALSE	GSE62207	total	RNA-Seq	NA	12	NA	Male	No	NA	NA	NA	NA	NA
SRR1609496	-3.29877	6.40468	Ileum_CD	CD	Ileum	FALSE	GSE62207	total	RNA-Seq	NA	12	NA	Male	No	NA	NA	NA	NA	NA
SRR1609497	4.98433	5.49155	Ileum_CD	CD	Ileum	FALSE	GSE62207	total	RNA-Seq	NA	12	NA	Female	No	NA	NA	NA	NA	NA
SRR1609498	-2.09225	7.60409	Ileum_CD	CD	Ileum	FALSE	GSE62207	total	RNA-Seq	NA	13	NA	Male	No	NA	NA	NA	NA	NA
SRR1609499	1.25726	5.63402	Ileum_CD	CD	Ileum	FALSE	GSE62207	total	RNA-Seq	NA	13	NA	Male	No	NA	NA	NA	NA	NA
SRR1609500	-3.23479	7.01678	Ileum_CD	CD	Ileum	FALSE	GSE62207	total	RNA-Seq	NA	13	NA	Male	No	NA	NA	NA	NA	NA
SRR1609501	4.67205	3.7443	Ileum_CD	CD	Ileum	FALSE	GSE62207	total	RNA-Seq	NA	13	NA	Male	No	NA	NA	NA	NA	NA
SRR1609502	1.87432	4.72658	Ileum_CD	CD	Ileum	FALSE	GSE62207	total	RNA-Seq	NA	13	NA	Female	No	NA	NA	NA	NA	NA
SRR1609503	-2.90193	1.12576	Ileum_CD	CD	Ileum	FALSE	GSE62207	total	RNA-Seq	NA	13	NA	Female	No	NA	NA	NA	NA	NA
SRR1609504	5.3276	5.09997	Ileum_CD	CD	Ileum	FALSE	GSE62207	total	RNA-Seq	NA	13	NA	Female	No	NA	NA	NA	NA	NA
SRR1609505	-3.38855	7.1095	Ileum_CD	CD	Ileum	FALSE	GSE62207	total	RNA-Seq	NA	13	NA	Male	No	NA	NA	NA	NA	NA
SRR1609506	-0.178405	3.86668	Ileum_CD	CD	Ileum	FALSE	GSE62207	total	RNA-Seq	NA	13	NA	Male	No	NA	NA	NA	NA	NA
SRR1609507	-3.46426	6.21246	Ileum_CD	CD	Ileum	FALSE	GSE62207	total	RNA-Seq	NA	13	NA	Male	No	NA	NA	NA	NA	NA
SRR1609508	6.39972	3.89117	Ileum_CD	CD	Ileum	FALSE	GSE62207	total	RNA-Seq	NA	13	NA	Male	No	NA	NA	NA	NA	NA
SRR1609509	0.982317	5.85145	Ileum_CD	CD	Ileum	FALSE	GSE62207	total	RNA-Seq	NA	13	NA	Male	No	NA	NA	NA	NA	NA
SRR1609510	3.95757	4.41634	Ileum_CD	CD	Ileum	FALSE	GSE62207	total	RNA-Seq	NA	14	NA	Male	No	NA	NA	NA	NA	NA
SRR1609511	-0.706926	5.03688	Ileum_CD	CD	Ileum	FALSE	GSE62207	total	RNA-Seq	NA	14	NA	Male	No	NA	NA	NA	NA	NA
SRR1609512	-4.55843	5.83236	Ileum_CD	CD	Ileum	FALSE	GSE62207	total	RNA-Seq	NA	14	NA	Male	No	NA	NA	NA	NA	NA
SRR1609513	-4.16199	5.94724	Ileum_CD	CD	Ileum	FALSE	GSE62207	total	RNA-Seq	NA	14	NA	Female	No	NA	NA	NA	NA	NA
SRR1609514	-2.61581	2.3763	Ileum_CD	CD	Ileum	FALSE	GSE62207	total	RNA-Seq	NA	14	NA	Male	No	NA	NA	NA	NA	NA
SRR1609515	4.0439	4.46361	Ileum_CD	CD	Ileum	FALSE	GSE62207	total	RNA-Seq	NA	14	NA	Male	No	NA	NA	NA	NA	NA
SRR1609516	3.27915	3.82531	Ileum_CD	CD	Ileum	FALSE	GSE62207	total	RNA-Seq	NA	14	NA	Female	No	NA	NA	NA	NA	NA
SRR1609517	-1.53275	6.44151	Ileum_CD	CD	Ileum	FALSE	GSE62207	total	RNA-Seq	NA	14	NA	Female	No	NA	NA	NA	NA	NA
SRR1609518	5.15758	5.1351	Ileum_CD	CD	Ileum	FALSE	GSE62207	total	RNA-Seq	NA	14	NA	Female	No	NA	NA	NA	NA	NA
SRR1609519	-3.69179	6.85923	Ileum_CD	CD	Ileum	FALSE	GSE62207	total	RNA-Seq	NA	14	NA	Female	No	NA	NA	NA	NA	NA
SRR1609520	-2.38377	2.83251	Ileum_CD	CD	Ileum	FALSE	GSE62207	total	RNA-Seq	NA	14	NA	Female	No	NA	NA	NA	NA	NA
SRR1609521	-4.01543	6.09094	Ileum_CD	CD	Ileum	FALSE	GSE62207	total	RNA-Seq	NA	14	NA	Male	No	NA	NA	NA	NA	NA
SRR1609522	-4.23905	3.65802	Ileum_CD	CD	Ileum	FALSE	GSE62207	total	RNA-Seq	NA	14	NA	Male	No	NA	NA	NA	NA	NA
SRR1609523	4.55489	3.44866	Ileum_CD	CD	Ileum	FALSE	GSE62207	total	RNA-Seq	NA	14	NA	Male	No	NA	NA	NA	NA	NA
SRR1609524	-0.632672	5.36381	Ileum_CD	CD	Ileum	FALSE	GSE62207	total	RNA-Seq	NA	15	NA	Male	No	NA	NA	NA	NA	NA
SRR1609525	-1.96546	7.63595	Ileum_CD	CD	Ileum	FALSE	GSE62207	total	RNA-Seq	NA	15	NA	Female	No	NA	NA	NA	NA	NA
SRR1609526	-4.39367	4.08452	Ileum_CD	CD	Ileum	FALSE	GSE62207	total	RNA-Seq	NA	15	NA	Male	No	NA	NA	NA	NA	NA
SRR1609527	-2.12597	7.6664	Ileum_CD	CD	Ileum	FALSE	GSE62207	total	RNA-Seq	NA	15	NA	Male	No	NA	NA	NA	NA	NA
SRR1609528	2.90869	4.77005	Ileum_CD	CD	Ileum	FALSE	GSE62207	total	RNA-Seq	NA	15	NA	Female	No	NA	NA	NA	NA	NA
SRR1609529	-5.73699	5.60792	Ileum_CD	CD	Ileum	FALSE	GSE62207	total	RNA-Seq	NA	15	NA	Female	No	NA	NA	NA	NA	NA
SRR1609530	-3.15751	6.36265	Ileum_CD	CD	Ileum	FALSE	GSE62207	total	RNA-Seq	NA	15	NA	Male	No	NA	NA	NA	NA	NA
SRR1609531	1.16995	5.79303	Ileum_CD	CD	Ileum	FALSE	GSE62207	total	RNA-Seq	NA	15	NA	Male	No	NA	NA	NA	NA	NA
SRR1609532	-4.46666	6.49862	Ileum_CD	CD	Ileum	FALSE	GSE62207	total	RNA-Seq	NA	15	NA	Female	No	NA	NA	NA	NA	NA
SRR1609533	-5.63448	5.25337	Ileum_CD	CD	Ileum	FALSE	GSE62207	total	RNA-Seq	NA	15	NA	Female	No	NA	NA	NA	NA	NA
SRR1609534	2.93002	2.02445	Ileum_CD	CD	Ileum	FALSE	GSE62207	total	RNA-Seq	NA	15	NA	Female	No	NA	NA	NA	NA	NA
SRR1609535	2.21464	6.80721	Ileum_CD	CD	Ileum	FALSE	GSE62207	total	RNA-Seq	NA	15	NA	Male	No	NA	NA	NA	NA	NA
SRR1609536	-1.85738	6.67562	Ileum_CD	CD	Ileum	FALSE	GSE62207	total	RNA-Seq	NA	15	NA	Male	No	NA	NA	NA	NA	NA
SRR1609537	0.83177	6.16774	Ileum_CD	CD	Ileum	FALSE	GSE62207	total	RNA-Seq	NA	15	NA	Female	No	NA	NA	NA	NA	NA
SRR1609538	4.75981	3.88051	Ileum_CD	CD	Ileum	FALSE	GSE62207	total	RNA-Seq	NA	16	NA	Male	No	NA	NA	NA	NA	NA
SRR1609539	3.27607	3.83164	Ileum_CD	CD	Ileum	FALSE	GSE62207	total	RNA-Seq	NA	16	NA	Female	No	NA	NA	NA	NA	NA
SRR1609540	5.56252	4.5376	Ileum_CD	CD	Ileum	FALSE	GSE62207	total	RNA-Seq	NA	16	NA	Male	No	NA	NA	NA	NA	NA
SRR1609541	-2.39247	2.73747	Ileum_CD	CD	Ileum	FALSE	GSE62207	total	RNA-Seq	NA	16	NA	Female	No	NA	NA	NA	NA	NA
SRR1609542	1.07954	5.80253	Ileum_CD	CD	Ileum	FALSE	GSE62207	total	RNA-Seq	NA	16	NA	Female	No	NA	NA	NA	NA	NA
SRR1609543	-2.08962	4.81118	Ileum_CD	CD	Ileum	FALSE	GSE62207	total	RNA-Seq	NA	16	NA	Male	No	NA	NA	NA	NA	NA
SRR1609544	4.8111	6.46244	Ileum_CD	CD	Ileum	FALSE	GSE62207	total	RNA-Seq	NA	16	NA	Male	No	NA	NA	NA	NA	NA
SRR1609545	-4.81155	5.9577	Ileum_CD	CD	Ileum	FALSE	GSE62207	total	RNA-Seq	NA	16	NA	Male	No	NA	NA	NA	NA	NA
SRR1609546	5.89868	3.99351	Ileum_CD	CD	Ileum	FALSE	GSE62207	total	RNA-Seq	NA	16	NA	Female	No	NA	NA	NA	NA	NA
SRR1609547	2.69765	2.34715	Ileum_CD	CD	Ileum	FALSE	GSE62207	total	RNA-Seq	NA	16	NA	Male	No	NA	NA	NA	NA	NA
SRR1609548	-3.94567	7.2705	Ileum_CD	CD	Ileum	FALSE	GSE62207	total	RNA-Seq	NA	16	NA	Male	No	NA	NA	NA	NA	NA
SRR1609549	0.482073	5.66556	Ileum_CD	CD	Ileum	FALSE	GSE62207	total	RNA-Seq	NA	16	NA	Female	No	NA	NA	NA	NA	NA
SRR1609550	6.75691	3.84494	Ileum_CD	CD	Ileum	FALSE	GSE62207	total	RNA-Seq	NA	16	NA	Male	No	NA	NA	NA	NA	NA
SRR1609551	2.72673	4.28618	Ileum_CD	CD	Ileum	FALSE	GSE62207	total	RNA-Seq	NA	16	NA	Male	No	NA	NA	NA	NA	NA
SRR1609552	-3.14826	6.87486	Ileum_CD	CD	Ileum	FALSE	GSE62207	total	RNA-Seq	NA	16	NA	Male	No	NA	NA	NA	NA	NA
SRR1609553	-3.09924	7.35435	Ileum_CD	CD	Ileum	FALSE	GSE62207	total	RNA-Seq	NA	16	NA	Female	No	NA	NA	NA	NA	NA
SRR1609554	-3.37765	6.84858	Ileum_CD	CD	Ileum	FALSE	GSE62207	total	RNA-Seq	NA	17	NA	Male	No	NA	NA	NA	NA	NA
SRR1609555	-1.99703	6.51528	Ileum_CD	CD	Ileum	FALSE	GSE62207	total	RNA-Seq	NA	17	NA	Male	No	NA	NA	NA	NA	NA
SRR1609556	-4.06039	3.4366	Ileum_CD	CD	Ileum	FALSE	GSE62207	total	RNA-Seq	NA	17	NA	Female	No	NA	NA	NA	NA	NA
SRR1609557	3.66828	3.58129	Ileum_CD	CD	Ileum	FALSE	GSE62207	total	RNA-Seq	NA	17	NA	Female	No	NA	NA	NA	NA	NA
SRR1609558	2.8747	4.30757	Ileum_CD	CD	Ileum	FALSE	GSE62207	total	RNA-Seq	NA	17	NA	Male	No	NA	NA	NA	NA	NA
SRR1609559	-5.58775	5.52739	Ileum_CD	CD	Ileum	FALSE	GSE62207	total	RNA-Seq	NA	17	NA	Male	No	NA	NA	NA	NA	NA
SRR1609560	1.95837	6.5423	Ileum_CD	CD	Ileum	FALSE	GSE62207	total	RNA-Seq	NA	17	NA	Male	No	NA	NA	NA	NA	NA
SRR1609561	-3.65269	7.03181	Ileum_CD	CD	Ileum	FALSE	GSE62207	total	RNA-Seq	NA	17	NA	Male	No	NA	NA	NA	NA	NA
SRR1609562	1.77405	5.28853	Ileum_CD	CD	Ileum	FALSE	GSE62207	total	RNA-Seq	NA	17	NA	Male	No	NA	NA	NA	NA	NA
SRR1609563	-2.016	7.14457	Ileum_CD	CD	Ileum	FALSE	GSE62207	total	RNA-Seq	NA	5	NA	Female	No	NA	NA	NA	NA	NA
SRR1609564	4.91636	5.44757	Ileum_CD	CD	Ileum	FALSE	GSE62207	total	RNA-Seq	NA	8	NA	Male	No	NA	NA	NA	NA	NA
SRR1609565	0.105583	6.14045	Ileum_CD	CD	Ileum	FALSE	GSE62207	total	RNA-Seq	NA	9	NA	Female	No	NA	NA	NA	NA	NA
SRR1609566	5.04416	3.62305	Ileum_CD	CD	Ileum	FALSE	GSE62207	total	RNA-Seq	NA	9	NA	Male	No	NA	NA	NA	NA	NA
SRR1609567	-3.00455	1.11739	Ileum_CD	CD	Ileum	FALSE	GSE62207	total	RNA-Seq	NA	9	NA	Male	No	NA	NA	NA	NA	NA
SRR1609568	0.554452	7.90641	Ileum_CD	CD	Ileum	FALSE	GSE62207	total	RNA-Seq	NA	10	NA	Female	No	NA	NA	NA	NA	NA
SRR1609569	-3.52312	7.18091	Ileum_CD	CD	Ileum	FALSE	GSE62207	total	RNA-Seq	NA	10	NA	Female	No	NA	NA	NA	NA	NA
SRR1609570	-4.37079	4.10837	Ileum_CD	CD	Ileum	FALSE	GSE62207	total	RNA-Seq	NA	10	NA	Female	No	NA	NA	NA	NA	NA
SRR1609571	-4.4407	3.84006	Ileum_CD	CD	Ileum	FALSE	GSE62207	total	RNA-Seq	NA	10	NA	Male	No	NA	NA	NA	NA	NA
SRR1609572	-1.67393	6.39809	Ileum_CD	CD	Ileum	FALSE	GSE62207	total	RNA-Seq	NA	11	NA	Female	No	NA	NA	NA	NA	NA
SRR1609573	-4.16857	3.53739	Ileum_CD	CD	Ileum	FALSE	GSE62207	total	RNA-Seq	NA	11	NA	Male	No	NA	NA	NA	NA	NA
SRR1609574	4.61265	5.90066	Ileum_CD	CD	Ileum	FALSE	GSE62207	total	RNA-Seq	NA	11	NA	Male	No	NA	NA	NA	NA	NA
SRR1609575	-2.8992	2.55498	Ileum_CD	CD	Ileum	FALSE	GSE62207	total	RNA-Seq	NA	11	NA	Male	No	NA	NA	NA	NA	NA
SRR1609576	1.484	5.32187	Ileum_CD	CD	Ileum	FALSE	GSE62207	total	RNA-Seq	NA	11	NA	Male	No	NA	NA	NA	NA	NA
SRR1609577	4.58123	4.95944	Ileum_CD	CD	Ileum	FALSE	GSE62207	total	RNA-Seq	NA	11	NA	Male	No	NA	NA	NA	NA	NA
SRR1609578	4.37853	4.08233	Ileum_CD	CD	Ileum	FALSE	GSE62207	total	RNA-Seq	NA	11	NA	Male	No	NA	NA	NA	NA	NA
SRR1609579	4.8784	6.41705	Ileum_CD	CD	Ileum	FALSE	GSE62207	total	RNA-Seq	NA	11	NA	Male	No	NA	NA	NA	NA	NA
SRR1609580	2.55197	4.28755	Ileum_CD	CD	Ileum	FALSE	GSE62207	total	RNA-Seq	NA	11	NA	Male	No	NA	NA	NA	NA	NA
SRR1609581	-5.77439	5.41637	Ileum_CD	CD	Ileum	FALSE	GSE62207	total	RNA-Seq	NA	12	NA	Male	No	NA	NA	NA	NA	NA
SRR1609582	-5.2707	6.15434	Ileum_CD	CD	Ileum	FALSE	GSE62207	total	RNA-Seq	NA	12	NA	Female	No	NA	NA	NA	NA	NA
SRR1609583	-5.70144	5.51104	Ileum_CD	CD	Ileum	FALSE	GSE62207	total	RNA-Seq	NA	12	NA	Female	No	NA	NA	NA	NA	NA
SRR1609584	-4.38896	4.25361	Ileum_CD	CD	Ileum	FALSE	GSE62207	total	RNA-Seq	NA	12	NA	Male	No	NA	NA	NA	NA	NA
SRR1609585	-3.86077	7.05399	Ileum_CD	CD	Ileum	FALSE	GSE62207	total	RNA-Seq	NA	12	NA	Female	No	NA	NA	NA	NA	NA
SRR1609586	-5.85949	4.84673	Ileum_CD	CD	Ileum	FALSE	GSE62207	total	RNA-Seq	NA	12	NA	Female	No	NA	NA	NA	NA	NA
SRR1609587	2.70962	2.38538	Ileum_CD	CD	Ileum	FALSE	GSE62207	total	RNA-Seq	NA	13	NA	Female	No	NA	NA	NA	NA	NA
SRR1609588	-3.00955	7.41864	Ileum_CD	CD	Ileum	FALSE	GSE62207	total	RNA-Seq	NA	13	NA	Male	No	NA	NA	NA	NA	NA
SRR1609589	2.95364	4.27789	Ileum_CD	CD	Ileum	FALSE	GSE62207	total	RNA-Seq	NA	13	NA	Female	No	NA	NA	NA	NA	NA
SRR1609590	2.88781	2.88892	Ileum_CD	CD	Ileum	FALSE	GSE62207	total	RNA-Seq	NA	13	NA	Male	No	NA	NA	NA	NA	NA
SRR1609591	5.25826	4.10824	Ileum_CD	CD	Ileum	FALSE	GSE62207	total	RNA-Seq	NA	13	NA	Male	No	NA	NA	NA	NA	NA
SRR1609592	2.48198	4.66055	Ileum_CD	CD	Ileum	FALSE	GSE62207	total	RNA-Seq	NA	13	NA	Male	No	NA	NA	NA	NA	NA
SRR1609593	4.21723	3.36532	Ileum_CD	CD	Ileum	FALSE	GSE62207	total	RNA-Seq	NA	13	NA	Female	No	NA	NA	NA	NA	NA
SRR1609594	-2.08387	3.67781	Ileum_CD	CD	Ileum	FALSE	GSE62207	total	RNA-Seq	NA	13	NA	Female	No	NA	NA	NA	NA	NA
SRR1609595	2.14657	6.87209	Ileum_CD	CD	Ileum	FALSE	GSE62207	total	RNA-Seq	NA	13	NA	Male	No	NA	NA	NA	NA	NA
SRR1609596	1.16662	5.82169	Ileum_CD	CD	Ileum	FALSE	GSE62207	total	RNA-Seq	NA	14	NA	Male	No	NA	NA	NA	NA	NA
SRR1609597	4.95431	3.60556	Ileum_CD	CD	Ileum	FALSE	GSE62207	total	RNA-Seq	NA	14	NA	Male	No	NA	NA	NA	NA	NA
SRR1609598	-1.52444	3.5986	Ileum_CD	CD	Ileum	FALSE	GSE62207	total	RNA-Seq	NA	14	NA	Male	No	NA	NA	NA	NA	NA
SRR1609599	-2.16605	3.71041	Ileum_CD	CD	Ileum	FALSE	GSE62207	total	RNA-Seq	NA	15	NA	Male	No	NA	NA	NA	NA	NA
SRR1609600	-5.702	5.48982	Ileum_CD	CD	Ileum	FALSE	GSE62207	total	RNA-Seq	NA	15	NA	Male	No	NA	NA	NA	NA	NA
SRR1609601	-0.0125504	7.28105	Ileum_CD	CD	Ileum	FALSE	GSE62207	total	RNA-Seq	NA	15	NA	Male	No	NA	NA	NA	NA	NA
SRR1609602	-3.03703	1.26032	Ileum_CD	CD	Ileum	FALSE	GSE62207	total	RNA-Seq	NA	15	NA	Male	No	NA	NA	NA	NA	NA
SRR1609603	5.50502	5.21089	Ileum_CD	CD	Ileum	FALSE	GSE62207	total	RNA-Seq	NA	15	NA	Female	No	NA	NA	NA	NA	NA
SRR1609604	4.04163	4.21437	Ileum_CD	CD	Ileum	FALSE	GSE62207	total	RNA-Seq	NA	15	NA	Male	No	NA	NA	NA	NA	NA
SRR1609605	2.41122	4.88135	Ileum_CD	CD	Ileum	FALSE	GSE62207	total	RNA-Seq	NA	15	NA	Male	No	NA	NA	NA	NA	NA
SRR1609606	-1.54763	6.48979	Ileum_CD	CD	Ileum	FALSE	GSE62207	total	RNA-Seq	NA	15	NA	Female	No	NA	NA	NA	NA	NA
SRR1609607	-1.89336	6.35924	Ileum_CD	CD	Ileum	FALSE	GSE62207	total	RNA-Seq	NA	15	NA	Female	No	NA	NA	NA	NA	NA
SRR1609608	-4.58345	7.28628	Ileum_CD	CD	Ileum	FALSE	GSE62207	total	RNA-Seq	NA	16	NA	Female	No	NA	NA	NA	NA	NA
SRR1609609	-5.60622	5.23758	Ileum_CD	CD	Ileum	FALSE	GSE62207	total	RNA-Seq	NA	16	NA	Female	No	NA	NA	NA	NA	NA
SRR1609610	5.02204	5.33918	Ileum_CD	CD	Ileum	FALSE	GSE62207	total	RNA-Seq	NA	16	NA	Female	No	NA	NA	NA	NA	NA
SRR1609611	-0.472943	4.42304	Ileum_CD	CD	Ileum	FALSE	GSE62207	total	RNA-Seq	NA	16	NA	Male	No	NA	NA	NA	NA	NA
SRR1609612	-1.94158	7.69289	Ileum_CD	CD	Ileum	FALSE	GSE62207	total	RNA-Seq	NA	16	NA	Male	No	NA	NA	NA	NA	NA
SRR1609613	1.25423	6.20899	Ileum_CD	CD	Ileum	FALSE	GSE62207	total	RNA-Seq	NA	17	NA	Male	No	NA	NA	NA	NA	NA
SRR1609614	-4.2997	6.30071	Ileum_CD	CD	Ileum	FALSE	GSE62207	total	RNA-Seq	NA	17	NA	Female	No	NA	NA	NA	NA	NA
SRR1609615	3.64484	5.20359	Ileum_CD	CD	Ileum	FALSE	GSE62207	total	RNA-Seq	NA	17	NA	Female	No	NA	NA	NA	NA	NA
SRR1609616	6.38216	3.89409	Ileum_CD	CD	Ileum	FALSE	GSE62207	total	RNA-Seq	NA	17	NA	Male	No	NA	NA	NA	NA	NA
SRR1609617	6.92949	3.75241	Ileum_CD	CD	Ileum	FALSE	GSE62207	total	RNA-Seq	NA	17	NA	Female	No	NA	NA	NA	NA	NA
SRR1609618	2.9227	4.36872	Ileum_CD	CD	Ileum	FALSE	GSE62207	total	RNA-Seq	NA	17	NA	Female	No	NA	NA	NA	NA	NA
SRR1609619	4.90743	4.5124	Ileum_CD	CD	Ileum	FALSE	GSE62207	total	RNA-Seq	NA	6	NA	Male	No	NA	NA	NA	NA	NA
SRR1609620	0.27823	6.81958	Ileum_CD	CD	Ileum	FALSE	GSE62207	total	RNA-Seq	NA	7	NA	Male	No	NA	NA	NA	NA	NA
SRR1609621	1.27863	5.31381	Ileum_CD	CD	Ileum	FALSE	GSE62207	total	RNA-Seq	NA	7	NA	Female	No	NA	NA	NA	NA	NA
SRR1609622	-3.52137	2.99004	Ileum_CD	CD	Ileum	FALSE	GSE62207	total	RNA-Seq	NA	7	NA	Female	No	NA	NA	NA	NA	NA
SRR1609623	-5.76815	6.25437	Ileum_CD	CD	Ileum	FALSE	GSE62207	total	RNA-Seq	NA	9	NA	Female	No	NA	NA	NA	NA	NA
SRR1609624	-3.05309	1.14644	Ileum_CD	CD	Ileum	FALSE	GSE62207	total	RNA-Seq	NA	9	NA	Female	No	NA	NA	NA	NA	NA
SRR1609625	-2.42882	8.37941	Ileum_CD	CD	Ileum	FALSE	GSE62207	total	RNA-Seq	NA	9	NA	Female	No	NA	NA	NA	NA	NA
SRR1609626	-2.10426	4.56909	Ileum_CD	CD	Ileum	FALSE	GSE62207	total	RNA-Seq	NA	10	NA	Female	No	NA	NA	NA	NA	NA
SRR1609627	-3.11291	7.56723	Ileum_CD	CD	Ileum	FALSE	GSE62207	total	RNA-Seq	NA	10	NA	Female	No	NA	NA	NA	NA	NA
SRR1609628	1.18748	6.02153	Ileum_CD	CD	Ileum	FALSE	GSE62207	total	RNA-Seq	NA	10	NA	Female	No	NA	NA	NA	NA	NA
SRR1609629	-5.16645	6.26858	Ileum_CD	CD	Ileum	FALSE	GSE62207	total	RNA-Seq	NA	11	NA	Male	No	NA	NA	NA	NA	NA
SRR1609630	0.289721	7.0513	Ileum_CD	CD	Ileum	FALSE	GSE62207	total	RNA-Seq	NA	11	NA	Male	No	NA	NA	NA	NA	NA
SRR1609631	4.73097	5.4542	Ileum_CD	CD	Ileum	FALSE	GSE62207	total	RNA-Seq	NA	11	NA	Male	No	NA	NA	NA	NA	NA
SRR1609632	5.52965	4.71222	Ileum_CD	CD	Ileum	FALSE	GSE62207	total	RNA-Seq	NA	11	NA	Male	No	NA	NA	NA	NA	NA
SRR1609633	0.146075	8.6223	Ileum_CD	CD	Ileum	FALSE	GSE62207	total	RNA-Seq	NA	11	NA	Male	No	NA	NA	NA	NA	NA
SRR1609634	0.661558	5.38678	Ileum_CD	CD	Ileum	FALSE	GSE62207	total	RNA-Seq	NA	11	NA	Male	No	NA	NA	NA	NA	NA
SRR1609635	-2.27195	4.03575	Ileum_CD	CD	Ileum	FALSE	GSE62207	total	RNA-Seq	NA	12	NA	Female	No	NA	NA	NA	NA	NA
SRR1609636	-0.666362	4.39913	Ileum_CD	CD	Ileum	FALSE	GSE62207	total	RNA-Seq	NA	12	NA	Male	No	NA	NA	NA	NA	NA
SRR1609637	-0.611212	8.59871	Ileum_CD	CD	Ileum	FALSE	GSE62207	total	RNA-Seq	NA	12	NA	Male	No	NA	NA	NA	NA	NA
SRR1609638	-5.60474	5.67573	Ileum_CD	CD	Ileum	FALSE	GSE62207	total	RNA-Seq	NA	12	NA	Female	No	NA	NA	NA	NA	NA
SRR1609639	0.705283	6.13196	Ileum_CD	CD	Ileum	FALSE	GSE62207	total	RNA-Seq	NA	12	NA	Female	No	NA	NA	NA	NA	NA
SRR1609640	-3.45619	7.05117	Ileum_CD	CD	Ileum	FALSE	GSE62207	total	RNA-Seq	NA	13	NA	Female	No	NA	NA	NA	NA	NA
SRR1609641	0.198714	7.75245	Ileum_CD	CD	Ileum	FALSE	GSE62207	total	RNA-Seq	NA	13	NA	Male	No	NA	NA	NA	NA	NA
SRR1609642	5.49199	5.27102	Ileum_CD	CD	Ileum	FALSE	GSE62207	total	RNA-Seq	NA	13	NA	Male	No	NA	NA	NA	NA	NA
SRR1609643	-2.78302	7.29167	Ileum_CD	CD	Ileum	FALSE	GSE62207	total	RNA-Seq	NA	13	NA	Female	No	NA	NA	NA	NA	NA
SRR1609644	0.852883	7.12871	Ileum_CD	CD	Ileum	FALSE	GSE62207	total	RNA-Seq	NA	13	NA	Male	No	NA	NA	NA	NA	NA
SRR1609645	-1.96258	6.80292	Ileum_CD	CD	Ileum	FALSE	GSE62207	total	RNA-Seq	NA	13	NA	Female	No	NA	NA	NA	NA	NA
SRR1609646	-4.43981	5.06225	Ileum_CD	CD	Ileum	FALSE	GSE62207	total	RNA-Seq	NA	13	NA	Male	No	NA	NA	NA	NA	NA
SRR1609647	2.17997	6.66417	Ileum_CD	CD	Ileum	FALSE	GSE62207	total	RNA-Seq	NA	14	NA	Female	No	NA	NA	NA	NA	NA
SRR1609648	4.14137	4.14672	Ileum_CD	CD	Ileum	FALSE	GSE62207	total	RNA-Seq	NA	14	NA	Male	No	NA	NA	NA	NA	NA
SRR1609649	-4.99253	6.46504	Ileum_CD	CD	Ileum	FALSE	GSE62207	total	RNA-Seq	NA	14	NA	Male	No	NA	NA	NA	NA	NA
SRR1609650	4.85034	4.10839	Ileum_CD	CD	Ileum	FALSE	GSE62207	total	RNA-Seq	NA	14	NA	Male	No	NA	NA	NA	NA	NA
SRR1609651	-1.93306	7.20729	Ileum_CD	CD	Ileum	FALSE	GSE62207	total	RNA-Seq	NA	14	NA	Female	No	NA	NA	NA	NA	NA
SRR1609652	-4.01467	6.68992	Ileum_CD	CD	Ileum	FALSE	GSE62207	total	RNA-Seq	NA	14	NA	Male	No	NA	NA	NA	NA	NA
SRR1609653	-5.82381	4.94785	Ileum_CD	CD	Ileum	FALSE	GSE62207	total	RNA-Seq	NA	14	NA	Female	No	NA	NA	NA	NA	NA
SRR1609654	-0.702596	5.1233	Ileum_CD	CD	Ileum	FALSE	GSE62207	total	RNA-Seq	NA	14	NA	Female	No	NA	NA	NA	NA	NA
SRR1609655	-2.27116	6.57095	Ileum_CD	CD	Ileum	FALSE	GSE62207	total	RNA-Seq	NA	14	NA	Female	No	NA	NA	NA	NA	NA
SRR1609656	-1.94581	4.3971	Ileum_CD	CD	Ileum	FALSE	GSE62207	total	RNA-Seq	NA	14	NA	Male	No	NA	NA	NA	NA	NA
SRR1609657	-5.37904	6.07646	Ileum_CD	CD	Ileum	FALSE	GSE62207	total	RNA-Seq	NA	14	NA	Female	No	NA	NA	NA	NA	NA
SRR1609658	-0.662872	5.32771	Ileum_CD	CD	Ileum	FALSE	GSE62207	total	RNA-Seq	NA	15	NA	Male	No	NA	NA	NA	NA	NA
SRR1609659	1.26566	6.44528	Ileum_CD	CD	Ileum	FALSE	GSE62207	total	RNA-Seq	NA	15	NA	Male	No	NA	NA	NA	NA	NA
SRR1609660	5.29137	3.92403	Ileum_CD	CD	Ileum	FALSE	GSE62207	total	RNA-Seq	NA	15	NA	Male	No	NA	NA	NA	NA	NA
SRR1609661	3.46017	4.76756	Ileum_CD	CD	Ileum	FALSE	GSE62207	total	RNA-Seq	NA	15	NA	Female	No	NA	NA	NA	NA	NA
SRR1609662	1.29347	7.00831	Ileum_CD	CD	Ileum	FALSE	GSE62207	total	RNA-Seq	NA	16	NA	Female	No	NA	NA	NA	NA	NA
SRR1609663	-1.95646	7.66988	Ileum_CD	CD	Ileum	FALSE	GSE62207	total	RNA-Seq	NA	16	NA	Male	No	NA	NA	NA	NA	NA
SRR1609664	2.25171	6.61196	Ileum_CD	CD	Ileum	FALSE	GSE62207	total	RNA-Seq	NA	16	NA	Male	No	NA	NA	NA	NA	NA
SRR1609665	1.29354	6.12071	Ileum_CD	CD	Ileum	FALSE	GSE62207	total	RNA-Seq	NA	16	NA	Male	No	NA	NA	NA	NA	NA
SRR1609666	0.169022	7.41351	Ileum_CD	CD	Ileum	FALSE	GSE62207	total	RNA-Seq	NA	16	NA	Female	No	NA	NA	NA	NA	NA
SRR1609667	0.00221815	8.58552	Ileum_CD	CD	Ileum	FALSE	GSE62207	total	RNA-Seq	NA	17	NA	Male	No	NA	NA	NA	NA	NA
SRR1609668	-2.95523	1.76839	Ileum_CD	CD	Ileum	FALSE	GSE62207	total	RNA-Seq	NA	17	NA	Male	No	NA	NA	NA	NA	NA
SRR1609669	-5.57834	5.75975	Ileum_CD	CD	Ileum	FALSE	GSE62207	total	RNA-Seq	NA	17	NA	Male	No	NA	NA	NA	NA	NA
SRR1746771	2.73965	5.76903	Ileum_Control	Control	Ileum	TRUE	GSE64801	polyA	RNA-Seq	NA	NA	NA	NA	NA	NA	NA	NA	NA	NA
SRR1746772	2.90901	6.21056	Ileum_Control	Control	Ileum	TRUE	GSE64801	polyA	RNA-Seq	NA	NA	NA	NA	NA	NA	NA	NA	NA	NA
SRR1746773	2.83954	6.23558	Ileum_Control	Control	Ileum	TRUE	GSE64801	polyA	RNA-Seq	NA	NA	NA	NA	NA	NA	NA	NA	NA	NA
SRR1746774	2.99078	5.7981	Ileum_Control	Control	Ileum	TRUE	GSE64801	polyA	RNA-Seq	NA	NA	NA	NA	NA	NA	NA	NA	NA	NA
SRR1746775	4.27556	5.91689	Ileum_Control	Control	Ileum	TRUE	GSE64801	polyA	RNA-Seq	NA	NA	NA	NA	NA	NA	NA	NA	NA	NA
SRR1746776	2.73736	5.48019	Ileum_Control	Control	Ileum	TRUE	GSE64801	polyA	RNA-Seq	NA	NA	NA	NA	NA	NA	NA	NA	NA	NA
SRR1746777	3.49346	6.96047	Ileum_Control	Control	Ileum	TRUE	GSE64801	polyA	RNA-Seq	NA	NA	NA	NA	NA	NA	NA	NA	NA	NA
SRR1746778	3.15424	5.14572	Ileum_Control	Control	Ileum	TRUE	GSE64801	polyA	RNA-Seq	NA	NA	NA	NA	NA	NA	NA	NA	NA	NA
SRR1746779	2.61796	5.77996	Ileum_Control	Control	Ileum	TRUE	GSE64801	polyA	RNA-Seq	NA	NA	NA	NA	NA	NA	NA	NA	NA	NA
SRR1746780	3.193	6.69841	Ileum_Control	Control	Ileum	TRUE	GSE64801	polyA	RNA-Seq	NA	NA	NA	NA	NA	NA	NA	NA	NA	NA
SRR1746781	3.04631	6.438	Ileum_Control	Control	Ileum	TRUE	GSE64801	polyA	RNA-Seq	NA	NA	NA	NA	NA	NA	NA	NA	NA	NA
SRR1746782	-0.697652	5.01626	Ileum_Control	Control	Ileum	TRUE	GSE64801	polyA	RNA-Seq	NA	NA	NA	NA	NA	NA	NA	NA	NA	NA
SRR1746783	3.1891	6.53114	Ileum_Control	Control	Ileum	TRUE	GSE64801	polyA	RNA-Seq	NA	NA	NA	NA	NA	NA	NA	NA	NA	NA
SRR1746784	2.88183	6.16115	Ileum_Control	Control	Ileum	TRUE	GSE64801	polyA	RNA-Seq	NA	NA	NA	NA	NA	NA	NA	NA	NA	NA
SRR1782685	-1.61188	6.70725	Ileum_CD	CD	Ileum	FALSE	GSE57945	total	RNA-Seq	NA	15	NA	Female	No	NA	NA	NA	NA	NA
SRR1782686	-4.23465	3.6475	Ileum_CD	CD	Ileum	FALSE	GSE57945	total	RNA-Seq	NA	14	NA	Male	No	NA	NA	NA	NA	NA
SRR1782687	2.71709	2.38598	Ileum_CD	CD	Ileum	FALSE	GSE57945	total	RNA-Seq	NA	13	NA	Female	No	NA	NA	NA	NA	NA
SRR1782688	-0.663286	5.32581	Ileum_CD	CD	Ileum	FALSE	GSE57945	total	RNA-Seq	NA	15	NA	Male	No	NA	NA	NA	NA	NA
SRR1782689	-4.3525	4.00262	Ileum_CD	CD	Ileum	FALSE	GSE57945	total	RNA-Seq	NA	10	NA	Female	No	NA	NA	NA	NA	NA
SRR1782690	-4.59843	7.31737	Ileum_CD	CD	Ileum	FALSE	GSE57945	total	RNA-Seq	NA	16	NA	Female	No	NA	NA	NA	NA	NA
SRR1782691	-4.22546	6.08527	Ileum_CD	CD	Ileum	FALSE	GSE57945	total	RNA-Seq	NA	14	NA	Male	No	NA	NA	NA	NA	NA
SRR1782692	0.682057	5.41206	Ileum_CD	CD	Ileum	FALSE	GSE57945	total	RNA-Seq	NA	11	NA	Male	No	NA	NA	NA	NA	NA
SRR1782693	-4.83691	6.64717	Ileum_CD	CD	Ileum	FALSE	GSE57945	total	RNA-Seq	NA	9	NA	Female	No	NA	NA	NA	NA	NA
SRR1782694	0.58672	5.35666	Ileum_Control	Control	Ileum	TRUE	GSE57945	total	RNA-Seq	NA	10	NA	Male	No	NA	NA	NA	NA	NA
SRR1782695	0.185747	8.16008	Ileum_Control	Control	Ileum	TRUE	GSE57945	total	RNA-Seq	NA	11	NA	Male	No	NA	NA	NA	NA	NA
SRR1782696	-1.92937	7.18384	Ileum_CD	CD	Ileum	FALSE	GSE57945	total	RNA-Seq	NA	14	NA	Female	No	NA	NA	NA	NA	NA
SRR1782697	0.534134	5.3371	Ileum_CD	CD	Ileum	FALSE	GSE57945	total	RNA-Seq	NA	9	NA	Male	No	NA	NA	NA	NA	NA
SRR1782698	-0.23185	8.43263	Ileum_Control	Control	Ileum	TRUE	GSE57945	total	RNA-Seq	NA	9	NA	Female	No	NA	NA	NA	NA	NA
SRR1782699	2.17757	6.83674	Ileum_CD	CD	Ileum	FALSE	GSE57945	total	RNA-Seq	NA	13	NA	Male	No	NA	NA	NA	NA	NA
SRR1782700	2.47916	4.80167	Ileum_CD	CD	Ileum	FALSE	GSE57945	total	RNA-Seq	NA	15	NA	Male	No	NA	NA	NA	NA	NA
SRR1782701	-3.43228	6.22559	Ileum_CD	CD	Ileum	FALSE	GSE57945	total	RNA-Seq	NA	13	NA	Male	No	NA	NA	NA	NA	NA
SRR1782702	-0.26775	6.15699	Ileum_CD	CD	Ileum	FALSE	GSE57945	total	RNA-Seq	NA	16	NA	Female	No	NA	NA	NA	NA	NA
SRR1782703	-0.0815181	8.69007	Ileum_Control	Control	Ileum	TRUE	GSE57945	total	RNA-Seq	NA	15	NA	Female	No	NA	NA	NA	NA	NA
SRR1782704	-0.649522	5.31429	Ileum_Control	Control	Ileum	TRUE	GSE57945	total	RNA-Seq	NA	11	NA	Female	No	NA	NA	NA	NA	NA
SRR1782705	-4.41693	3.8526	Ileum_CD	CD	Ileum	FALSE	GSE57945	total	RNA-Seq	NA	10	NA	Male	No	NA	NA	NA	NA	NA
SRR1782706	0.326798	5.18564	Ileum_CD	CD	Ileum	FALSE	GSE57945	total	RNA-Seq	NA	11	NA	Female	No	NA	NA	NA	NA	NA
SRR1782707	-2.43438	6.33906	Ileum_CD	CD	Ileum	FALSE	GSE57945	total	RNA-Seq	NA	10	NA	Female	No	NA	NA	NA	NA	NA
SRR1782708	-1.36722	6.28928	Ileum_CD	CD	Ileum	FALSE	GSE57945	total	RNA-Seq	NA	5	NA	Male	No	NA	NA	NA	NA	NA
SRR1782709	2.18261	6.8044	Ileum_CD	CD	Ileum	FALSE	GSE57945	total	RNA-Seq	NA	6	NA	Female	No	NA	NA	NA	NA	NA
SRR1782710	5.809	3.92189	Ileum_CD	CD	Ileum	FALSE	GSE57945	total	RNA-Seq	NA	5	NA	Male	No	NA	NA	NA	NA	NA
SRR1782711	-4.71577	6.10817	Ileum_CD	CD	Ileum	FALSE	GSE57945	total	RNA-Seq	NA	10	NA	Female	No	NA	NA	NA	NA	NA
SRR1782712	-0.11249	4.5062	Ileum_Control	Control	Ileum	TRUE	GSE57945	total	RNA-Seq	NA	17	NA	Female	No	NA	NA	NA	NA	NA
SRR1782713	-1.91337	3.85854	Ileum_CD	CD	Ileum	FALSE	GSE57945	total	RNA-Seq	NA	11	NA	Female	No	NA	NA	NA	NA	NA
SRR1782714	-2.79574	2.44675	Ileum_CD	CD	Ileum	FALSE	GSE57945	total	RNA-Seq	NA	11	NA	Male	No	NA	NA	NA	NA	NA
SRR1782715	1.27385	7.25589	Ileum_Control	Control	Ileum	TRUE	GSE57945	total	RNA-Seq	NA	13	NA	Female	No	NA	NA	NA	NA	NA
SRR1782716	-2.10619	3.9844	Ileum_CD	CD	Ileum	FALSE	GSE57945	total	RNA-Seq	NA	9	NA	Female	No	NA	NA	NA	NA	NA
SRR1782717	-0.580468	8.50062	Ileum_Control	Control	Ileum	TRUE	GSE57945	total	RNA-Seq	NA	9	NA	Male	No	NA	NA	NA	NA	NA
SRR1782718	-1.72018	4.27596	Ileum_Control	Control	Ileum	TRUE	GSE57945	total	RNA-Seq	NA	8	NA	Male	No	NA	NA	NA	NA	NA
SRR1782719	0.174631	8.48941	Ileum_Control	Control	Ileum	TRUE	GSE57945	total	RNA-Seq	NA	12	NA	Male	No	NA	NA	NA	NA	NA
SRR1782720	-2.00165	3.93154	Ileum_Control	Control	Ileum	TRUE	GSE57945	total	RNA-Seq	NA	11	NA	Male	No	NA	NA	NA	NA	NA
SRR1782721	-2.97211	1.06004	Ileum_CD	CD	Ileum	FALSE	GSE57945	total	RNA-Seq	NA	11	NA	Male	No	NA	NA	NA	NA	NA
SRR1782722	1.41099	7.36612	Ileum_Control	Control	Ileum	TRUE	GSE57945	total	RNA-Seq	NA	9	NA	Male	No	NA	NA	NA	NA	NA
SRR1782723	-0.709993	8.53758	Ileum_Control	Control	Ileum	TRUE	GSE57945	total	RNA-Seq	NA	15	NA	Female	No	NA	NA	NA	NA	NA
SRR1782724	-1.62808	6.61266	Ileum_CD	CD	Ileum	FALSE	GSE57945	total	RNA-Seq	NA	9	NA	Female	No	NA	NA	NA	NA	NA
SRR1782725	-2.49353	2.69831	Ileum_Control	Control	Ileum	TRUE	GSE57945	total	RNA-Seq	NA	5	NA	Male	No	NA	NA	NA	NA	NA
SRR1782726	1.58393	8.25947	Ileum_Control	Control	Ileum	TRUE	GSE57945	total	RNA-Seq	NA	12	NA	Male	No	NA	NA	NA	NA	NA
SRR1782727	6.67849	3.87205	Ileum_CD	CD	Ileum	FALSE	GSE57945	total	RNA-Seq	NA	12	NA	Female	No	NA	NA	NA	NA	NA
SRR1782728	-0.732496	5.03184	Ileum_Control	Control	Ileum	TRUE	GSE57945	total	RNA-Seq	NA	9	NA	Male	No	NA	NA	NA	NA	NA
SRR1782729	0.629966	7.82114	Ileum_CD	CD	Ileum	FALSE	GSE57945	total	RNA-Seq	NA	5	NA	Male	No	NA	NA	NA	NA	NA
SRR1782730	2.92842	2.01619	Ileum_CD	CD	Ileum	FALSE	GSE57945	total	RNA-Seq	NA	15	NA	Female	No	NA	NA	NA	NA	NA
SRR1782731	-5.62624	5.23234	Ileum_CD	CD	Ileum	FALSE	GSE57945	total	RNA-Seq	NA	16	NA	Female	No	NA	NA	NA	NA	NA
SRR1782732	-2.85104	2.6219	Ileum_CD	CD	Ileum	FALSE	GSE57945	total	RNA-Seq	NA	8	NA	Male	No	NA	NA	NA	NA	NA
SRR1782733	2.17416	6.70792	Ileum_CD	CD	Ileum	FALSE	GSE57945	total	RNA-Seq	NA	10	NA	Female	No	NA	NA	NA	NA	NA
SRR1782734	1.09218	5.72917	Ileum_CD	CD	Ileum	FALSE	GSE57945	total	RNA-Seq	NA	13	NA	Male	No	NA	NA	NA	NA	NA
SRR1782735	-5.64642	6.20867	Ileum_CD	CD	Ileum	FALSE	GSE57945	total	RNA-Seq	NA	9	NA	Male	No	NA	NA	NA	NA	NA
SRR1782736	-4.09689	7.31971	Ileum_CD	CD	Ileum	FALSE	GSE57945	total	RNA-Seq	NA	16	NA	Male	No	NA	NA	NA	NA	NA
SRR1782737	-2.43641	8.37234	Ileum_CD	CD	Ileum	FALSE	GSE57945	total	RNA-Seq	NA	9	NA	Female	No	NA	NA	NA	NA	NA
SRR1782738	-2.45826	2.69977	Ileum_Control	Control	Ileum	TRUE	GSE57945	total	RNA-Seq	NA	2	NA	Male	No	NA	NA	NA	NA	NA
SRR1782739	-2.86139	2.04646	Ileum_Control	Control	Ileum	TRUE	GSE57945	total	RNA-Seq	NA	11	NA	Male	No	NA	NA	NA	NA	NA
SRR1782740	-4.3437	6.24027	Ileum_CD	CD	Ileum	FALSE	GSE57945	total	RNA-Seq	NA	13	NA	Female	No	NA	NA	NA	NA	NA
SRR1782741	-2.42876	2.73842	Ileum_CD	CD	Ileum	FALSE	GSE57945	total	RNA-Seq	NA	8	NA	Male	No	NA	NA	NA	NA	NA
SRR1782742	6.82314	3.8007	Ileum_CD	CD	Ileum	FALSE	GSE57945	total	RNA-Seq	NA	16	NA	Male	No	NA	NA	NA	NA	NA
SRR1782743	1.52327	5.35624	Ileum_CD	CD	Ileum	FALSE	GSE57945	total	RNA-Seq	NA	9	NA	Male	No	NA	NA	NA	NA	NA
SRR1782744	0.837254	5.28552	Ileum_CD	CD	Ileum	FALSE	GSE57945	total	RNA-Seq	NA	14	NA	Male	No	NA	NA	NA	NA	NA
SRR1782745	2.21355	6.58228	Ileum_CD	CD	Ileum	FALSE	GSE57945	total	RNA-Seq	NA	10	NA	Male	No	NA	NA	NA	NA	NA
SRR1782746	-4.14601	3.49685	Ileum_CD	CD	Ileum	FALSE	GSE57945	total	RNA-Seq	NA	11	NA	Male	No	NA	NA	NA	NA	NA
SRR1782747	2.34277	6.09184	Ileum_CD	CD	Ileum	FALSE	GSE57945	total	RNA-Seq	NA	9	NA	Female	No	NA	NA	NA	NA	NA
SRR1782748	0.204053	6.72044	Ileum_Control	Control	Ileum	TRUE	GSE57945	total	RNA-Seq	NA	14	NA	Male	No	NA	NA	NA	NA	NA
SRR1782749	-0.370822	6.5908	Ileum_Control	Control	Ileum	TRUE	GSE57945	total	RNA-Seq	NA	12	NA	Female	No	NA	NA	NA	NA	NA
SRR1782750	-4.01718	7.17476	Ileum_CD	CD	Ileum	FALSE	GSE57945	total	RNA-Seq	NA	8	NA	Male	No	NA	NA	NA	NA	NA
SRR1782751	1.07166	5.43024	Ileum_Control	Control	Ileum	TRUE	GSE57945	total	RNA-Seq	NA	13	NA	Male	No	NA	NA	NA	NA	NA
SRR1782752	-2.78522	7.22829	Ileum_CD	CD	Ileum	FALSE	GSE57945	total	RNA-Seq	NA	10	NA	Male	No	NA	NA	NA	NA	NA
SRR1782753	-3.82131	7.04932	Ileum_CD	CD	Ileum	FALSE	GSE57945	total	RNA-Seq	NA	12	NA	Female	No	NA	NA	NA	NA	NA
SRR1782754	-4.60252	6.84502	Ileum_CD	CD	Ileum	FALSE	GSE57945	total	RNA-Seq	NA	9	NA	Female	No	NA	NA	NA	NA	NA
SRR1782755	1.38676	5.38076	Ileum_CD	CD	Ileum	FALSE	GSE57945	total	RNA-Seq	NA	11	NA	Male	No	NA	NA	NA	NA	NA
SRR1782756	-2.29743	3.02643	Ileum_Control	Control	Ileum	TRUE	GSE57945	total	RNA-Seq	NA	13	NA	Female	No	NA	NA	NA	NA	NA
SRR1782757	1.52539	5.49073	Ileum_CD	CD	Ileum	FALSE	GSE57945	total	RNA-Seq	NA	9	NA	Female	No	NA	NA	NA	NA	NA
SRR1782758	2.568	2.60039	Ileum_CD	CD	Ileum	FALSE	GSE57945	total	RNA-Seq	NA	5	NA	Female	No	NA	NA	NA	NA	NA
SRR1782759	-1.97697	6.7374	Ileum_CD	CD	Ileum	FALSE	GSE57945	total	RNA-Seq	NA	17	NA	Male	No	NA	NA	NA	NA	NA
SRR1782760	-2.17136	4.43494	Ileum_Control	Control	Ileum	TRUE	GSE57945	total	RNA-Seq	NA	11	NA	Female	No	NA	NA	NA	NA	NA
SRR1782761	-2.99087	1.54781	Ileum_Control	Control	Ileum	TRUE	GSE57945	total	RNA-Seq	NA	7	NA	Male	No	NA	NA	NA	NA	NA
SRR1782762	-2.41702	2.90003	Ileum_Control	Control	Ileum	TRUE	GSE57945	total	RNA-Seq	NA	13	NA	Male	No	NA	NA	NA	NA	NA
SRR1782763	0.363387	6.9034	Ileum_Control	Control	Ileum	TRUE	GSE57945	total	RNA-Seq	NA	9	NA	Male	No	NA	NA	NA	NA	NA
SRR1782764	-0.444156	8.58047	Ileum_Control	Control	Ileum	TRUE	GSE57945	total	RNA-Seq	NA	14	NA	Male	No	NA	NA	NA	NA	NA
SRR1782765	-3.20586	7.54904	Ileum_Control	Control	Ileum	TRUE	GSE57945	total	RNA-Seq	NA	16	NA	Male	No	NA	NA	NA	NA	NA
SRR1782766	0.615246	5.8352	Ileum_Control	Control	Ileum	TRUE	GSE57945	total	RNA-Seq	NA	16	NA	Male	No	NA	NA	NA	NA	NA
SRR1782767	0.451728	7.96383	Ileum_Control	Control	Ileum	TRUE	GSE57945	total	RNA-Seq	NA	11	NA	Male	No	NA	NA	NA	NA	NA
SRR1782768	0.192471	7.0531	Ileum_Control	Control	Ileum	TRUE	GSE57945	total	RNA-Seq	NA	10	NA	Male	No	NA	NA	NA	NA	NA
SRR1782769	0.493825	6.20899	Ileum_Control	Control	Ileum	TRUE	GSE57945	total	RNA-Seq	NA	7	NA	Female	No	NA	NA	NA	NA	NA
SRR1782770	0.268393	7.33933	Ileum_Control	Control	Ileum	TRUE	GSE57945	total	RNA-Seq	NA	15	NA	Female	No	NA	NA	NA	NA	NA
SRR1782771	1.54328	8.55267	Ileum_Control	Control	Ileum	TRUE	GSE57945	total	RNA-Seq	NA	12	NA	Female	No	NA	NA	NA	NA	NA
SRR1782772	-2.77332	7.77277	Ileum_Control	Control	Ileum	TRUE	GSE57945	total	RNA-Seq	NA	10	NA	Female	No	NA	NA	NA	NA	NA
SRR1782773	0.522304	6.38407	Ileum_Control	Control	Ileum	TRUE	GSE57945	total	RNA-Seq	NA	16	NA	Male	No	NA	NA	NA	NA	NA
SRR1782774	1.15768	5.84864	Ileum_Control	Control	Ileum	TRUE	GSE57945	total	RNA-Seq	NA	10	NA	Female	No	NA	NA	NA	NA	NA
SRR1782775	-0.670968	5.31135	Ileum_CD	CD	Ileum	FALSE	GSE57945	total	RNA-Seq	NA	15	NA	Male	No	NA	NA	NA	NA	NA
SRR1782776	0.0690434	4.58966	Ileum_UC	UC	Ileum	FALSE	GSE57945	total	RNA-Seq	NA	10	NA	Male	No	NA	NA	NA	NA	NA
SRR1782777	5.02912	5.4484	Ileum_CD	CD	Ileum	FALSE	GSE57945	total	RNA-Seq	NA	6	NA	Male	No	NA	NA	NA	NA	NA
SRR1782778	1.20097	5.97542	Ileum_CD	CD	Ileum	FALSE	GSE57945	total	RNA-Seq	NA	10	NA	Female	No	NA	NA	NA	NA	NA
SRR1782779	0.0168896	7.29717	Ileum_CD	CD	Ileum	FALSE	GSE57945	total	RNA-Seq	NA	15	NA	Male	No	NA	NA	NA	NA	NA
SRR1782780	1.85571	4.70778	Ileum_CD	CD	Ileum	FALSE	GSE57945	total	RNA-Seq	NA	13	NA	Female	No	NA	NA	NA	NA	NA
SRR1782781	-0.730102	5.09332	Ileum_CD	CD	Ileum	FALSE	GSE57945	total	RNA-Seq	NA	14	NA	Female	No	NA	NA	NA	NA	NA
SRR1782782	-4.39557	4.06337	Ileum_CD	CD	Ileum	FALSE	GSE57945	total	RNA-Seq	NA	15	NA	Male	No	NA	NA	NA	NA	NA
SRR1782783	-1.96091	6.83563	Ileum_CD	CD	Ileum	FALSE	GSE57945	total	RNA-Seq	NA	16	NA	Female	No	NA	NA	NA	NA	NA
SRR1782784	-1.9629	6.71401	Ileum_CD	CD	Ileum	FALSE	GSE57945	total	RNA-Seq	NA	13	NA	Female	No	NA	NA	NA	NA	NA
SRR1782785	5.30587	4.19936	Ileum_CD	CD	Ileum	FALSE	GSE57945	total	RNA-Seq	NA	2	NA	Female	No	NA	NA	NA	NA	NA
SRR1782786	-2.25914	4.0252	Ileum_CD	CD	Ileum	FALSE	GSE57945	total	RNA-Seq	NA	12	NA	Female	No	NA	NA	NA	NA	NA
SRR1782787	-2.29726	7.71906	Ileum_CD	CD	Ileum	FALSE	GSE57945	total	RNA-Seq	NA	15	NA	Male	No	NA	NA	NA	NA	NA
SRR1782788	-4.21993	6.61942	Ileum_CD	CD	Ileum	FALSE	GSE57945	total	RNA-Seq	NA	14	NA	Male	No	NA	NA	NA	NA	NA
SRR1782789	-0.522604	4.39448	Ileum_CD	CD	Ileum	FALSE	GSE57945	total	RNA-Seq	NA	16	NA	Male	No	NA	NA	NA	NA	NA
SRR1782790	4.21582	3.32351	Ileum_CD	CD	Ileum	FALSE	GSE57945	total	RNA-Seq	NA	13	NA	Female	No	NA	NA	NA	NA	NA
SRR1782791	4.82533	6.48079	Ileum_CD	CD	Ileum	FALSE	GSE57945	total	RNA-Seq	NA	16	NA	Male	No	NA	NA	NA	NA	NA
SRR1782792	3.99795	4.17229	Ileum_CD	CD	Ileum	FALSE	GSE57945	total	RNA-Seq	NA	15	NA	Male	No	NA	NA	NA	NA	NA
SRR1782793	-0.693333	5.02536	Ileum_CD	CD	Ileum	FALSE	GSE57945	total	RNA-Seq	NA	14	NA	Male	No	NA	NA	NA	NA	NA
SRR1782794	4.83934	6.36392	Ileum_CD	CD	Ileum	FALSE	GSE57945	total	RNA-Seq	NA	11	NA	Male	No	NA	NA	NA	NA	NA
SRR1782795	-2.16805	3.73057	Ileum_CD	CD	Ileum	FALSE	GSE57945	total	RNA-Seq	NA	15	NA	Male	No	NA	NA	NA	NA	NA
SRR1782796	-2.3616	2.88577	Ileum_CD	CD	Ileum	FALSE	GSE57945	total	RNA-Seq	NA	14	NA	Female	No	NA	NA	NA	NA	NA
SRR1782797	-2.11955	3.67452	Ileum_CD	CD	Ileum	FALSE	GSE57945	total	RNA-Seq	NA	13	NA	Female	No	NA	NA	NA	NA	NA
SRR1782798	-0.303293	4.48763	Ileum_UC	UC	Ileum	FALSE	GSE57945	total	RNA-Seq	NA	10	NA	Male	No	NA	NA	NA	NA	NA
SRR1782799	5.11442	5.15762	Ileum_CD	CD	Ileum	FALSE	GSE57945	total	RNA-Seq	NA	14	NA	Female	No	NA	NA	NA	NA	NA
SRR1782800	4.35171	4.10246	Ileum_CD	CD	Ileum	FALSE	GSE57945	total	RNA-Seq	NA	11	NA	Male	No	NA	NA	NA	NA	NA
SRR1782801	1.22853	6.40652	Ileum_Control	Control	Ileum	TRUE	GSE57945	total	RNA-Seq	NA	8	NA	Male	No	NA	NA	NA	NA	NA
SRR1782802	0.840304	6.0396	Ileum_Control	Control	Ileum	TRUE	GSE57945	total	RNA-Seq	NA	10	NA	Male	No	NA	NA	NA	NA	NA
SRR1782803	0.500398	7.89582	Ileum_UC	UC	Ileum	FALSE	GSE57945	total	RNA-Seq	NA	13	NA	Male	No	NA	NA	NA	NA	NA
SRR1782804	0.0943929	8.5855	Ileum_Control	Control	Ileum	TRUE	GSE57945	total	RNA-Seq	NA	8	NA	Male	No	NA	NA	NA	NA	NA
SRR1782805	3.67798	5.47101	Ileum_Control	Control	Ileum	TRUE	GSE57945	total	RNA-Seq	NA	11	NA	Female	No	NA	NA	NA	NA	NA
SRR1782806	0.0963126	8.70115	Ileum_UC	UC	Ileum	FALSE	GSE57945	total	RNA-Seq	NA	11	NA	Female	No	NA	NA	NA	NA	NA
SRR1782807	-0.656108	5.02689	Ileum_UC	UC	Ileum	FALSE	GSE57945	total	RNA-Seq	NA	9	NA	Female	No	NA	NA	NA	NA	NA
SRR1782808	1.934	4.90261	Ileum_UC	UC	Ileum	FALSE	GSE57945	total	RNA-Seq	NA	12	NA	Female	No	NA	NA	NA	NA	NA
SRR1782809	-2.18219	4.0962	Ileum_UC	UC	Ileum	FALSE	GSE57945	total	RNA-Seq	NA	6	NA	Male	No	NA	NA	NA	NA	NA
SRR1782810	2.84407	4.75907	Ileum_UC	UC	Ileum	FALSE	GSE57945	total	RNA-Seq	NA	6	NA	Male	No	NA	NA	NA	NA	NA
SRR1782811	4.41158	4.6516	Ileum_UC	UC	Ileum	FALSE	GSE57945	total	RNA-Seq	NA	15	NA	Female	No	NA	NA	NA	NA	NA
SRR1782812	-2.11297	4.54086	Ileum_UC	UC	Ileum	FALSE	GSE57945	total	RNA-Seq	NA	12	NA	Female	No	NA	NA	NA	NA	NA
SRR1782813	4.16622	4.04069	Ileum_UC	UC	Ileum	FALSE	GSE57945	total	RNA-Seq	NA	12	NA	Male	No	NA	NA	NA	NA	NA
SRR1782814	0.091055	7.44744	Ileum_UC	UC	Ileum	FALSE	GSE57945	total	RNA-Seq	NA	16	NA	Male	No	NA	NA	NA	NA	NA
SRR1782815	-0.787096	5.01408	Ileum_UC	UC	Ileum	FALSE	GSE57945	total	RNA-Seq	NA	8	NA	Female	No	NA	NA	NA	NA	NA
SRR1782816	5.0402	4.90159	Ileum_CD	CD	Ileum	FALSE	GSE57945	total	RNA-Seq	NA	9	NA	Male	No	NA	NA	NA	NA	NA
SRR1782817	-4.57283	5.77673	Ileum_CD	CD	Ileum	FALSE	GSE57945	total	RNA-Seq	NA	14	NA	Male	No	NA	NA	NA	NA	NA
SRR1782818	-3.00766	7.42893	Ileum_CD	CD	Ileum	FALSE	GSE57945	total	RNA-Seq	NA	12	NA	Male	No	NA	NA	NA	NA	NA
SRR1782819	-1.51321	3.61001	Ileum_CD	CD	Ileum	FALSE	GSE57945	total	RNA-Seq	NA	14	NA	Male	No	NA	NA	NA	NA	NA
SRR1782820	-5.70171	5.54435	Ileum_CD	CD	Ileum	FALSE	GSE57945	total	RNA-Seq	NA	12	NA	Female	No	NA	NA	NA	NA	NA
SRR1782821	-1.94716	7.66123	Ileum_CD	CD	Ileum	FALSE	GSE57945	total	RNA-Seq	NA	16	NA	Male	No	NA	NA	NA	NA	NA
SRR1782822	-2.14445	4.56212	Ileum_CD	CD	Ileum	FALSE	GSE57945	total	RNA-Seq	NA	12	NA	Female	No	NA	NA	NA	NA	NA
SRR1782823	-3.12803	6.36498	Ileum_CD	CD	Ileum	FALSE	GSE57945	total	RNA-Seq	NA	12	NA	Male	No	NA	NA	NA	NA	NA
SRR1782824	-1.94195	4.62578	Ileum_CD	CD	Ileum	FALSE	GSE57945	total	RNA-Seq	NA	11	NA	Female	No	NA	NA	NA	NA	NA
SRR1782825	4.20252	4.26717	Ileum_CD	CD	Ileum	FALSE	GSE57945	total	RNA-Seq	NA	12	NA	Female	No	NA	NA	NA	NA	NA
SRR1782826	2.66669	2.40112	Ileum_CD	CD	Ileum	FALSE	GSE57945	total	RNA-Seq	NA	6	NA	Male	No	NA	NA	NA	NA	NA
SRR1782827	-1.6908	6.44321	Ileum_CD	CD	Ileum	FALSE	GSE57945	total	RNA-Seq	NA	11	NA	Female	No	NA	NA	NA	NA	NA
SRR1782828	6.19977	3.97962	Ileum_UC	UC	Ileum	FALSE	GSE57945	total	RNA-Seq	NA	13	NA	Female	No	NA	NA	NA	NA	NA
SRR1782829	6.08771	3.79984	Ileum_CD	CD	Ileum	FALSE	GSE57945	total	RNA-Seq	NA	11	NA	Female	No	NA	NA	NA	NA	NA
SRR1782830	-3.53567	3.01232	Ileum_CD	CD	Ileum	FALSE	GSE57945	total	RNA-Seq	NA	7	NA	Female	No	NA	NA	NA	NA	NA
SRR1782831	-2.91921	2.52044	Ileum_CD	CD	Ileum	FALSE	GSE57945	total	RNA-Seq	NA	11	NA	Male	No	NA	NA	NA	NA	NA
SRR1782832	-1.9992	3.17635	Ileum_CD	CD	Ileum	FALSE	GSE57945	total	RNA-Seq	NA	9	NA	Male	No	NA	NA	NA	NA	NA
SRR1782833	-0.932169	4.58215	Ileum_CD	CD	Ileum	FALSE	GSE57945	total	RNA-Seq	NA	11	NA	Male	No	NA	NA	NA	NA	NA
SRR1782834	6.40641	3.48429	Ileum_CD	CD	Ileum	FALSE	GSE57945	total	RNA-Seq	NA	11	NA	Male	No	NA	NA	NA	NA	NA
SRR1782835	-2.77482	2.15501	Ileum_UC	UC	Ileum	FALSE	GSE57945	total	RNA-Seq	NA	7	NA	Female	No	NA	NA	NA	NA	NA
SRR1782836	0.669532	7.81169	Ileum_UC	UC	Ileum	FALSE	GSE57945	total	RNA-Seq	NA	10	NA	Male	No	NA	NA	NA	NA	NA
SRR1782837	-5.31939	6.47342	Ileum_UC	UC	Ileum	FALSE	GSE57945	total	RNA-Seq	NA	9	NA	Male	No	NA	NA	NA	NA	NA
SRR1782838	-5.42792	6.05434	Ileum_UC	UC	Ileum	FALSE	GSE57945	total	RNA-Seq	NA	14	NA	Female	No	NA	NA	NA	NA	NA
SRR1782839	-5.36721	6.06191	Ileum_UC	UC	Ileum	FALSE	GSE57945	total	RNA-Seq	NA	13	NA	Female	No	NA	NA	NA	NA	NA
SRR1782840	1.36941	5.30251	Ileum_CD	CD	Ileum	FALSE	GSE57945	total	RNA-Seq	NA	7	NA	Female	No	NA	NA	NA	NA	NA
SRR1782841	-5.06016	6.46402	Ileum_CD	CD	Ileum	FALSE	GSE57945	total	RNA-Seq	NA	9	NA	Female	No	NA	NA	NA	NA	NA
SRR1782842	6.18966	3.9998	Ileum_CD	CD	Ileum	FALSE	GSE57945	total	RNA-Seq	NA	8	NA	Female	No	NA	NA	NA	NA	NA
SRR1782843	-5.71488	5.58292	Ileum_CD	CD	Ileum	FALSE	GSE57945	total	RNA-Seq	NA	12	NA	Female	No	NA	NA	NA	NA	NA
SRR1782844	0.174175	7.75195	Ileum_CD	CD	Ileum	FALSE	GSE57945	total	RNA-Seq	NA	13	NA	Male	No	NA	NA	NA	NA	NA
SRR1782845	-5.80485	6.24206	Ileum_CD	CD	Ileum	FALSE	GSE57945	total	RNA-Seq	NA	9	NA	Female	No	NA	NA	NA	NA	NA
SRR1782846	-5.49262	5.96215	Ileum_CD	CD	Ileum	FALSE	GSE57945	total	RNA-Seq	NA	10	NA	Female	No	NA	NA	NA	NA	NA
SRR1782847	-3.07148	1.08302	Ileum_CD	CD	Ileum	FALSE	GSE57945	total	RNA-Seq	NA	9	NA	Female	No	NA	NA	NA	NA	NA
SRR1782848	-2.99862	1.08063	Ileum_CD	CD	Ileum	FALSE	GSE57945	total	RNA-Seq	NA	9	NA	Female	No	NA	NA	NA	NA	NA
SRR1782849	-3.04444	1.13125	Ileum_CD	CD	Ileum	FALSE	GSE57945	total	RNA-Seq	NA	10	NA	Female	No	NA	NA	NA	NA	NA
SRR1782850	-3.06557	1.15974	Ileum_CD	CD	Ileum	FALSE	GSE57945	total	RNA-Seq	NA	10	NA	Male	No	NA	NA	NA	NA	NA
SRR1782851	-3.06114	1.10479	Ileum_CD	CD	Ileum	FALSE	GSE57945	total	RNA-Seq	NA	10	NA	Male	No	NA	NA	NA	NA	NA
SRR1782852	-3.05937	1.12947	Ileum_CD	CD	Ileum	FALSE	GSE57945	total	RNA-Seq	NA	9	NA	Male	No	NA	NA	NA	NA	NA
SRR1782853	-3.05053	1.12718	Ileum_CD	CD	Ileum	FALSE	GSE57945	total	RNA-Seq	NA	9	NA	Male	No	NA	NA	NA	NA	NA
SRR1782854	5.04322	3.63632	Ileum_CD	CD	Ileum	FALSE	GSE57945	total	RNA-Seq	NA	9	NA	Male	No	NA	NA	NA	NA	NA
SRR1782855	-1.95109	7.6891	Ileum_CD	CD	Ileum	FALSE	GSE57945	total	RNA-Seq	NA	16	NA	Male	No	NA	NA	NA	NA	NA
SRR1782856	2.68284	2.31101	Ileum_CD	CD	Ileum	FALSE	GSE57945	total	RNA-Seq	NA	16	NA	Male	No	NA	NA	NA	NA	NA
SRR1782857	0.133766	4.64406	Ileum_CD	CD	Ileum	FALSE	GSE57945	total	RNA-Seq	NA	9	NA	Female	No	NA	NA	NA	NA	NA
SRR1782858	-2.10578	6.95076	Ileum_CD	CD	Ileum	FALSE	GSE57945	total	RNA-Seq	NA	8	NA	Male	No	NA	NA	NA	NA	NA
SRR1782859	-1.99058	6.90209	Ileum_CD	CD	Ileum	FALSE	GSE57945	total	RNA-Seq	NA	8	NA	Male	No	NA	NA	NA	NA	NA
SRR1782860	5.29326	4.11243	Ileum_CD	CD	Ileum	FALSE	GSE57945	total	RNA-Seq	NA	9	NA	Male	No	NA	NA	NA	NA	NA
SRR1782861	4.51924	4.56488	Ileum_CD	CD	Ileum	FALSE	GSE57945	total	RNA-Seq	NA	10	NA	Male	No	NA	NA	NA	NA	NA
SRR1782862	3.29435	5.39575	Ileum_CD	CD	Ileum	FALSE	GSE57945	total	RNA-Seq	NA	7	NA	Male	No	NA	NA	NA	NA	NA
SRR1782863	-3.99879	7.20504	Ileum_CD	CD	Ileum	FALSE	GSE57945	total	RNA-Seq	NA	9	NA	Male	No	NA	NA	NA	NA	NA
SRR1782864	-5.45486	5.88951	Ileum_Control	Control	Ileum	TRUE	GSE57945	total	RNA-Seq	NA	13	NA	Female	No	NA	NA	NA	NA	NA
SRR1782865	-4.02328	5.93111	Ileum_CD	CD	Ileum	FALSE	GSE57945	total	RNA-Seq	NA	8	NA	Male	No	NA	NA	NA	NA	NA
SRR1782866	4.80993	4.1272	Ileum_CD	CD	Ileum	FALSE	GSE57945	total	RNA-Seq	NA	9	NA	Male	No	NA	NA	NA	NA	NA
SRR1782867	2.43229	4.75624	Ileum_CD	CD	Ileum	FALSE	GSE57945	total	RNA-Seq	NA	7	NA	Male	No	NA	NA	NA	NA	NA
SRR1782868	4.87268	4.51342	Ileum_CD	CD	Ileum	FALSE	GSE57945	total	RNA-Seq	NA	6	NA	Male	No	NA	NA	NA	NA	NA
SRR1782869	-2.25144	6.78034	Ileum_CD	CD	Ileum	FALSE	GSE57945	total	RNA-Seq	NA	9	NA	Male	No	NA	NA	NA	NA	NA
SRR1782870	3.12684	3.16692	Ileum_CD	CD	Ileum	FALSE	GSE57945	total	RNA-Seq	NA	9	NA	Male	No	NA	NA	NA	NA	NA
SRR1782871	-2.03137	4.92308	Ileum_CD	CD	Ileum	FALSE	GSE57945	total	RNA-Seq	NA	8	NA	Male	No	NA	NA	NA	NA	NA
SRR1782872	4.72167	5.82861	Ileum_CD	CD	Ileum	FALSE	GSE57945	total	RNA-Seq	NA	6	NA	Female	No	NA	NA	NA	NA	NA
SRR1782873	1.33282	6.48107	Ileum_CD	CD	Ileum	FALSE	GSE57945	total	RNA-Seq	NA	8	NA	Female	No	NA	NA	NA	NA	NA
SRR1782874	-1.91394	7.20895	Ileum_CD	CD	Ileum	FALSE	GSE57945	total	RNA-Seq	NA	7	NA	Male	No	NA	NA	NA	NA	NA
SRR1782875	1.24497	7.10841	Ileum_CD	CD	Ileum	FALSE	GSE57945	total	RNA-Seq	NA	15	NA	Female	No	NA	NA	NA	NA	NA
SRR1782876	5.20504	3.90795	Ileum_CD	CD	Ileum	FALSE	GSE57945	total	RNA-Seq	NA	15	NA	Male	No	NA	NA	NA	NA	NA
SRR1782877	4.84364	3.90452	Ileum_CD	CD	Ileum	FALSE	GSE57945	total	RNA-Seq	NA	15	NA	Female	No	NA	NA	NA	NA	NA
SRR1782878	-2.13594	4.53099	Ileum_CD	CD	Ileum	FALSE	GSE57945	total	RNA-Seq	NA	10	NA	Female	No	NA	NA	NA	NA	NA
SRR1782879	-2.0086	4.42708	Ileum_CD	CD	Ileum	FALSE	GSE57945	total	RNA-Seq	NA	14	NA	Male	No	NA	NA	NA	NA	NA
SRR1782880	3.32768	3.816	Ileum_CD	CD	Ileum	FALSE	GSE57945	total	RNA-Seq	NA	14	NA	Female	No	NA	NA	NA	NA	NA
SRR1782881	4.54586	4.82448	Ileum_CD	CD	Ileum	FALSE	GSE57945	total	RNA-Seq	NA	11	NA	Male	No	NA	NA	NA	NA	NA
SRR1782882	4.15135	4.02193	Ileum_CD	CD	Ileum	FALSE	GSE57945	total	RNA-Seq	NA	14	NA	Male	No	NA	NA	NA	NA	NA
SRR1782883	-4.14457	6.7615	Ileum_CD	CD	Ileum	FALSE	GSE57945	total	RNA-Seq	NA	14	NA	Female	No	NA	NA	NA	NA	NA
SRR1782884	-0.28382	8.61908	Ileum_CD	CD	Ileum	FALSE	GSE57945	total	RNA-Seq	NA	16	NA	Female	No	NA	NA	NA	NA	NA
SRR1782885	5.54637	5.18464	Ileum_CD	CD	Ileum	FALSE	GSE57945	total	RNA-Seq	NA	15	NA	Female	No	NA	NA	NA	NA	NA
SRR1782886	-1.97418	7.59072	Ileum_CD	CD	Ileum	FALSE	GSE57945	total	RNA-Seq	NA	15	NA	Female	No	NA	NA	NA	NA	NA
SRR1782887	1.89081	5.24337	Ileum_CD	CD	Ileum	FALSE	GSE57945	total	RNA-Seq	NA	17	NA	Male	No	NA	NA	NA	NA	NA
SRR1782888	2.93135	4.38087	Ileum_CD	CD	Ileum	FALSE	GSE57945	total	RNA-Seq	NA	17	NA	Female	No	NA	NA	NA	NA	NA
SRR1782889	1.58013	5.30381	Ileum_CD	CD	Ileum	FALSE	GSE57945	total	RNA-Seq	NA	15	NA	Female	No	NA	NA	NA	NA	NA
SRR1782890	3.38066	4.69656	Ileum_CD	CD	Ileum	FALSE	GSE57945	total	RNA-Seq	NA	15	NA	Female	No	NA	NA	NA	NA	NA
SRR1782891	1.31982	6.18075	Ileum_CD	CD	Ileum	FALSE	GSE57945	total	RNA-Seq	NA	17	NA	Male	No	NA	NA	NA	NA	NA
SRR1782892	-3.59901	7.12639	Ileum_CD	CD	Ileum	FALSE	GSE57945	total	RNA-Seq	NA	13	NA	Male	No	NA	NA	NA	NA	NA
SRR1782893	1.5019	5.31433	Ileum_CD	CD	Ileum	FALSE	GSE57945	total	RNA-Seq	NA	11	NA	Male	No	NA	NA	NA	NA	NA
SRR1782894	-1.89888	6.83831	Ileum_CD	CD	Ileum	FALSE	GSE57945	total	RNA-Seq	NA	15	NA	Male	No	NA	NA	NA	NA	NA
SRR1782895	1.2143	5.80716	Ileum_CD	CD	Ileum	FALSE	GSE57945	total	RNA-Seq	NA	15	NA	Male	No	NA	NA	NA	NA	NA
SRR1782896	1.22369	6.02586	Ileum_CD	CD	Ileum	FALSE	GSE57945	total	RNA-Seq	NA	12	NA	Female	No	NA	NA	NA	NA	NA
SRR1782897	-3.19722	7.43647	Ileum_CD	CD	Ileum	FALSE	GSE57945	total	RNA-Seq	NA	16	NA	Female	No	NA	NA	NA	NA	NA
SRR1782898	1.12364	5.7611	Ileum_CD	CD	Ileum	FALSE	GSE57945	total	RNA-Seq	NA	16	NA	Female	No	NA	NA	NA	NA	NA
SRR1782899	1.01479	6.09181	Ileum_CD	CD	Ileum	FALSE	GSE57945	total	RNA-Seq	NA	14	NA	Male	No	NA	NA	NA	NA	NA
SRR1782900	-4.08669	6.66798	Ileum_CD	CD	Ileum	FALSE	GSE57945	total	RNA-Seq	NA	12	NA	Male	No	NA	NA	NA	NA	NA
SRR1782901	3.20586	3.01193	Ileum_CD	CD	Ileum	FALSE	GSE57945	total	RNA-Seq	NA	12	NA	Male	No	NA	NA	NA	NA	NA
SRR1782902	5.0162	5.37063	Ileum_CD	CD	Ileum	FALSE	GSE57945	total	RNA-Seq	NA	16	NA	Female	No	NA	NA	NA	NA	NA
SRR1782903	1.16702	5.77515	Ileum_CD	CD	Ileum	FALSE	GSE57945	total	RNA-Seq	NA	14	NA	Male	No	NA	NA	NA	NA	NA
SRR1782904	5.45649	5.29114	Ileum_CD	CD	Ileum	FALSE	GSE57945	total	RNA-Seq	NA	13	NA	Male	No	NA	NA	NA	NA	NA
SRR1782905	-1.43517	7.65526	Ileum_CD	CD	Ileum	FALSE	GSE57945	total	RNA-Seq	NA	11	NA	Female	No	NA	NA	NA	NA	NA
SRR1782906	3.72588	3.52488	Ileum_CD	CD	Ileum	FALSE	GSE57945	total	RNA-Seq	NA	17	NA	Female	No	NA	NA	NA	NA	NA
SRR1782907	2.92913	4.19723	Ileum_CD	CD	Ileum	FALSE	GSE57945	total	RNA-Seq	NA	11	NA	Female	No	NA	NA	NA	NA	NA
SRR1782908	3.56825	5.40949	Ileum_CD	CD	Ileum	FALSE	GSE57945	total	RNA-Seq	NA	12	NA	Male	No	NA	NA	NA	NA	NA
SRR1782909	4.43068	3.94069	Ileum_CD	CD	Ileum	FALSE	GSE57945	total	RNA-Seq	NA	15	NA	Female	No	NA	NA	NA	NA	NA
SRR1782910	1.21124	7.455	Ileum_UC	UC	Ileum	FALSE	GSE57945	total	RNA-Seq	NA	12	NA	Female	No	NA	NA	NA	NA	NA
SRR1782911	2.50047	4.64936	Ileum_CD	CD	Ileum	FALSE	GSE57945	total	RNA-Seq	NA	13	NA	Male	No	NA	NA	NA	NA	NA
SRR1782912	6.43975	3.86623	Ileum_CD	CD	Ileum	FALSE	GSE57945	total	RNA-Seq	NA	11	NA	Male	No	NA	NA	NA	NA	NA
SRR1782913	5.47835	4.53684	Ileum_CD	CD	Ileum	FALSE	GSE57945	total	RNA-Seq	NA	16	NA	Male	No	NA	NA	NA	NA	NA
SRR1782914	-3.65662	6.88834	Ileum_CD	CD	Ileum	FALSE	GSE57945	total	RNA-Seq	NA	17	NA	Male	No	NA	NA	NA	NA	NA
SRR1782915	-3.78554	7.17924	Ileum_CD	CD	Ileum	FALSE	GSE57945	total	RNA-Seq	NA	10	NA	Female	No	NA	NA	NA	NA	NA
SRR1782916	2.35097	4.69719	Ileum_UC	UC	Ileum	FALSE	GSE57945	total	RNA-Seq	NA	9	NA	Male	No	NA	NA	NA	NA	NA
SRR1782917	-1.98535	7.39922	Ileum_UC	UC	Ileum	FALSE	GSE57945	total	RNA-Seq	NA	14	NA	Male	No	NA	NA	NA	NA	NA
SRR1782918	0.0716964	8.56737	Ileum_UC	UC	Ileum	FALSE	GSE57945	total	RNA-Seq	NA	14	NA	Male	No	NA	NA	NA	NA	NA
SRR1782919	1.40089	7.28475	Ileum_UC	UC	Ileum	FALSE	GSE57945	total	RNA-Seq	NA	17	NA	Female	No	NA	NA	NA	NA	NA
SRR1782920	4.96697	5.50522	Ileum_CD	CD	Ileum	FALSE	GSE57945	total	RNA-Seq	NA	12	NA	Female	No	NA	NA	NA	NA	NA
SRR1782921	1.33286	5.5828	Ileum_CD	CD	Ileum	FALSE	GSE57945	total	RNA-Seq	NA	13	NA	Male	No	NA	NA	NA	NA	NA
SRR1782922	-2.93051	1.08626	Ileum_UC	UC	Ileum	FALSE	GSE57945	total	RNA-Seq	NA	6	NA	Male	No	NA	NA	NA	NA	NA
SRR1782923	0.678748	5.80266	Ileum_UC	UC	Ileum	FALSE	GSE57945	total	RNA-Seq	NA	15	NA	Male	No	NA	NA	NA	NA	NA
SRR1782924	1.47733	7.28729	Ileum_UC	UC	Ileum	FALSE	GSE57945	total	RNA-Seq	NA	12	NA	Female	No	NA	NA	NA	NA	NA
SRR1782925	1.16589	7.02408	Ileum_UC	UC	Ileum	FALSE	GSE57945	total	RNA-Seq	NA	12	NA	Female	No	NA	NA	NA	NA	NA
SRR1782926	0.425989	6.45067	Ileum_UC	UC	Ileum	FALSE	GSE57945	total	RNA-Seq	NA	13	NA	Male	No	NA	NA	NA	NA	NA
SRR1782927	1.25638	7.22527	Ileum_UC	UC	Ileum	FALSE	GSE57945	total	RNA-Seq	NA	12	NA	Male	No	NA	NA	NA	NA	NA
SRR1782928	0.22449	6.72764	Ileum_UC	UC	Ileum	FALSE	GSE57945	total	RNA-Seq	NA	16	NA	Female	No	NA	NA	NA	NA	NA
SRR1782929	0.357893	6.60541	Ileum_UC	UC	Ileum	FALSE	GSE57945	total	RNA-Seq	NA	15	NA	Female	No	NA	NA	NA	NA	NA
SRR1782930	0.0690562	8.47606	Ileum_UC	UC	Ileum	FALSE	GSE57945	total	RNA-Seq	NA	15	NA	Male	No	NA	NA	NA	NA	NA
SRR1782931	0.947925	7.24983	Ileum_UC	UC	Ileum	FALSE	GSE57945	total	RNA-Seq	NA	6	NA	Female	No	NA	NA	NA	NA	NA
SRR1782932	1.56317	5.71023	Ileum_UC	UC	Ileum	FALSE	GSE57945	total	RNA-Seq	NA	14	NA	Female	No	NA	NA	NA	NA	NA
SRR1782933	-2.35723	2.89305	Ileum_UC	UC	Ileum	FALSE	GSE57945	total	RNA-Seq	NA	17	NA	Female	No	NA	NA	NA	NA	NA
SRR1782934	0.645227	6.85165	Ileum_UC	UC	Ileum	FALSE	GSE57945	total	RNA-Seq	NA	7	NA	Male	No	NA	NA	NA	NA	NA
SRR1782935	1.5184	5.70337	Ileum_UC	UC	Ileum	FALSE	GSE57945	total	RNA-Seq	NA	17	NA	Female	No	NA	NA	NA	NA	NA
SRR1782936	-5.746	5.58124	Ileum_CD	CD	Ileum	FALSE	GSE57945	total	RNA-Seq	NA	15	NA	Female	No	NA	NA	NA	NA	NA
SRR1782937	1.29838	6.43323	Ileum_CD	CD	Ileum	FALSE	GSE57945	total	RNA-Seq	NA	15	NA	Male	No	NA	NA	NA	NA	NA
SRR1782938	-2.91858	1.05652	Ileum_CD	CD	Ileum	FALSE	GSE57945	total	RNA-Seq	NA	13	NA	Female	No	NA	NA	NA	NA	NA
SRR1782939	4.53877	3.43766	Ileum_CD	CD	Ileum	FALSE	GSE57945	total	RNA-Seq	NA	14	NA	Male	No	NA	NA	NA	NA	NA
SRR1782940	2.9444	4.27195	Ileum_CD	CD	Ileum	FALSE	GSE57945	total	RNA-Seq	NA	13	NA	Female	No	NA	NA	NA	NA	NA
SRR1782941	2.54812	4.28601	Ileum_CD	CD	Ileum	FALSE	GSE57945	total	RNA-Seq	NA	11	NA	Male	No	NA	NA	NA	NA	NA
SRR1782942	-2.82853	7.6692	Ileum_CD	CD	Ileum	FALSE	GSE57945	total	RNA-Seq	NA	12	NA	Male	No	NA	NA	NA	NA	NA
SRR1782943	-3.23739	6.86247	Ileum_CD	CD	Ileum	FALSE	GSE57945	total	RNA-Seq	NA	16	NA	Male	No	NA	NA	NA	NA	NA
SRR1782944	4.67847	3.71107	Ileum_CD	CD	Ileum	FALSE	GSE57945	total	RNA-Seq	NA	13	NA	Male	No	NA	NA	NA	NA	NA
SRR1782945	4.62229	5.8285	Ileum_CD	CD	Ileum	FALSE	GSE57945	total	RNA-Seq	NA	11	NA	Male	No	NA	NA	NA	NA	NA
SRR1782946	-2.08251	4.82327	Ileum_CD	CD	Ileum	FALSE	GSE57945	total	RNA-Seq	NA	16	NA	Male	No	NA	NA	NA	NA	NA
SRR1782947	-4.38018	4.23506	Ileum_CD	CD	Ileum	FALSE	GSE57945	total	RNA-Seq	NA	12	NA	Male	No	NA	NA	NA	NA	NA
SRR1782948	4.70537	3.91988	Ileum_CD	CD	Ileum	FALSE	GSE57945	total	RNA-Seq	NA	16	NA	Male	No	NA	NA	NA	NA	NA
SRR1782949	-4.44071	4.84832	Ileum_CD	CD	Ileum	FALSE	GSE57945	total	RNA-Seq	NA	13	NA	Male	No	NA	NA	NA	NA	NA
SRR1782950	1.30555	6.03394	Ileum_CD	CD	Ileum	FALSE	GSE57945	total	RNA-Seq	NA	16	NA	Male	No	NA	NA	NA	NA	NA
SRR1782951	-4.2116	5.87922	Ileum_CD	CD	Ileum	FALSE	GSE57945	total	RNA-Seq	NA	14	NA	Female	No	NA	NA	NA	NA	NA
SRR1782952	-4.89622	5.90543	Ileum_CD	CD	Ileum	FALSE	GSE57945	total	RNA-Seq	NA	16	NA	Male	No	NA	NA	NA	NA	NA
SRR1782953	4.08772	4.43666	Ileum_CD	CD	Ileum	FALSE	GSE57945	total	RNA-Seq	NA	14	NA	Male	No	NA	NA	NA	NA	NA
SRR1782954	-2.95659	1.77171	Ileum_CD	CD	Ileum	FALSE	GSE57945	total	RNA-Seq	NA	17	NA	Male	No	NA	NA	NA	NA	NA
SRR1782955	-0.734729	4.3801	Ileum_CD	CD	Ileum	FALSE	GSE57945	total	RNA-Seq	NA	12	NA	Male	No	NA	NA	NA	NA	NA
SRR1782956	0.343286	6.57131	Ileum_UC	UC	Ileum	FALSE	GSE57945	total	RNA-Seq	NA	12	NA	Female	No	NA	NA	NA	NA	NA
SRR1782957	-5.59919	5.74246	Ileum_CD	CD	Ileum	FALSE	GSE57945	total	RNA-Seq	NA	17	NA	Male	No	NA	NA	NA	NA	NA
SRR1782958	0.806991	5.93534	Ileum_CD	CD	Ileum	FALSE	GSE57945	total	RNA-Seq	NA	12	NA	Female	No	NA	NA	NA	NA	NA
SRR1782959	-2.27917	3.17781	Ileum_CD	CD	Ileum	FALSE	GSE57945	total	RNA-Seq	NA	11	NA	Female	No	NA	NA	NA	NA	NA
SRR1782960	-3.4003	7.1263	Ileum_CD	CD	Ileum	FALSE	GSE57945	total	RNA-Seq	NA	13	NA	Male	No	NA	NA	NA	NA	NA
SRR1782961	1.19669	5.81853	Ileum_UC	UC	Ileum	FALSE	GSE57945	total	RNA-Seq	NA	7	NA	Male	No	NA	NA	NA	NA	NA
SRR1782962	2.2365	6.61765	Ileum_CD	CD	Ileum	FALSE	GSE57945	total	RNA-Seq	NA	16	NA	Male	No	NA	NA	NA	NA	NA
SRR1782963	-2.27541	6.55159	Ileum_CD	CD	Ileum	FALSE	GSE57945	total	RNA-Seq	NA	14	NA	Female	No	NA	NA	NA	NA	NA
SRR1782964	0.242543	8.23206	Ileum_UC	UC	Ileum	FALSE	GSE57945	total	RNA-Seq	NA	17	NA	Female	No	NA	NA	NA	NA	NA
SRR1782965	-0.0918345	8.60734	Ileum_CD	CD	Ileum	FALSE	GSE57945	total	RNA-Seq	NA	17	NA	Male	No	NA	NA	NA	NA	NA
SRR1782966	6.51045	3.93962	Ileum_UC	UC	Ileum	FALSE	GSE57945	total	RNA-Seq	NA	17	NA	Male	No	NA	NA	NA	NA	NA
SRR1782967	2.91988	3.66473	Ileum_UC	UC	Ileum	FALSE	GSE57945	total	RNA-Seq	NA	16	NA	Male	No	NA	NA	NA	NA	NA
SRR1782968	-0.694695	8.13116	Ileum_UC	UC	Ileum	FALSE	GSE57945	total	RNA-Seq	NA	15	NA	Male	No	NA	NA	NA	NA	NA
SRR1782969	-4.64572	6.95246	Ileum_CD	CD	Ileum	FALSE	GSE57945	total	RNA-Seq	NA	13	NA	Female	No	NA	NA	NA	NA	NA
SRR1782970	0.279848	6.87018	Ileum_CD	CD	Ileum	FALSE	GSE57945	total	RNA-Seq	NA	7	NA	Male	No	NA	NA	NA	NA	NA
SRR1782971	0.138046	7.41147	Ileum_CD	CD	Ileum	FALSE	GSE57945	total	RNA-Seq	NA	16	NA	Female	No	NA	NA	NA	NA	NA
SRR1782972	-5.45967	6.03922	Ileum_UC	UC	Ileum	FALSE	GSE57945	total	RNA-Seq	NA	14	NA	Male	No	NA	NA	NA	NA	NA
SRR1782973	-5.81855	4.93973	Ileum_CD	CD	Ileum	FALSE	GSE57945	total	RNA-Seq	NA	14	NA	Female	No	NA	NA	NA	NA	NA
SRR1782974	-0.299938	8.52003	Ileum_UC	UC	Ileum	FALSE	GSE57945	total	RNA-Seq	NA	14	NA	Male	No	NA	NA	NA	NA	NA
SRR1782975	-4.72352	6.04569	Ileum_UC	UC	Ileum	FALSE	GSE57945	total	RNA-Seq	NA	7	NA	Male	No	NA	NA	NA	NA	NA
SRR1782976	0.481833	5.74394	Ileum_UC	UC	Ileum	FALSE	GSE57945	total	RNA-Seq	NA	11	NA	Male	No	NA	NA	NA	NA	NA
SRR1782977	-4.26196	6.10506	Ileum_CD	CD	Ileum	FALSE	GSE57945	total	RNA-Seq	NA	13	NA	Female	No	NA	NA	NA	NA	NA
SRR1782978	2.27225	4.75433	Ileum_UC	UC	Ileum	FALSE	GSE57945	total	RNA-Seq	NA	15	NA	Male	No	NA	NA	NA	NA	NA
SRR1782979	3.15705	4.08092	Ileum_UC	UC	Ileum	FALSE	GSE57945	total	RNA-Seq	NA	9	NA	Male	No	NA	NA	NA	NA	NA
SRR1782980	4.95881	5.46338	Ileum_CD	CD	Ileum	FALSE	GSE57945	total	RNA-Seq	NA	11	NA	Male	No	NA	NA	NA	NA	NA
SRR1782981	0.841827	6.69741	Ileum_UC	UC	Ileum	FALSE	GSE57945	total	RNA-Seq	NA	16	NA	Male	No	NA	NA	NA	NA	NA
SRR1782982	4.32142	3.9576	Ileum_UC	UC	Ileum	FALSE	GSE57945	total	RNA-Seq	NA	16	NA	Male	No	NA	NA	NA	NA	NA
SRR1782983	4.83022	5.73141	Ileum_CD	CD	Ileum	FALSE	GSE57945	total	RNA-Seq	NA	13	NA	Male	No	NA	NA	NA	NA	NA
SRR1782984	2.92785	2.85517	Ileum_CD	CD	Ileum	FALSE	GSE57945	total	RNA-Seq	NA	13	NA	Male	No	NA	NA	NA	NA	NA
SRR1782985	4.58347	3.44316	Ileum_UC	UC	Ileum	FALSE	GSE57945	total	RNA-Seq	NA	17	NA	Female	No	NA	NA	NA	NA	NA
SRR1782986	0.178132	8.18902	Ileum_UC	UC	Ileum	FALSE	GSE57945	total	RNA-Seq	NA	17	NA	Male	No	NA	NA	NA	NA	NA
SRR1782987	0.957601	5.89461	Ileum_CD	CD	Ileum	FALSE	GSE57945	total	RNA-Seq	NA	15	NA	Male	No	NA	NA	NA	NA	NA
SRR1782988	5.53751	4.66849	Ileum_CD	CD	Ileum	FALSE	GSE57945	total	RNA-Seq	NA	11	NA	Male	No	NA	NA	NA	NA	NA
SRR1782989	-0.725572	5.20293	Ileum_UC	UC	Ileum	FALSE	GSE57945	total	RNA-Seq	NA	14	NA	Male	No	NA	NA	NA	NA	NA
SRR1782990	-2.55325	7.36945	Ileum_UC	UC	Ileum	FALSE	GSE57945	total	RNA-Seq	NA	16	NA	Female	No	NA	NA	NA	NA	NA
SRR1782991	-4.86703	6.10207	Ileum_CD	CD	Ileum	FALSE	GSE57945	total	RNA-Seq	NA	12	NA	Male	No	NA	NA	NA	NA	NA
SRR1782992	-2.6778	6.93467	Ileum_UC	UC	Ileum	FALSE	GSE57945	total	RNA-Seq	NA	16	NA	Male	No	NA	NA	NA	NA	NA
SRR1782993	2.17951	6.68812	Ileum_CD	CD	Ileum	FALSE	GSE57945	total	RNA-Seq	NA	14	NA	Female	No	NA	NA	NA	NA	NA
SRR1782994	5.29479	5.22498	Ileum_CD	CD	Ileum	FALSE	GSE57945	total	RNA-Seq	NA	13	NA	Female	No	NA	NA	NA	NA	NA
SRR1782995	-5.01346	6.37233	Ileum_CD	CD	Ileum	FALSE	GSE57945	total	RNA-Seq	NA	14	NA	Male	No	NA	NA	NA	NA	NA
SRR1782996	4.67227	5.48513	Ileum_CD	CD	Ileum	FALSE	GSE57945	total	RNA-Seq	NA	11	NA	Male	No	NA	NA	NA	NA	NA
SRR1782997	-2.10823	7.11628	Ileum_CD	CD	Ileum	FALSE	GSE57945	total	RNA-Seq	NA	5	NA	Female	No	NA	NA	NA	NA	NA
SRR1782998	0.14663	8.62275	Ileum_CD	CD	Ileum	FALSE	GSE57945	total	RNA-Seq	NA	11	NA	Male	No	NA	NA	NA	NA	NA
SRR1782999	-5.60627	5.22983	Ileum_UC	UC	Ileum	FALSE	GSE57945	total	RNA-Seq	NA	15	NA	Female	No	NA	NA	NA	NA	NA
SRR1783000	2.67086	4.34596	Ileum_UC	UC	Ileum	FALSE	GSE57945	total	RNA-Seq	NA	17	NA	Female	No	NA	NA	NA	NA	NA
SRR1783001	-5.12204	6.33317	Ileum_CD	CD	Ileum	FALSE	GSE57945	total	RNA-Seq	NA	11	NA	Male	No	NA	NA	NA	NA	NA
SRR1783002	-5.59007	5.72053	Ileum_UC	UC	Ileum	FALSE	GSE57945	total	RNA-Seq	NA	5	NA	Female	No	NA	NA	NA	NA	NA
SRR1783003	6.39728	3.91771	Ileum_UC	UC	Ileum	FALSE	GSE57945	total	RNA-Seq	NA	11	NA	Male	No	NA	NA	NA	NA	NA
SRR1783004	1.27703	6.96962	Ileum_CD	CD	Ileum	FALSE	GSE57945	total	RNA-Seq	NA	16	NA	Female	No	NA	NA	NA	NA	NA
SRR1783005	2.31659	4.70201	Ileum_CD	CD	Ileum	FALSE	GSE57945	total	RNA-Seq	NA	10	NA	Female	No	NA	NA	NA	NA	NA
SRR1783006	2.01101	5.00504	Ileum_UC	UC	Ileum	FALSE	GSE57945	total	RNA-Seq	NA	14	NA	Male	No	NA	NA	NA	NA	NA
SRR1813867	1.26445	8.77301	Colon_CD	CD	Colon	FALSE	GSE66207	polyA	RNA-Seq	15	NA	NA	Male	NA	NA	NA	NA	NA	NA
SRR1813868	1.26002	8.80725	Colon_CD	CD	Colon	FALSE	GSE66207	polyA	RNA-Seq	51	NA	NA	Female	NA	NA	NA	NA	NA	NA
SRR1813869	1.37666	8.74687	Colon_CD	CD	Colon	FALSE	GSE66207	polyA	RNA-Seq	59	NA	NA	Female	NA	NA	NA	NA	NA	NA
SRR1813870	2.55807	5.65864	Colon_CD	CD	Colon	FALSE	GSE66207	polyA	RNA-Seq	30	NA	NA	Female	NA	NA	NA	NA	NA	NA
SRR1813871	2.99763	5.34834	Colon_CD	CD	Colon	FALSE	GSE66207	polyA	RNA-Seq	20	NA	NA	Male	NA	NA	NA	NA	NA	NA
SRR1813872	3.31022	5.32963	Colon_CD	CD	Colon	FALSE	GSE66207	polyA	RNA-Seq	45	NA	NA	Female	NA	NA	NA	NA	NA	NA
SRR1813873	2.64118	5.61657	Colon_CD	CD	Colon	FALSE	GSE66207	polyA	RNA-Seq	49	NA	NA	Male	NA	NA	NA	NA	NA	NA
SRR1813874	1.22673	8.77943	Colon_CD	CD	Colon	FALSE	GSE66207	polyA	RNA-Seq	49	NA	NA	Female	NA	NA	NA	NA	NA	NA
SRR1813875	3.15196	4.95016	Colon_CD	CD	Colon	FALSE	GSE66207	polyA	RNA-Seq	56	NA	NA	Female	NA	NA	NA	NA	NA	NA
SRR1813876	3.90805	4.78202	Colon_CD	CD	Colon	FALSE	GSE66207	polyA	RNA-Seq	43	NA	NA	Female	NA	NA	NA	NA	NA	NA
SRR1813877	3.18071	5.2061	Colon_CD	CD	Colon	FALSE	GSE66207	polyA	RNA-Seq	23	NA	NA	Female	NA	NA	NA	NA	NA	NA
SRR1813878	3.78183	5.09541	Colon_CD	CD	Colon	FALSE	GSE66207	polyA	RNA-Seq	32	NA	NA	Female	NA	NA	NA	NA	NA	NA
SRR1813879	2.67061	4.17122	Colon_CD	CD	Colon	FALSE	GSE66207	polyA	RNA-Seq	37	NA	NA	Female	NA	NA	NA	NA	NA	NA
SRR1813880	1.91003	8.80225	Colon_CD	CD	Colon	FALSE	GSE66207	polyA	RNA-Seq	21	NA	NA	Female	NA	NA	NA	NA	NA	NA
SRR1813881	1.20549	8.73669	Colon_CD	CD	Colon	FALSE	GSE66207	polyA	RNA-Seq	34	NA	NA	Male	NA	NA	NA	NA	NA	NA
SRR1813882	2.60654	5.61195	Colon_CD	CD	Colon	FALSE	GSE66207	polyA	RNA-Seq	25	NA	NA	Female	NA	NA	NA	NA	NA	NA
SRR1813883	3.72697	5.2318	Colon_CD	CD	Colon	FALSE	GSE66207	polyA	RNA-Seq	20	NA	NA	Female	NA	NA	NA	NA	NA	NA
SRR1813884	1.13812	8.74551	Colon_CD	CD	Colon	FALSE	GSE66207	polyA	RNA-Seq	31	NA	NA	Male	NA	NA	NA	NA	NA	NA
SRR1813885	2.65871	4.48141	Colon_CD	CD	Colon	FALSE	GSE66207	polyA	RNA-Seq	76	NA	NA	Male	NA	NA	NA	NA	NA	NA
SRR1813886	4.11421	5.6342	Colon_CD	CD	Colon	FALSE	GSE66207	polyA	RNA-Seq	28	NA	NA	Female	NA	NA	NA	NA	NA	NA
SRR1813887	1.51087	8.68835	Colon_Control	Control	Colon	TRUE	GSE66207	polyA	RNA-Seq	53	NA	NA	Female	NA	NA	NA	NA	NA	NA
SRR1928188	3.04812	5.04035	Colon_fibroblasts_Control	Control	Colon fibroblasts	TRUE	GSE67250	polyA	RNA-Seq	NA	NA	NA	NA	NA	intestinal fibroblast	NA	NA	NA	NA
SRR1928189	2.55122	5.05502	Colon_fibroblasts_Control	Control	Colon fibroblasts	TRUE	GSE67250	polyA	RNA-Seq	NA	NA	NA	NA	NA	intestinal fibroblast	NA	NA	NA	NA
SRR1928190	-2.0087	-21.6879	Colon_fibroblasts_Control	Control	Colon fibroblasts	TRUE	GSE67250	polyA	RNA-Seq	NA	NA	NA	NA	NA	intestinal fibroblast	NA	NA	NA	NA
SRR1928191	2.38357	4.48206	Colon_fibroblasts_CD	CD	Colon fibroblasts	FALSE	GSE67250	polyA	RNA-Seq	NA	NA	NA	NA	NA	intestinal fibroblast	NA	NA	NA	NA
SRR1928192	2.58202	5.49232	Colon_fibroblasts_CD	CD	Colon fibroblasts	FALSE	GSE67250	polyA	RNA-Seq	NA	NA	NA	NA	NA	intestinal fibroblast	NA	NA	NA	NA
SRR1928193	0.670653	3.56326	Colon_fibroblasts_CD	CD	Colon fibroblasts	FALSE	GSE67250	polyA	RNA-Seq	NA	NA	NA	NA	NA	intestinal fibroblast	NA	NA	NA	NA
SRR2046996	2.47017	5.26806	Blood_CD	CD	Blood	FALSE	GSE69446	total	RNA-Seq	NA	NA	NA	NA	MDP-stimulated	monocytes	NA	NA	NA	NA
SRR2046997	2.6245	5.47546	Blood_monocytes_CD	CD	Blood monocytes	FALSE	GSE69446	total	RNA-Seq	NA	NA	NA	NA	MDP-stimulated	monocytes	NA	NA	NA	NA
SRR2046998	2.33072	6.03834	Blood_monocytes_CD	CD	Blood monocytes	FALSE	GSE69446	total	RNA-Seq	NA	NA	NA	NA	MDP-stimulated	monocytes	NA	NA	NA	NA
SRR2046999	2.50956	5.73192	Blood_monocytes_CD	CD	Blood monocytes	FALSE	GSE69446	total	RNA-Seq	NA	NA	NA	NA	Unstimulated	monocytes	NA	NA	NA	NA
SRR2047000	2.83716	6.29347	Blood_monocytes_CD	CD	Blood monocytes	FALSE	GSE69446	total	RNA-Seq	NA	NA	NA	NA	Unstimulated	monocytes	NA	NA	NA	NA
SRR2047001	2.78582	5.95869	Blood_monocytes_CD	CD	Blood monocytes	FALSE	GSE69446	total	RNA-Seq	NA	NA	NA	NA	Unstimulated	monocytes	NA	NA	NA	NA
SRR2047002	2.60662	5.49724	Blood_monocytes_CD	CD	Blood monocytes	FALSE	GSE69446	total	RNA-Seq	NA	NA	NA	NA	MDP-stimulated	monocytes	NA	NA	NA	NA
SRR2047003	2.60776	5.54426	Blood_monocytes_CD	CD	Blood monocytes	FALSE	GSE69446	total	RNA-Seq	NA	NA	NA	NA	MDP-stimulated	monocytes	NA	NA	NA	NA
SRR2047004	2.75755	5.87542	Blood_monocytes_CD	CD	Blood monocytes	FALSE	GSE69446	total	RNA-Seq	NA	NA	NA	NA	Unstimulated	monocytes	NA	NA	NA	NA
SRR2047005	2.80223	5.77673	Blood_monocytes_CD	CD	Blood monocytes	FALSE	GSE69446	total	RNA-Seq	NA	NA	NA	NA	Unstimulated	monocytes	NA	NA	NA	NA
SRR2047006	2.60642	5.52864	Blood_monocytes_Control	Control	Blood monocytes	TRUE	GSE69446	total	RNA-Seq	NA	NA	NA	NA	MDP-stimulated	monocytes	NA	NA	NA	NA
SRR2047007	2.49018	5.35548	Blood_monocytes_Control	Control	Blood monocytes	TRUE	GSE69446	total	RNA-Seq	NA	NA	NA	NA	MDP-stimulated	monocytes	NA	NA	NA	NA
SRR2047008	2.74432	5.4061	Blood_monocytes_Control	Control	Blood monocytes	TRUE	GSE69446	total	RNA-Seq	NA	NA	NA	NA	Unstimulated	monocytes	NA	NA	NA	NA
SRR2047009	2.80487	6.24584	Blood_monocytes_Control	Control	Blood monocytes	TRUE	GSE69446	total	RNA-Seq	NA	NA	NA	NA	Unstimulated	monocytes	NA	NA	NA	NA
SRR2313973	-4.14296	3.8773	Colon_UC	UC	Colon	FALSE	GSE72819	polyA	RNA-Seq	NA	NA	NA	NA	Etrolizumab-treated	NA	NA	NA	NA	NA
SRR2313974	-4.87612	6.79521	Colon_UC	UC	Colon	FALSE	GSE72819	polyA	RNA-Seq	NA	NA	NA	NA	Etrolizumab-treated	NA	NA	NA	NA	NA
SRR2313975	-3.15046	7.57157	Colon_UC	UC	Colon	FALSE	GSE72819	polyA	RNA-Seq	NA	NA	NA	NA	Etrolizumab-treated	NA	NA	NA	NA	NA
SRR2313976	1.86154	5.80291	Colon_UC	UC	Colon	FALSE	GSE72819	polyA	RNA-Seq	NA	NA	NA	NA	Etrolizumab-treated	NA	NA	NA	NA	NA
SRR2313977	4.24448	3.90131	Colon_UC	UC	Colon	FALSE	GSE72819	polyA	RNA-Seq	NA	NA	NA	NA	Etrolizumab-treated	NA	NA	NA	NA	NA
SRR2313978	-5.89007	5.36684	Colon_UC	UC	Colon	FALSE	GSE72819	polyA	RNA-Seq	NA	NA	NA	NA	Etrolizumab-treated	NA	NA	NA	NA	NA
SRR2313979	-4.21861	3.5625	Colon_UC	UC	Colon	FALSE	GSE72819	polyA	RNA-Seq	NA	NA	NA	NA	Etrolizumab-treated	NA	NA	NA	NA	NA
SRR2313980	3.06136	5.80757	Colon_UC	UC	Colon	FALSE	GSE72819	polyA	RNA-Seq	NA	NA	NA	NA	Etrolizumab-treated	NA	NA	NA	NA	NA
SRR2313981	4.58233	5.48837	Colon_UC	UC	Colon	FALSE	GSE72819	polyA	RNA-Seq	NA	NA	NA	NA	Etrolizumab-treated	NA	NA	NA	NA	NA
SRR2313982	-4.11063	3.48235	Colon_UC	UC	Colon	FALSE	GSE72819	polyA	RNA-Seq	NA	NA	NA	NA	Etrolizumab-treated	NA	NA	NA	NA	NA
SRR2313983	-4.11378	3.63341	Colon_UC	UC	Colon	FALSE	GSE72819	polyA	RNA-Seq	NA	NA	NA	NA	Etrolizumab-treated	NA	NA	NA	NA	NA
SRR2313984	6.19286	4.13225	Colon_UC	UC	Colon	FALSE	GSE72819	polyA	RNA-Seq	NA	NA	NA	NA	Etrolizumab-treated	NA	NA	NA	NA	NA
SRR2313985	-5.77342	6.25383	Colon_UC	UC	Colon	FALSE	GSE72819	polyA	RNA-Seq	NA	NA	NA	NA	Etrolizumab-treated	NA	NA	NA	NA	NA
SRR2313986	1.77091	8.86878	Colon_UC	UC	Colon	FALSE	GSE72819	polyA	RNA-Seq	NA	NA	NA	NA	Etrolizumab-treated	NA	NA	NA	NA	NA
SRR2313987	4.68824	5.6487	Colon_UC	UC	Colon	FALSE	GSE72819	polyA	RNA-Seq	NA	NA	NA	NA	Etrolizumab-treated	NA	NA	NA	NA	NA
SRR2313988	-4.9822	6.62498	Colon_UC	UC	Colon	FALSE	GSE72819	polyA	RNA-Seq	NA	NA	NA	NA	Etrolizumab-treated	NA	NA	NA	NA	NA
SRR2313989	3.06274	5.89265	Colon_UC	UC	Colon	FALSE	GSE72819	polyA	RNA-Seq	NA	NA	NA	NA	Etrolizumab-treated	NA	NA	NA	NA	NA
SRR2313990	-1.6878	6.74525	Colon_UC	UC	Colon	FALSE	GSE72819	polyA	RNA-Seq	NA	NA	NA	NA	Etrolizumab-treated	NA	NA	NA	NA	NA
SRR2313991	-2.35618	7.14543	Colon_UC	UC	Colon	FALSE	GSE72819	polyA	RNA-Seq	NA	NA	NA	NA	Etrolizumab-treated	NA	NA	NA	NA	NA
SRR2313992	-5.84496	6.59044	Colon_UC	UC	Colon	FALSE	GSE72819	polyA	RNA-Seq	NA	NA	NA	NA	Etrolizumab-treated	NA	NA	NA	NA	NA
SRR2313993	2.05387	5.79974	Colon_UC	UC	Colon	FALSE	GSE72819	polyA	RNA-Seq	NA	NA	NA	NA	Etrolizumab-treated	NA	NA	NA	NA	NA
SRR2313994	2.1886	5.40487	Colon_UC	UC	Colon	FALSE	GSE72819	polyA	RNA-Seq	NA	NA	NA	NA	Etrolizumab-treated	NA	NA	NA	NA	NA
SRR2313995	3.00096	5.84172	Colon_UC	UC	Colon	FALSE	GSE72819	polyA	RNA-Seq	NA	NA	NA	NA	Etrolizumab-treated	NA	NA	NA	NA	NA
SRR2313996	3.4155	5.78632	Colon_UC	UC	Colon	FALSE	GSE72819	polyA	RNA-Seq	NA	NA	NA	NA	Etrolizumab-treated	NA	NA	NA	NA	NA
SRR2313997	2.86347	5.90387	Colon_UC	UC	Colon	FALSE	GSE72819	polyA	RNA-Seq	NA	NA	NA	NA	Etrolizumab-treated	NA	NA	NA	NA	NA
SRR2313998	-2.77738	7.31278	Colon_UC	UC	Colon	FALSE	GSE72819	polyA	RNA-Seq	NA	NA	NA	NA	Etrolizumab-treated	NA	NA	NA	NA	NA
SRR2313999	-5.33694	6.65204	Colon_UC	UC	Colon	FALSE	GSE72819	polyA	RNA-Seq	NA	NA	NA	NA	Etrolizumab-treated	NA	NA	NA	NA	NA
SRR2314000	-1.86338	7.06829	Colon_UC	UC	Colon	FALSE	GSE72819	polyA	RNA-Seq	NA	NA	NA	NA	Etrolizumab-treated	NA	NA	NA	NA	NA
SRR2314001	-2.50053	7.30525	Colon_UC	UC	Colon	FALSE	GSE72819	polyA	RNA-Seq	NA	NA	NA	NA	Etrolizumab-treated	NA	NA	NA	NA	NA
SRR2314002	1.56378	8.5995	Colon_UC	UC	Colon	FALSE	GSE72819	polyA	RNA-Seq	NA	NA	NA	NA	Etrolizumab-treated	NA	NA	NA	NA	NA
SRR2314003	-5.81963	6.25993	Colon_UC	UC	Colon	FALSE	GSE72819	polyA	RNA-Seq	NA	NA	NA	NA	Etrolizumab-treated	NA	NA	NA	NA	NA
SRR2314004	3.11244	5.94826	Colon_UC	UC	Colon	FALSE	GSE72819	polyA	RNA-Seq	NA	NA	NA	NA	Etrolizumab-treated	NA	NA	NA	NA	NA
SRR2314005	5.10956	3.57382	Colon_UC	UC	Colon	FALSE	GSE72819	polyA	RNA-Seq	NA	NA	NA	NA	Etrolizumab-treated	NA	NA	NA	NA	NA
SRR2314006	0.756212	2.29005	Colon_UC	UC	Colon	FALSE	GSE72819	polyA	RNA-Seq	NA	NA	NA	NA	Etrolizumab-treated	NA	NA	NA	NA	NA
SRR2314007	-1.92971	7.65624	Colon_UC	UC	Colon	FALSE	GSE72819	polyA	RNA-Seq	NA	NA	NA	NA	Etrolizumab-treated	NA	NA	NA	NA	NA
SRR2314008	6.87585	3.77559	Colon_UC	UC	Colon	FALSE	GSE72819	polyA	RNA-Seq	NA	NA	NA	NA	Etrolizumab-treated	NA	NA	NA	NA	NA
SRR2314009	-4.1648	6.81935	Colon_UC	UC	Colon	FALSE	GSE72819	polyA	RNA-Seq	NA	NA	NA	NA	Etrolizumab-treated	NA	NA	NA	NA	NA
SRR2314010	3.17987	5.89264	Colon_UC	UC	Colon	FALSE	GSE72819	polyA	RNA-Seq	NA	NA	NA	NA	Etrolizumab-treated	NA	NA	NA	NA	NA
SRR2314011	-0.154487	8.66118	Colon_UC	UC	Colon	FALSE	GSE72819	polyA	RNA-Seq	NA	NA	NA	NA	Etrolizumab-treated	NA	NA	NA	NA	NA
SRR2314012	-5.32517	6.56265	Colon_UC	UC	Colon	FALSE	GSE72819	polyA	RNA-Seq	NA	NA	NA	NA	Etrolizumab-treated	NA	NA	NA	NA	NA
SRR2314013	0.866634	7.08323	Colon_UC	UC	Colon	FALSE	GSE72819	polyA	RNA-Seq	NA	NA	NA	NA	Etrolizumab-treated	NA	NA	NA	NA	NA
SRR2314014	3.98738	3.75113	Colon_UC	UC	Colon	FALSE	GSE72819	polyA	RNA-Seq	NA	NA	NA	NA	Etrolizumab-treated	NA	NA	NA	NA	NA
SRR2314015	3.93613	4.68877	Colon_UC	UC	Colon	FALSE	GSE72819	polyA	RNA-Seq	NA	NA	NA	NA	Etrolizumab-treated	NA	NA	NA	NA	NA
SRR2314016	3.08715	3.20225	Colon_UC	UC	Colon	FALSE	GSE72819	polyA	RNA-Seq	NA	NA	NA	NA	Etrolizumab-treated	NA	NA	NA	NA	NA
SRR2314017	-5.79267	5.84963	Colon_UC	UC	Colon	FALSE	GSE72819	polyA	RNA-Seq	NA	NA	NA	NA	Etrolizumab-treated	NA	NA	NA	NA	NA
SRR2314018	-5.91738	5.36214	Colon_UC	UC	Colon	FALSE	GSE72819	polyA	RNA-Seq	NA	NA	NA	NA	Etrolizumab-treated	NA	NA	NA	NA	NA
SRR2314019	5.58215	4.51167	Colon_UC	UC	Colon	FALSE	GSE72819	polyA	RNA-Seq	NA	NA	NA	NA	Etrolizumab-treated	NA	NA	NA	NA	NA
SRR2314020	2.42439	6.29335	Colon_UC	UC	Colon	FALSE	GSE72819	polyA	RNA-Seq	NA	NA	NA	NA	Etrolizumab-treated	NA	NA	NA	NA	NA
SRR2314021	-3.00884	7.06085	Colon_UC	UC	Colon	FALSE	GSE72819	polyA	RNA-Seq	NA	NA	NA	NA	Etrolizumab-treated	NA	NA	NA	NA	NA
SRR2314022	3.87388	3.70578	Colon_UC	UC	Colon	FALSE	GSE72819	polyA	RNA-Seq	NA	NA	NA	NA	Etrolizumab-treated	NA	NA	NA	NA	NA
SRR2314023	0.0760036	8.65295	Colon_UC	UC	Colon	FALSE	GSE72819	polyA	RNA-Seq	NA	NA	NA	NA	Etrolizumab-treated	NA	NA	NA	NA	NA
SRR2314024	2.88324	5.90217	Colon_UC	UC	Colon	FALSE	GSE72819	polyA	RNA-Seq	NA	NA	NA	NA	Etrolizumab-treated	NA	NA	NA	NA	NA
SRR2314025	1.29275	8.84394	Colon_UC	UC	Colon	FALSE	GSE72819	polyA	RNA-Seq	NA	NA	NA	NA	Etrolizumab-treated	NA	NA	NA	NA	NA
SRR2314026	-5.19122	6.8911	Colon_UC	UC	Colon	FALSE	GSE72819	polyA	RNA-Seq	NA	NA	NA	NA	Etrolizumab-treated	NA	NA	NA	NA	NA
SRR2314027	3.10166	5.83909	Colon_UC	UC	Colon	FALSE	GSE72819	polyA	RNA-Seq	NA	NA	NA	NA	Etrolizumab-treated	NA	NA	NA	NA	NA
SRR2314028	-4.20414	6.77711	Colon_UC	UC	Colon	FALSE	GSE72819	polyA	RNA-Seq	NA	NA	NA	NA	Etrolizumab-treated	NA	NA	NA	NA	NA
SRR2314029	6.36271	4.13344	Colon_UC	UC	Colon	FALSE	GSE72819	polyA	RNA-Seq	NA	NA	NA	NA	Etrolizumab-treated	NA	NA	NA	NA	NA
SRR2314030	3.04326	3.3471	Colon_UC	UC	Colon	FALSE	GSE72819	polyA	RNA-Seq	NA	NA	NA	NA	Etrolizumab-treated	NA	NA	NA	NA	NA
SRR2314031	-5.72864	6.42916	Colon_UC	UC	Colon	FALSE	GSE72819	polyA	RNA-Seq	NA	NA	NA	NA	Etrolizumab-treated	NA	NA	NA	NA	NA
SRR2314032	-5.38676	6.38584	Colon_UC	UC	Colon	FALSE	GSE72819	polyA	RNA-Seq	NA	NA	NA	NA	Etrolizumab-treated	NA	NA	NA	NA	NA
SRR2314033	0.195128	3.57849	Colon_UC	UC	Colon	FALSE	GSE72819	polyA	RNA-Seq	NA	NA	NA	NA	Etrolizumab-treated	NA	NA	NA	NA	NA
SRR2314034	-5.93995	6.2279	Colon_UC	UC	Colon	FALSE	GSE72819	polyA	RNA-Seq	NA	NA	NA	NA	Etrolizumab-treated	NA	NA	NA	NA	NA
SRR2314035	-5.92473	5.32428	Colon_UC	UC	Colon	FALSE	GSE72819	polyA	RNA-Seq	NA	NA	NA	NA	Etrolizumab-treated	NA	NA	NA	NA	NA
SRR2314036	3.4131	4.74448	Colon_UC	UC	Colon	FALSE	GSE72819	polyA	RNA-Seq	NA	NA	NA	NA	Etrolizumab-treated	NA	NA	NA	NA	NA
SRR2314037	2.65649	5.55904	Colon_UC	UC	Colon	FALSE	GSE72819	polyA	RNA-Seq	NA	NA	NA	NA	Etrolizumab-treated	NA	NA	NA	NA	NA
SRR2314038	-2.3786	7.15309	Colon_UC	UC	Colon	FALSE	GSE72819	polyA	RNA-Seq	NA	NA	NA	NA	Etrolizumab-treated	NA	NA	NA	NA	NA
SRR2314039	-3.53054	7.82225	Colon_UC	UC	Colon	FALSE	GSE72819	polyA	RNA-Seq	NA	NA	NA	NA	Etrolizumab-treated	NA	NA	NA	NA	NA
SRR2314040	-5.91649	5.3792	Colon_UC	UC	Colon	FALSE	GSE72819	polyA	RNA-Seq	NA	NA	NA	NA	Etrolizumab-treated	NA	NA	NA	NA	NA
SRR2314041	-2.56304	7.21631	Colon_UC	UC	Colon	FALSE	GSE72819	polyA	RNA-Seq	NA	NA	NA	NA	Etrolizumab-treated	NA	NA	NA	NA	NA
SRR2314042	4.3038	5.53038	Colon_UC	UC	Colon	FALSE	GSE72819	polyA	RNA-Seq	NA	NA	NA	NA	Etrolizumab-treated	NA	NA	NA	NA	NA
SRR2314043	1.17315	7.11181	Colon_UC	UC	Colon	FALSE	GSE72819	polyA	RNA-Seq	NA	NA	NA	NA	Etrolizumab-treated	NA	NA	NA	NA	NA
SRR2314044	4.63771	3.93986	Colon_UC	UC	Colon	FALSE	GSE72819	polyA	RNA-Seq	NA	NA	NA	NA	Etrolizumab-treated	NA	NA	NA	NA	NA
SRR2314045	-5.08149	6.55394	Colon_UC	UC	Colon	FALSE	GSE72819	polyA	RNA-Seq	NA	NA	NA	NA	Etrolizumab-treated	NA	NA	NA	NA	NA
SRR3493774	10.6336	3.67261	Ileum_UC	UC	Ileum	FALSE	GSE81266	total	RNA-Seq	28	NA	White	Male	NA	NA	NA	NA	NA	NA
SRR3493775	10.6314	3.67312	Ileum_UC	UC	Ileum	FALSE	GSE81266	total	RNA-Seq	28	NA	White	Male	NA	NA	NA	NA	NA	NA
SRR3493776	10.6323	3.67295	Ileum_UC	UC	Ileum	FALSE	GSE81266	total	RNA-Seq	28	NA	White	Male	NA	NA	NA	NA	NA	NA
SRR3493777	10.6337	3.67253	Ileum_UC	UC	Ileum	FALSE	GSE81266	total	RNA-Seq	28	NA	White	Male	NA	NA	NA	NA	NA	NA
SRR3493778	10.6318	3.67265	Ileum_UC	UC	Ileum	FALSE	GSE81266	total	RNA-Seq	28	NA	White	Male	NA	NA	NA	NA	NA	NA
SRR3493779	10.6335	3.67298	Ileum_UC	UC	Ileum	FALSE	GSE81266	total	RNA-Seq	28	NA	White	Male	NA	NA	NA	NA	NA	NA
SRR3493780	-2.89485	1.15044	Ileum_UC	UC	Ileum	FALSE	GSE81266	total	RNA-Seq	39	NA	White	Female	NA	NA	NA	NA	NA	NA
SRR3493781	10.6441	3.67361	Ileum_UC	UC	Ileum	FALSE	GSE81266	total	RNA-Seq	39	NA	White	Female	NA	NA	NA	NA	NA	NA
SRR3493782	10.6355	3.67279	Ileum_UC	UC	Ileum	FALSE	GSE81266	total	RNA-Seq	39	NA	White	Female	NA	NA	NA	NA	NA	NA
SRR3493783	10.6431	3.67386	Ileum_UC	UC	Ileum	FALSE	GSE81266	total	RNA-Seq	39	NA	White	Female	NA	NA	NA	NA	NA	NA
SRR3493784	-3.6585	3.11316	Ileum_UC	UC	Ileum	FALSE	GSE81266	total	RNA-Seq	39	NA	White	Female	NA	NA	NA	NA	NA	NA
SRR3493785	10.6343	3.67302	Ileum_UC	UC	Ileum	FALSE	GSE81266	total	RNA-Seq	39	NA	White	Female	NA	NA	NA	NA	NA	NA
SRR3493786	-2.93179	1.16047	Ileum_UC	UC	Ileum	FALSE	GSE81266	total	RNA-Seq	NA	NA	White	Female	NA	NA	NA	NA	NA	NA
SRR3493787	10.6306	3.67454	Ileum_UC	UC	Ileum	FALSE	GSE81266	total	RNA-Seq	NA	NA	White	Female	NA	NA	NA	NA	NA	NA
SRR3493788	10.6314	3.67337	Ileum_UC	UC	Ileum	FALSE	GSE81266	total	RNA-Seq	NA	NA	White	Male	NA	NA	NA	NA	NA	NA
SRR3493789	-3.66981	3.08447	Ileum_UC	UC	Ileum	FALSE	GSE81266	total	RNA-Seq	NA	NA	White	Male	NA	NA	NA	NA	NA	NA
SRR3493790	4.29483	4.61954	Ileum_UC	UC	Ileum	FALSE	GSE81266	total	RNA-Seq	25	NA	White	Male	NA	NA	NA	NA	NA	NA
SRR3493791	4.18092	4.54285	Ileum_UC	UC	Ileum	FALSE	GSE81266	total	RNA-Seq	25	NA	White	Male	NA	NA	NA	NA	NA	NA
SRR3493792	0.78286	6.37823	Ileum_UC	UC	Ileum	FALSE	GSE81266	total	RNA-Seq	25	NA	White	Male	NA	NA	NA	NA	NA	NA
SRR3493793	0.605201	6.94736	Ileum_UC	UC	Ileum	FALSE	GSE81266	total	RNA-Seq	30	NA	White	Female	NA	NA	NA	NA	NA	NA
SRR3493794	1.41628	7.06491	Ileum_UC	UC	Ileum	FALSE	GSE81266	total	RNA-Seq	30	NA	White	Female	NA	NA	NA	NA	NA	NA
SRR3493795	1.01466	6.96064	Ileum_UC	UC	Ileum	FALSE	GSE81266	total	RNA-Seq	30	NA	White	Female	NA	NA	NA	NA	NA	NA
SRR3493796	1.74032	6.93701	Ileum_UC	UC	Ileum	FALSE	GSE81266	total	RNA-Seq	30	NA	White	Female	NA	NA	NA	NA	NA	NA
SRR3493797	4.25584	5.93501	Ileum_UC	UC	Ileum	FALSE	GSE81266	total	RNA-Seq	30	NA	White	Female	NA	NA	NA	NA	NA	NA
SRR3493798	0.724798	6.43938	Ileum_UC	UC	Ileum	FALSE	GSE81266	total	RNA-Seq	47	NA	White	Male	NA	NA	NA	NA	NA	NA
SRR3493799	1.51056	7.21544	Ileum_UC	UC	Ileum	FALSE	GSE81266	total	RNA-Seq	30	NA	White	Male	NA	NA	NA	NA	NA	NA
SRR3493800	1.18925	6.94981	Ileum_UC	UC	Ileum	FALSE	GSE81266	total	RNA-Seq	47	NA	White	Male	NA	NA	NA	NA	NA	NA
SRR3493801	2.35395	2.84972	Ileum_UC	UC	Ileum	FALSE	GSE81266	total	RNA-Seq	47	NA	White	Male	NA	NA	NA	NA	NA	NA
SRR3493802	2.5672	2.52775	Ileum_UC	UC	Ileum	FALSE	GSE81266	total	RNA-Seq	47	NA	White	Male	NA	NA	NA	NA	NA	NA
SRR3493803	4.22992	5.92311	Ileum_UC	UC	Ileum	FALSE	GSE81266	total	RNA-Seq	47	NA	White	Male	NA	NA	NA	NA	NA	NA
SRR3493804	1.96192	4.63313	Ileum_UC	UC	Ileum	FALSE	GSE81266	total	RNA-Seq	30	NA	Black	Female	NA	NA	NA	NA	NA	NA
SRR3493805	4.3856	4.52893	Ileum_UC	UC	Ileum	FALSE	GSE81266	total	RNA-Seq	30	NA	Black	Female	NA	NA	NA	NA	NA	NA
SRR3493806	3.89858	5.85704	Ileum_UC	UC	Ileum	FALSE	GSE81266	total	RNA-Seq	30	NA	Black	Female	NA	NA	NA	NA	NA	NA
SRR3493807	4.47536	4.49381	Ileum_UC	UC	Ileum	FALSE	GSE81266	total	RNA-Seq	30	NA	Black	Female	NA	NA	NA	NA	NA	NA
SRR3493808	2.47335	5.47038	Ileum_UC	UC	Ileum	FALSE	GSE81266	total	RNA-Seq	30	NA	Black	Female	NA	NA	NA	NA	NA	NA
SRR3493809	1.48945	8.34316	Ileum_UC	UC	Ileum	FALSE	GSE81266	total	RNA-Seq	30	NA	White	Male	NA	NA	NA	NA	NA	NA
SRR3493810	5.24415	4.23346	Ileum_UC	UC	Ileum	FALSE	GSE81266	total	RNA-Seq	21	NA	White	Male	NA	NA	NA	NA	NA	NA
SRR3493811	5.78092	3.98785	Ileum_UC	UC	Ileum	FALSE	GSE81266	total	RNA-Seq	21	NA	White	Male	NA	NA	NA	NA	NA	NA
SRR3493812	4.26822	4.61515	Ileum_UC	UC	Ileum	FALSE	GSE81266	total	RNA-Seq	26	NA	White	Female	NA	NA	NA	NA	NA	NA
SRR3493813	0.739805	6.31065	Ileum_UC	UC	Ileum	FALSE	GSE81266	total	RNA-Seq	26	NA	White	Female	NA	NA	NA	NA	NA	NA
SRR3493814	4.837	5.34576	Ileum_UC	UC	Ileum	FALSE	GSE81266	total	RNA-Seq	26	NA	White	Female	NA	NA	NA	NA	NA	NA
SRR3493815	1.066	7.3999	Ileum_UC	UC	Ileum	FALSE	GSE81266	total	RNA-Seq	26	NA	White	Female	NA	NA	NA	NA	NA	NA
SRR3493816	0.782486	6.57842	Ileum_UC	UC	Ileum	FALSE	GSE81266	total	RNA-Seq	18	NA	White	Male	NA	NA	NA	NA	NA	NA
SRR3493817	2.418	4.66046	Ileum_UC	UC	Ileum	FALSE	GSE81266	total	RNA-Seq	18	NA	White	Male	NA	NA	NA	NA	NA	NA
SRR3493818	1.54351	7.97693	Ileum_UC	UC	Ileum	FALSE	GSE81266	total	RNA-Seq	30	NA	White	Male	NA	NA	NA	NA	NA	NA
SRR3493819	6.0677	3.92396	Ileum_UC	UC	Ileum	FALSE	GSE81266	total	RNA-Seq	51	NA	White	Female	NA	NA	NA	NA	NA	NA
SRR3493820	-2.91686	1.17818	Ileum_UC	UC	Ileum	FALSE	GSE81266	total	RNA-Seq	51	NA	White	Female	NA	NA	NA	NA	NA	NA
SRR3493821	0.780094	6.32313	Ileum_UC	UC	Ileum	FALSE	GSE81266	total	RNA-Seq	38	NA	White	Male	NA	NA	NA	NA	NA	NA
SRR3493822	5.06061	4.21424	Ileum_UC	UC	Ileum	FALSE	GSE81266	total	RNA-Seq	38	NA	White	Male	NA	NA	NA	NA	NA	NA
SRR3493823	4.16485	4.53188	Ileum_UC	UC	Ileum	FALSE	GSE81266	total	RNA-Seq	38	NA	White	Male	NA	NA	NA	NA	NA	NA
SRR3493824	3.20009	5.05106	Ileum_UC	UC	Ileum	FALSE	GSE81266	total	RNA-Seq	38	NA	White	Male	NA	NA	NA	NA	NA	NA
SRR3493825	5.76507	4.05828	Ileum_UC	UC	Ileum	FALSE	GSE81266	total	RNA-Seq	42	NA	White	Male	NA	NA	NA	NA	NA	NA
SRR3493826	4.13153	4.42724	Ileum_UC	UC	Ileum	FALSE	GSE81266	total	RNA-Seq	59	NA	White	Male	NA	NA	NA	NA	NA	NA
SRR3493827	4.78063	5.37636	Ileum_UC	UC	Ileum	FALSE	GSE81266	total	RNA-Seq	59	NA	White	Male	NA	NA	NA	NA	NA	NA
SRR3493828	2.11937	4.37378	Ileum_UC	UC	Ileum	FALSE	GSE81266	total	RNA-Seq	30	NA	White	Male	NA	NA	NA	NA	NA	NA
SRR3493829	1.30062	6.9599	Ileum_UC	UC	Ileum	FALSE	GSE81266	total	RNA-Seq	NA	NA	White	Female	NA	NA	NA	NA	NA	NA
SRR3493830	3.76531	5.09832	Ileum_UC	UC	Ileum	FALSE	GSE81266	total	RNA-Seq	NA	NA	White	Female	NA	NA	NA	NA	NA	NA
SRR3493831	2.29608	4.69455	Ileum_UC	UC	Ileum	FALSE	GSE81266	total	RNA-Seq	NA	NA	White	Female	NA	NA	NA	NA	NA	NA
SRR3493832	4.17201	4.48101	Ileum_UC	UC	Ileum	FALSE	GSE81266	total	RNA-Seq	NA	NA	White	Female	NA	NA	NA	NA	NA	NA
SRR3493833	5.97318	4.18076	Ileum_UC	UC	Ileum	FALSE	GSE81266	total	RNA-Seq	NA	NA	White	Male	NA	NA	NA	NA	NA	NA
SRR3493834	3.21883	3.0356	Ileum_UC	UC	Ileum	FALSE	GSE81266	total	RNA-Seq	NA	NA	White	Male	NA	NA	NA	NA	NA	NA
SRR3493835	2.00232	5.30616	Ileum_UC	UC	Ileum	FALSE	GSE81266	total	RNA-Seq	NA	NA	White	Male	NA	NA	NA	NA	NA	NA
SRR3493836	0.861645	6.32664	Ileum_UC	UC	Ileum	FALSE	GSE81266	total	RNA-Seq	NA	NA	White	Male	NA	NA	NA	NA	NA	NA
SRR3493837	2.36176	5.59363	Ileum_UC	UC	Ileum	FALSE	GSE81266	total	RNA-Seq	NA	NA	White	Male	NA	NA	NA	NA	NA	NA
SRR3493838	3.76857	4.58222	Ileum_UC	UC	Ileum	FALSE	GSE81266	total	RNA-Seq	30	NA	White	Male	NA	NA	NA	NA	NA	NA
SRR3493839	0.532782	6.99053	Ileum_UC	UC	Ileum	FALSE	GSE81266	total	RNA-Seq	25	NA	White	Male	NA	NA	NA	NA	NA	NA
SRR3493840	0.565877	6.93126	Ileum_UC	UC	Ileum	FALSE	GSE81266	total	RNA-Seq	25	NA	White	Male	NA	NA	NA	NA	NA	NA
SRR3493841	4.71162	5.92384	Ileum_UC	UC	Ileum	FALSE	GSE81266	total	RNA-Seq	25	NA	White	Male	NA	NA	NA	NA	NA	NA
SRR3493846	-3.68194	3.10909	Ileum_UC	UC	Ileum	FALSE	GSE81266	total	RNA-Seq	NA	NA	White	Female	NA	NA	NA	NA	NA	NA
SRR3493847	-2.88584	1.16964	Ileum_UC	UC	Ileum	FALSE	GSE81266	total	RNA-Seq	NA	NA	White	Female	NA	NA	NA	NA	NA	NA
SRR3493848	1.16729	8.68599	Ileum_UC	UC	Ileum	FALSE	GSE81266	total	RNA-Seq	NA	NA	White	Female	NA	NA	NA	NA	NA	NA
SRR3493849	1.04183	7.36983	Ileum_Control	Control	Ileum	TRUE	GSE81266	total	RNA-Seq	NA	NA	White	NA	NA	NA	NA	NA	NA	NA
SRR3493850	0.197767	8.64677	Ileum_Control	Control	Ileum	TRUE	GSE81266	total	RNA-Seq	NA	NA	White	NA	NA	NA	NA	NA	NA	NA
SRR3714631	-5.81943	5.69705	Colon_Control	Control	Colon	TRUE	GSE83687	total	RNA-Seq	83	NA	NA	Female	NA	NA	NA	NA	NA	NA
SRR3714632	-5.79204	5.48624	Rectum_UC	UC	Rectum	FALSE	GSE83687	total	RNA-Seq	37	NA	NA	Male	NA	NA	NA	NA	NA	NA
SRR3714633	3.36204	5.66376	Colon_Control	Control	Colon	TRUE	GSE83687	total	RNA-Seq	52	NA	NA	Female	NA	NA	NA	NA	NA	NA
SRR3714634	1.07836	8.4962	Colon_UC	UC	Colon	FALSE	GSE83687	total	RNA-Seq	44	NA	NA	Male	NA	NA	NA	NA	NA	NA
SRR3714635	1.68484	8.29018	Ileum_CD	CD	Ileum	FALSE	GSE83687	total	RNA-Seq	19	NA	NA	Female	NA	NA	NA	NA	NA	NA
SRR3714636	-5.93409	5.62366	Colon_CD	CD	Colon	FALSE	GSE83687	total	RNA-Seq	57	NA	NA	Female	NA	NA	NA	NA	NA	NA
SRR3714637	-5.59652	6.38349	Colon_UC	UC	Colon	FALSE	GSE83687	total	RNA-Seq	48	NA	NA	Male	NA	NA	NA	NA	NA	NA
SRR3714638	3.13911	3.21866	Colon_UC	UC	Colon	FALSE	GSE83687	total	RNA-Seq	28	NA	NA	Female	NA	NA	NA	NA	NA	NA
SRR3714639	1.06305	8.79683	Colon_CD	CD	Colon	FALSE	GSE83687	total	RNA-Seq	50	NA	NA	Male	NA	NA	NA	NA	NA	NA
SRR3714640	2.13577	5.80794	Colon_Control	Control	Colon	TRUE	GSE83687	total	RNA-Seq	79	NA	NA	Male	NA	NA	NA	NA	NA	NA
SRR3714641	-2.46559	7.24682	Colon_CD	CD	Colon	FALSE	GSE83687	total	RNA-Seq	33	NA	NA	Male	NA	NA	NA	NA	NA	NA
SRR3714642	2.66514	5.4808	Colon_Control	Control	Colon	TRUE	GSE83687	total	RNA-Seq	73	NA	NA	Male	NA	NA	NA	NA	NA	NA
SRR3714643	-5.47999	6.51683	Ileum_CD	CD	Ileum	FALSE	GSE83687	total	RNA-Seq	57	NA	NA	Male	NA	NA	NA	NA	NA	NA
SRR3714644	2.50212	4.03263	Colon_CD	CD	Colon	FALSE	GSE83687	total	RNA-Seq	38	NA	NA	Male	NA	NA	NA	NA	NA	NA
SRR3714645	3.19069	5.56812	Colon_Control	Control	Colon	TRUE	GSE83687	total	RNA-Seq	40	NA	NA	Female	NA	NA	NA	NA	NA	NA
SRR3714646	3.72962	4.8342	Colon_Control	Control	Colon	TRUE	GSE83687	total	RNA-Seq	73	NA	NA	Female	NA	NA	NA	NA	NA	NA
SRR3714648	-5.43054	6.60165	Colon_Control	Control	Colon	TRUE	GSE83687	total	RNA-Seq	27	NA	NA	Female	NA	NA	NA	NA	NA	NA
SRR3714649	-0.495415	8.56355	Colon_UC	UC	Colon	FALSE	GSE83687	total	RNA-Seq	24	NA	NA	Female	NA	NA	NA	NA	NA	NA
SRR3714650	-0.11862	3.79614	Colon_UC	UC	Colon	FALSE	GSE83687	total	RNA-Seq	31	NA	NA	Male	NA	NA	NA	NA	NA	NA
SRR3714651	-2.67712	7.3077	Colon_UC	UC	Colon	FALSE	GSE83687	total	RNA-Seq	21	NA	NA	Female	NA	NA	NA	NA	NA	NA
SRR3714652	1.55156	8.48736	Colon_Control	Control	Colon	TRUE	GSE83687	total	RNA-Seq	69	NA	NA	Male	NA	NA	NA	NA	NA	NA
SRR3714653	3.41321	4.75509	Colon_Control	Control	Colon	TRUE	GSE83687	total	RNA-Seq	34	NA	NA	Female	NA	NA	NA	NA	NA	NA
SRR3714654	1.29651	8.88232	Colon_CD	CD	Colon	FALSE	GSE83687	total	RNA-Seq	31	NA	NA	Female	NA	NA	NA	NA	NA	NA
SRR3714655	1.92836	5.79016	Colon_Control	Control	Colon	TRUE	GSE83687	total	RNA-Seq	NA	NA	NA	Female	NA	NA	NA	NA	NA	NA
SRR3714656	2.47091	5.92192	Colon_Control	Control	Colon	TRUE	GSE83687	total	RNA-Seq	NA	NA	NA	Female	NA	NA	NA	NA	NA	NA
SRR3714657	2.56186	5.61487	Colon_Control	Control	Colon	TRUE	GSE83687	total	RNA-Seq	76	NA	NA	Female	NA	NA	NA	NA	NA	NA
SRR3714658	3.91481	4.63797	Colon_Control	Control	Colon	TRUE	GSE83687	total	RNA-Seq	66	NA	NA	Male	NA	NA	NA	NA	NA	NA
SRR3714659	3.61041	5.97841	Ileum_CD	CD	Ileum	FALSE	GSE83687	total	RNA-Seq	21	NA	NA	Female	NA	NA	NA	NA	NA	NA
SRR3714660	1.88363	5.72442	Colon_UC	UC	Colon	FALSE	GSE83687	total	RNA-Seq	54	NA	NA	Male	NA	NA	NA	NA	NA	NA
SRR3714661	4.22804	5.88095	Colon_UC	UC	Colon	FALSE	GSE83687	total	RNA-Seq	57	NA	NA	Male	NA	NA	NA	NA	NA	NA
SRR3714662	-5.90594	5.26105	Colon_CD	CD	Colon	FALSE	GSE83687	total	RNA-Seq	31	NA	NA	Female	NA	NA	NA	NA	NA	NA
SRR3714663	3.35652	5.60087	Colon_UC	UC	Colon	FALSE	GSE83687	total	RNA-Seq	26	NA	NA	Male	NA	NA	NA	NA	NA	NA
SRR3714664	2.21597	5.73908	Colon_Control	Control	Colon	TRUE	GSE83687	total	RNA-Seq	88	NA	NA	Female	NA	NA	NA	NA	NA	NA
SRR3714665	2.20398	5.77602	Colon_Control	Control	Colon	TRUE	GSE83687	total	RNA-Seq	75	NA	NA	Male	NA	NA	NA	NA	NA	NA
SRR3714666	-5.4124	6.51493	Colon_UC	UC	Colon	FALSE	GSE83687	total	RNA-Seq	NA	NA	NA	Female	NA	NA	NA	NA	NA	NA
SRR3714667	-5.38183	6.5179	Colon_UC	UC	Colon	FALSE	GSE83687	total	RNA-Seq	NA	NA	NA	Female	NA	NA	NA	NA	NA	NA
SRR3714668	3.71304	5.04855	Colon_Control	Control	Colon	TRUE	GSE83687	total	RNA-Seq	74	NA	NA	Female	NA	NA	NA	NA	NA	NA
SRR3714669	-3.94958	7.30997	Colon_Control	Control	Colon	TRUE	GSE83687	total	RNA-Seq	57	NA	NA	Male	NA	NA	NA	NA	NA	NA
SRR3714670	3.35109	5.67945	Colon_Control	Control	Colon	TRUE	GSE83687	total	RNA-Seq	72	NA	NA	Female	NA	NA	NA	NA	NA	NA
SRR3714671	4.07174	4.16413	Colon_Control	Control	Colon	TRUE	GSE83687	total	RNA-Seq	62	NA	NA	Female	NA	NA	NA	NA	NA	NA
SRR3714672	-5.85596	5.42826	Ileum_Control	Control	Ileum	TRUE	GSE83687	total	RNA-Seq	87	NA	NA	Female	NA	NA	NA	NA	NA	NA
SRR3714673	3.15755	3.30975	Colon_Control	Control	Colon	TRUE	GSE83687	total	RNA-Seq	60	NA	NA	Male	NA	NA	NA	NA	NA	NA
SRR3714674	0.259631	7.32825	Rectum_UC	UC	Rectum	FALSE	GSE83687	total	RNA-Seq	66	NA	NA	Male	NA	NA	NA	NA	NA	NA
SRR3714675	-5.56068	6.41936	Colon_CD	CD	Colon	FALSE	GSE83687	total	RNA-Seq	57	NA	NA	Female	NA	NA	NA	NA	NA	NA
SRR3714676	-0.436089	8.60168	Colon_UC	UC	Colon	FALSE	GSE83687	total	RNA-Seq	27	NA	NA	Male	NA	NA	NA	NA	NA	NA
SRR3714677	3.27256	5.59254	Colon_Control	Control	Colon	TRUE	GSE83687	total	RNA-Seq	71	NA	NA	Male	NA	NA	NA	NA	NA	NA
SRR3714678	-1.88601	6.97647	Colon_Control	Control	Colon	TRUE	GSE83687	total	RNA-Seq	77	NA	NA	Female	NA	NA	NA	NA	NA	NA
SRR3714679	-4.83123	7.18802	Colon_Control	Control	Colon	TRUE	GSE83687	total	RNA-Seq	57	NA	NA	Male	NA	NA	NA	NA	NA	NA
SRR3714680	2.99583	5.67818	Colon_Control	Control	Colon	TRUE	GSE83687	total	RNA-Seq	94	NA	NA	Male	NA	NA	NA	NA	NA	NA
SRR3714681	-5.23444	6.6823	Colon_Control	Control	Colon	TRUE	GSE83687	total	RNA-Seq	73	NA	NA	Male	NA	NA	NA	NA	NA	NA
SRR3714682	-3.63358	7.29756	Colon_Control	Control	Colon	TRUE	GSE83687	total	RNA-Seq	50	NA	NA	Male	NA	NA	NA	NA	NA	NA
SRR3714683	3.36482	5.57851	Colon_Control	Control	Colon	TRUE	GSE83687	total	RNA-Seq	47	NA	NA	Male	NA	NA	NA	NA	NA	NA
SRR3714684	1.61538	8.96517	Ileum_CD	CD	Ileum	FALSE	GSE83687	total	RNA-Seq	25	NA	NA	Male	NA	NA	NA	NA	NA	NA
SRR3714685	1.31084	8.74964	Ileum_CD	CD	Ileum	FALSE	GSE83687	total	RNA-Seq	42	NA	NA	Male	NA	NA	NA	NA	NA	NA
SRR3714686	1.27595	8.73721	Colon_CD	CD	Colon	FALSE	GSE83687	total	RNA-Seq	52	NA	NA	Male	NA	NA	NA	NA	NA	NA
SRR3714688	-5.85217	5.08792	Colon_Control	Control	Colon	TRUE	GSE83687	total	RNA-Seq	56	NA	NA	Female	NA	NA	NA	NA	NA	NA
SRR3714689	-5.5894	6.48329	Ileum_CD	CD	Ileum	FALSE	GSE83687	total	RNA-Seq	25	NA	NA	Male	NA	NA	NA	NA	NA	NA
SRR3714690	1.55803	6.7656	Colon_CD	CD	Colon	FALSE	GSE83687	total	RNA-Seq	47	NA	NA	Female	NA	NA	NA	NA	NA	NA
SRR3714691	3.358	4.74644	Colon_Control	Control	Colon	TRUE	GSE83687	total	RNA-Seq	88	NA	NA	Female	NA	NA	NA	NA	NA	NA
SRR3714692	-5.25543	6.73561	Colon_CD	CD	Colon	FALSE	GSE83687	total	RNA-Seq	71	NA	NA	Female	NA	NA	NA	NA	NA	NA
SRR3714693	-1.26138	6.77819	Colon_Control	Control	Colon	TRUE	GSE83687	total	RNA-Seq	57	NA	NA	Female	NA	NA	NA	NA	NA	NA
SRR3714694	3.13348	3.30468	Colon_Control	Control	Colon	TRUE	GSE83687	total	RNA-Seq	82	NA	NA	Male	NA	NA	NA	NA	NA	NA
SRR3714695	3.56266	4.73235	Colon_Control	Control	Colon	TRUE	GSE83687	total	RNA-Seq	48	NA	NA	Male	NA	NA	NA	NA	NA	NA
SRR3714696	-0.635058	8.45361	Colon_Control	Control	Colon	TRUE	GSE83687	total	RNA-Seq	70	NA	NA	Female	NA	NA	NA	NA	NA	NA
SRR3714697	-5.32698	6.5524	Colon_UC	UC	Colon	FALSE	GSE83687	total	RNA-Seq	24	NA	NA	Female	NA	NA	NA	NA	NA	NA
SRR3714698	-5.93699	5.23416	Colon_UC	UC	Colon	FALSE	GSE83687	total	RNA-Seq	39	NA	NA	Female	NA	NA	NA	NA	NA	NA
SRR3714699	-5.52287	6.49761	Colon_Control	Control	Colon	TRUE	GSE83687	total	RNA-Seq	51	NA	NA	Male	NA	NA	NA	NA	NA	NA
SRR3714700	-1.58785	6.68229	Colon_CD	CD	Colon	FALSE	GSE83687	total	RNA-Seq	43	NA	NA	Male	NA	NA	NA	NA	NA	NA
SRR3714701	1.96587	5.70763	Colon_Control	Control	Colon	TRUE	GSE83687	total	RNA-Seq	67	NA	NA	Male	NA	NA	NA	NA	NA	NA
SRR3714702	-4.36285	6.95897	Ileum_CD	CD	Ileum	FALSE	GSE83687	total	RNA-Seq	43	NA	NA	Male	NA	NA	NA	NA	NA	NA
SRR3714703	2.45054	4.17423	Rectum_Control	Control	Rectum	TRUE	GSE83687	total	RNA-Seq	78	NA	NA	Male	NA	NA	NA	NA	NA	NA
SRR3714704	4.45969	5.9191	Colon_Control	Control	Colon	TRUE	GSE83687	total	RNA-Seq	58	NA	NA	Female	NA	NA	NA	NA	NA	NA
SRR3714705	1.70233	8.94284	Ileum_CD	CD	Ileum	FALSE	GSE83687	total	RNA-Seq	29	NA	NA	Female	NA	NA	NA	NA	NA	NA
SRR3714706	-2.76842	2.61546	Rectum_Control	Control	Rectum	TRUE	GSE83687	total	RNA-Seq	48	NA	NA	Female	NA	NA	NA	NA	NA	NA
SRR3714707	0.911476	8.61772	Colon_CD	CD	Colon	FALSE	GSE83687	total	RNA-Seq	44	NA	NA	Female	NA	NA	NA	NA	NA	NA
SRR3714708	-5.89959	5.00329	Colon_UC	UC	Colon	FALSE	GSE83687	total	RNA-Seq	NA	NA	NA	Female	NA	NA	NA	NA	NA	NA
SRR3714709	-0.119615	8.67287	Colon_UC	UC	Colon	FALSE	GSE83687	total	RNA-Seq	NA	NA	NA	Female	NA	NA	NA	NA	NA	NA
SRR3714710	2.59963	5.77632	Ileum_CD	CD	Ileum	FALSE	GSE83687	total	RNA-Seq	35	NA	NA	Female	NA	NA	NA	NA	NA	NA
SRR3714711	-5.5182	6.54092	Ileum_Control	Control	Ileum	TRUE	GSE83687	total	RNA-Seq	39	NA	NA	Male	NA	NA	NA	NA	NA	NA
SRR3714712	2.47098	5.95929	Colon_UC	UC	Colon	FALSE	GSE83687	total	RNA-Seq	20	NA	NA	Male	NA	NA	NA	NA	NA	NA
SRR3714713	1.51963	8.482	Colon_CD	CD	Colon	FALSE	GSE83687	total	RNA-Seq	37	NA	NA	Male	NA	NA	NA	NA	NA	NA
SRR3714714	1.28176	8.25779	Colon_CD	CD	Colon	FALSE	GSE83687	total	RNA-Seq	58	NA	NA	Male	NA	NA	NA	NA	NA	NA
SRR3714715	1.10059	8.64973	Ileum_CD	CD	Ileum	FALSE	GSE83687	total	RNA-Seq	39	NA	NA	Female	NA	NA	NA	NA	NA	NA
SRR3714716	3.38679	5.60416	Ileum_CD	CD	Ileum	FALSE	GSE83687	total	RNA-Seq	23	NA	NA	Male	NA	NA	NA	NA	NA	NA
SRR3714717	-1.94345	6.79219	Colon_UC	UC	Colon	FALSE	GSE83687	total	RNA-Seq	72	NA	NA	Male	NA	NA	NA	NA	NA	NA
SRR3714718	-4.4435	7.09033	Colon_UC	UC	Colon	FALSE	GSE83687	total	RNA-Seq	32	NA	NA	Male	NA	NA	NA	NA	NA	NA
SRR3714719	-3.02891	7.65694	Ileum_CD	CD	Ileum	FALSE	GSE83687	total	RNA-Seq	57	NA	NA	Female	NA	NA	NA	NA	NA	NA
SRR3714720	1.20495	8.7828	Colon_UC	UC	Colon	FALSE	GSE83687	total	RNA-Seq	38	NA	NA	Male	NA	NA	NA	NA	NA	NA
SRR3714721	2.70481	5.39541	Colon_CD	CD	Colon	FALSE	GSE83687	total	RNA-Seq	8	NA	NA	Male	NA	NA	NA	NA	NA	NA
SRR3714723	1.70647	8.8828	Colon_CD	CD	Colon	FALSE	GSE83687	total	RNA-Seq	29	NA	NA	Male	NA	NA	NA	NA	NA	NA
SRR3714724	-2.46057	4.24058	Colon_UC	UC	Colon	FALSE	GSE83687	total	RNA-Seq	26	NA	NA	Male	NA	NA	NA	NA	NA	NA
SRR3714725	0.52841	8.6629	Rectum_UC	UC	Rectum	FALSE	GSE83687	total	RNA-Seq	32	NA	NA	Male	NA	NA	NA	NA	NA	NA
SRR3714726	1.88355	5.75206	Colon_UC	UC	Colon	FALSE	GSE83687	total	RNA-Seq	54	NA	NA	Male	NA	NA	NA	NA	NA	NA
SRR3714727	1.17535	8.71294	Colon_UC	UC	Colon	FALSE	GSE83687	total	RNA-Seq	39	NA	NA	Female	NA	NA	NA	NA	NA	NA
SRR3714728	3.40676	5.64226	Colon_Control	Control	Colon	TRUE	GSE83687	total	RNA-Seq	4	NA	NA	Male	NA	NA	NA	NA	NA	NA
SRR3714729	-5.91157	4.96059	Colon_CD	CD	Colon	FALSE	GSE83687	total	RNA-Seq	64	NA	NA	Male	NA	NA	NA	NA	NA	NA
SRR3714730	3.05668	3.33181	Colon_Control	Control	Colon	TRUE	GSE83687	total	RNA-Seq	88	NA	NA	Female	NA	NA	NA	NA	NA	NA
SRR3714731	-0.678185	8.47549	Ileum_CD	CD	Ileum	FALSE	GSE83687	total	RNA-Seq	50	NA	NA	Male	NA	NA	NA	NA	NA	NA
SRR3714732	-2.78713	6.94843	Colon_CD	CD	Colon	FALSE	GSE83687	total	RNA-Seq	20	NA	NA	Female	NA	NA	NA	NA	NA	NA
SRR3714734	1.50711	8.33148	Ileum_CD	CD	Ileum	FALSE	GSE83687	total	RNA-Seq	33	NA	NA	Female	NA	NA	NA	NA	NA	NA
SRR3714735	0.314608	8.69531	Colon_UC	UC	Colon	FALSE	GSE83687	total	RNA-Seq	22	NA	NA	Male	NA	NA	NA	NA	NA	NA
SRR3714736	-5.74306	6.46144	Colon_CD	CD	Colon	FALSE	GSE83687	total	RNA-Seq	51	NA	NA	Male	NA	NA	NA	NA	NA	NA
SRR3714737	-5.62998	6.2569	Colon_UC	UC	Colon	FALSE	GSE83687	total	RNA-Seq	4	NA	NA	Male	NA	NA	NA	NA	NA	NA
SRR3714738	1.64963	8.90822	Colon_Control	Control	Colon	TRUE	GSE83687	total	RNA-Seq	68	NA	NA	Female	NA	NA	NA	NA	NA	NA
SRR3714739	-1.32403	6.71836	Colon_Control	Control	Colon	TRUE	GSE83687	total	RNA-Seq	69	NA	NA	Female	NA	NA	NA	NA	NA	NA
SRR3714740	3.20935	5.94237	Colon_UC	UC	Colon	FALSE	GSE83687	total	RNA-Seq	56	NA	NA	Female	NA	NA	NA	NA	NA	NA
SRR3714741	3.65727	4.87063	Colon_Control	Control	Colon	TRUE	GSE83687	total	RNA-Seq	79	NA	NA	Male	NA	NA	NA	NA	NA	NA
SRR3714744	-5.29329	6.65742	Ileum_CD	CD	Ileum	FALSE	GSE83687	total	RNA-Seq	36	NA	NA	Male	NA	NA	NA	NA	NA	NA
SRR3714745	-2.41357	2.90505	Colon_Control	Control	Colon	TRUE	GSE83687	total	RNA-Seq	55	NA	NA	Female	NA	NA	NA	NA	NA	NA
SRR3714746	-5.89341	5.22086	Colon_CD	CD	Colon	FALSE	GSE83687	total	RNA-Seq	25	NA	NA	Male	NA	NA	NA	NA	NA	NA
SRR3714747	1.20973	8.63082	Ileum_CD	CD	Ileum	FALSE	GSE83687	total	RNA-Seq	40	NA	NA	Male	NA	NA	NA	NA	NA	NA
SRR3714748	0.342143	8.68639	Colon_UC	UC	Colon	FALSE	GSE83687	total	RNA-Seq	27	NA	NA	Female	NA	NA	NA	NA	NA	NA
SRR3714749	-5.89867	4.98269	Ileum_CD	CD	Ileum	FALSE	GSE83687	total	RNA-Seq	NA	NA	NA	Male	NA	NA	NA	NA	NA	NA
SRR3714750	0.517335	8.75233	Ileum_CD	CD	Ileum	FALSE	GSE83687	total	RNA-Seq	NA	NA	NA	Male	NA	NA	NA	NA	NA	NA
SRR3714751	-5.81729	5.81597	Ileum_CD	CD	Ileum	FALSE	GSE83687	total	RNA-Seq	29	NA	NA	Female	NA	NA	NA	NA	NA	NA
SRR3714752	-5.90187	5.65965	Colon_Control	Control	Colon	TRUE	GSE83687	total	RNA-Seq	62	NA	NA	Female	NA	NA	NA	NA	NA	NA
SRR3714753	-5.13377	6.80317	Colon_UC	UC	Colon	FALSE	GSE83687	total	RNA-Seq	20	NA	NA	Male	NA	NA	NA	NA	NA	NA
SRR3714754	2.16564	5.67438	Colon_Control	Control	Colon	TRUE	GSE83687	total	RNA-Seq	58	NA	NA	Female	NA	NA	NA	NA	NA	NA
SRR3714755	-1.76211	8.27464	Colon_CD	CD	Colon	FALSE	GSE83687	total	RNA-Seq	39	NA	NA	Male	NA	NA	NA	NA	NA	NA
SRR3714756	1.05208	8.51845	Ileum_CD	CD	Ileum	FALSE	GSE83687	total	RNA-Seq	46	NA	NA	Male	NA	NA	NA	NA	NA	NA
SRR3714757	-4.88285	7.07075	Colon_UC	UC	Colon	FALSE	GSE83687	total	RNA-Seq	21	NA	NA	Female	NA	NA	NA	NA	NA	NA
SRR3714758	3.81498	4.15338	Colon_Control	Control	Colon	TRUE	GSE83687	total	RNA-Seq	70	NA	NA	Male	NA	NA	NA	NA	NA	NA
SRR3714759	5.22973	3.90132	Colon_Control	Control	Colon	TRUE	GSE83687	total	RNA-Seq	50	NA	NA	Female	NA	NA	NA	NA	NA	NA
SRR3714760	-5.79964	5.83292	Colon_Control	Control	Colon	TRUE	GSE83687	total	RNA-Seq	70	NA	NA	Female	NA	NA	NA	NA	NA	NA
SRR3714761	-4.97878	6.81058	Colon_UC	UC	Colon	FALSE	GSE83687	total	RNA-Seq	64	NA	NA	Male	NA	NA	NA	NA	NA	NA
SRR3714762	2.35253	5.79039	Colon_Control	Control	Colon	TRUE	GSE83687	total	RNA-Seq	48	NA	NA	Male	NA	NA	NA	NA	NA	NA
SRR3714764	1.24646	8.16191	Colon_CD	CD	Colon	FALSE	GSE83687	total	RNA-Seq	58	NA	NA	Male	NA	NA	NA	NA	NA	NA
SRR3714765	2.02433	5.87239	Colon_CD	CD	Colon	FALSE	GSE83687	total	RNA-Seq	38	NA	NA	Male	NA	NA	NA	NA	NA	NA
SRR3714766	2.71752	5.89123	Colon_Control	Control	Colon	TRUE	GSE83687	total	RNA-Seq	62	NA	NA	Female	NA	NA	NA	NA	NA	NA
SRR3714767	-1.16713	8.29832	Colon_Control	Control	Colon	TRUE	GSE83687	total	RNA-Seq	57	NA	NA	Male	NA	NA	NA	NA	NA	NA
SRR3714768	3.83986	3.84207	Colon_Control	Control	Colon	TRUE	GSE83687	total	RNA-Seq	51	NA	NA	Female	NA	NA	NA	NA	NA	NA
SRR5176628	-3.61677	6.18994	Ileum_CD	CD	Ileum	FALSE	GSE93624	total	RNA-Seq	NA	13	White	Male	NA	NA	NA	NA	NA	NA
SRR5176629	0.877546	7.13652	Ileum_Control	Control	Ileum	TRUE	GSE93624	total	RNA-Seq	NA	8	Black	Male	NA	NA	NA	NA	NA	NA
SRR5176630	0.894474	7.35475	Ileum_Control	Control	Ileum	TRUE	GSE93624	total	RNA-Seq	NA	8	Black	Male	NA	NA	NA	NA	NA	NA
SRR5176631	0.674658	5.39002	Ileum_CD	CD	Ileum	FALSE	GSE93624	total	RNA-Seq	NA	11	White	Male	NA	NA	NA	NA	NA	NA
SRR5176632	-0.322097	8.12422	Ileum_Control	Control	Ileum	TRUE	GSE93624	total	RNA-Seq	NA	12	Black	Male	NA	NA	NA	NA	NA	NA
SRR5176633	4.81545	6.48215	Ileum_CD	CD	Ileum	FALSE	GSE93624	total	RNA-Seq	NA	16	White	Male	NA	NA	NA	NA	NA	NA
SRR5176634	-0.732244	5.01789	Ileum_CD	CD	Ileum	FALSE	GSE93624	total	RNA-Seq	NA	14	White	Male	NA	NA	NA	NA	NA	NA
SRR5176635	4.17358	3.33458	Ileum_CD	CD	Ileum	FALSE	GSE93624	total	RNA-Seq	NA	13	White	Female	NA	NA	NA	NA	NA	NA
SRR5176636	-4.44068	3.83927	Ileum_CD	CD	Ileum	FALSE	GSE93624	total	RNA-Seq	NA	10	White	Male	NA	NA	NA	NA	NA	NA
SRR5176637	-0.111705	7.21546	Ileum_CD	CD	Ileum	FALSE	GSE93624	total	RNA-Seq	NA	15	White	Male	NA	NA	NA	NA	NA	NA
SRR5176638	-2.87068	1.0824	Ileum_CD	CD	Ileum	FALSE	GSE93624	total	RNA-Seq	NA	11	White	Male	NA	NA	NA	NA	NA	NA
SRR5176639	-0.876859	7.97632	Ileum_CD	CD	Ileum	FALSE	GSE93624	total	RNA-Seq	NA	10	Black	Male	NA	NA	NA	NA	NA	NA
SRR5176640	-5.72155	5.41108	Ileum_CD	CD	Ileum	FALSE	GSE93624	total	RNA-Seq	NA	17	Mult	Male	NA	NA	NA	NA	NA	NA
SRR5176641	1.84174	4.71204	Ileum_CD	CD	Ileum	FALSE	GSE93624	total	RNA-Seq	NA	13	White	Female	NA	NA	NA	NA	NA	NA
SRR5176642	4.36097	4.06812	Ileum_CD	CD	Ileum	FALSE	GSE93624	total	RNA-Seq	NA	11	White	Male	NA	NA	NA	NA	NA	NA
SRR5176643	5.19746	5.16485	Ileum_CD	CD	Ileum	FALSE	GSE93624	total	RNA-Seq	NA	14	White	Female	NA	NA	NA	NA	NA	NA
SRR5176644	4.9977	5.42349	Ileum_CD	CD	Ileum	FALSE	GSE93624	total	RNA-Seq	NA	6	White	Male	NA	NA	NA	NA	NA	NA
SRR5176645	-0.753135	5.06482	Ileum_CD	CD	Ileum	FALSE	GSE93624	total	RNA-Seq	NA	14	White	Female	NA	NA	NA	NA	NA	NA
SRR5176646	0.137567	7.44739	Ileum_Control	Control	Ileum	TRUE	GSE93624	total	RNA-Seq	NA	16	White	Female	NA	NA	NA	NA	NA	NA
SRR5176647	0.746323	7.11842	Ileum_Control	Control	Ileum	TRUE	GSE93624	total	RNA-Seq	NA	15	White	Female	NA	NA	NA	NA	NA	NA
SRR5176648	-1.93073	7.65114	Ileum_CD	CD	Ileum	FALSE	GSE93624	total	RNA-Seq	NA	16	White	Male	NA	NA	NA	NA	NA	NA
SRR5176649	3.24815	3.78184	Ileum_CD	CD	Ileum	FALSE	GSE93624	total	RNA-Seq	NA	16	White	Female	NA	NA	NA	NA	NA	NA
SRR5176650	-1.95805	3.84076	Ileum_CD	CD	Ileum	FALSE	GSE93624	total	RNA-Seq	NA	11	White	Female	NA	NA	NA	NA	NA	NA
SRR5176651	0.382031	6.53123	Ileum_Control	Control	Ileum	TRUE	GSE93624	total	RNA-Seq	NA	12	White	Female	NA	NA	NA	NA	NA	NA
SRR5176652	2.6881	2.33433	Ileum_CD	CD	Ileum	FALSE	GSE93624	total	RNA-Seq	NA	16	White	Male	NA	NA	NA	NA	NA	NA
SRR5176653	0.809475	7.14663	Ileum_Control	Control	Ileum	TRUE	GSE93624	total	RNA-Seq	NA	13	White	Female	NA	NA	NA	NA	NA	NA
SRR5176654	0.378231	6.43625	Ileum_Control	Control	Ileum	TRUE	GSE93624	total	RNA-Seq	NA	10	White	Male	NA	NA	NA	NA	NA	NA
SRR5176655	1.22852	6.18611	Ileum_CD	CD	Ileum	FALSE	GSE93624	total	RNA-Seq	NA	17	White	Male	NA	NA	NA	NA	NA	NA
SRR5176656	-2.52675	2.40853	Ileum_Control	Control	Ileum	TRUE	GSE93624	total	RNA-Seq	NA	5	White	Male	NA	NA	NA	NA	NA	NA
SRR5176657	-5.82882	4.73085	Ileum_CD	CD	Ileum	FALSE	GSE93624	total	RNA-Seq	NA	12	White	Female	NA	NA	NA	NA	NA	NA
SRR5176658	-3.87279	6.84784	Ileum_CD	CD	Ileum	FALSE	GSE93624	total	RNA-Seq	NA	12	White	Female	NA	NA	NA	NA	NA	NA
SRR5176659	1.18211	6.02257	Ileum_CD	CD	Ileum	FALSE	GSE93624	total	RNA-Seq	NA	10	White	Female	NA	NA	NA	NA	NA	NA
SRR5176660	5.04801	4.41671	Ileum_CD	CD	Ileum	FALSE	GSE93624	total	RNA-Seq	NA	2	White	Female	NA	NA	NA	NA	NA	NA
SRR5176661	-5.66756	6.16524	Ileum_CD	CD	Ileum	FALSE	GSE93624	total	RNA-Seq	NA	9	White	Male	NA	NA	NA	NA	NA	NA
SRR5176662	0.646535	7.82744	Ileum_CD	CD	Ileum	FALSE	GSE93624	total	RNA-Seq	NA	5	Mult	Male	NA	NA	NA	NA	NA	NA
SRR5176663	-5.47166	6.00634	Ileum_Control	Control	Ileum	TRUE	GSE93624	total	RNA-Seq	NA	14	White	Male	NA	NA	NA	NA	NA	NA
SRR5176664	4.67229	3.85515	Ileum_CD	CD	Ileum	FALSE	GSE93624	total	RNA-Seq	NA	16	White	Male	NA	NA	NA	NA	NA	NA
SRR5176665	-1.788	6.48329	Ileum_CD	CD	Ileum	FALSE	GSE93624	total	RNA-Seq	NA	16	White	Male	NA	NA	NA	NA	NA	NA
SRR5176666	1.28315	7.10442	Ileum_Control	Control	Ileum	TRUE	GSE93624	total	RNA-Seq	NA	5	Black	Female	NA	NA	NA	NA	NA	NA
SRR5176667	-5.77801	5.04649	Ileum_CD	CD	Ileum	FALSE	GSE93624	total	RNA-Seq	NA	10	White	Female	NA	NA	NA	NA	NA	NA
SRR5176668	-1.93216	7.44776	Ileum_CD	CD	Ileum	FALSE	GSE93624	total	RNA-Seq	NA	15	Black	Male	NA	NA	NA	NA	NA	NA
SRR5176669	3.99499	4.27142	Ileum_CD	CD	Ileum	FALSE	GSE93624	total	RNA-Seq	NA	16	White	Female	NA	NA	NA	NA	NA	NA
SRR5176670	0.606639	7.13675	Ileum_Control	Control	Ileum	TRUE	GSE93624	total	RNA-Seq	NA	15	Mult	Male	NA	NA	NA	NA	NA	NA
SRR5176671	4.96626	5.4289	Ileum_CD	CD	Ileum	FALSE	GSE93624	total	RNA-Seq	NA	11	White	Male	NA	NA	NA	NA	NA	NA
SRR5176672	2.43464	4.54254	Ileum_CD	CD	Ileum	FALSE	GSE93624	total	RNA-Seq	NA	10	White	Male	NA	NA	NA	NA	NA	NA
SRR5176673	-2.25475	7.12389	Ileum_CD	CD	Ileum	FALSE	GSE93624	total	RNA-Seq	NA	5	White	Female	NA	NA	NA	NA	NA	NA
SRR5176674	-0.262777	8.52426	Ileum_Control	Control	Ileum	TRUE	GSE93624	total	RNA-Seq	NA	9	White	Female	NA	NA	NA	NA	NA	NA
SRR5176675	-0.0148248	8.70362	Ileum_Control	Control	Ileum	TRUE	GSE93624	total	RNA-Seq	NA	15	White	Female	NA	NA	NA	NA	NA	NA
SRR5176676	-0.617689	5.36855	Ileum_CD	CD	Ileum	FALSE	GSE93624	total	RNA-Seq	NA	15	White	Male	NA	NA	NA	NA	NA	NA
SRR5176677	2.93873	2.04334	Ileum_CD	CD	Ileum	FALSE	GSE93624	total	RNA-Seq	NA	15	White	Female	NA	NA	NA	NA	NA	NA
SRR5176678	-4.38187	4.02346	Ileum_CD	CD	Ileum	FALSE	GSE93624	total	RNA-Seq	NA	15	White	Male	NA	NA	NA	NA	NA	NA
SRR5176679	-2.14477	4.52111	Ileum_CD	CD	Ileum	FALSE	GSE93624	total	RNA-Seq	NA	10	White	Female	NA	NA	NA	NA	NA	NA
SRR5176680	0.310611	5.23245	Ileum_CD	CD	Ileum	FALSE	GSE93624	total	RNA-Seq	NA	11	White	Female	NA	NA	NA	NA	NA	NA
SRR5176681	-0.578717	8.50812	Ileum_Control	Control	Ileum	TRUE	GSE93624	total	RNA-Seq	NA	9	White	Male	NA	NA	NA	NA	NA	NA
SRR5176682	-5.77966	5.66383	Ileum_CD	CD	Ileum	FALSE	GSE93624	total	RNA-Seq	NA	12	White	Female	NA	NA	NA	NA	NA	NA
SRR5176683	1.38617	5.36885	Ileum_CD	CD	Ileum	FALSE	GSE93624	total	RNA-Seq	NA	11	White	Male	NA	NA	NA	NA	NA	NA
SRR5176684	1.03311	5.8208	Ileum_CD	CD	Ileum	FALSE	GSE93624	total	RNA-Seq	NA	16	White	Female	NA	NA	NA	NA	NA	NA
SRR5176685	-4.46663	7.0989	Ileum_CD	CD	Ileum	FALSE	GSE93624	total	RNA-Seq	NA	9	White	Male	NA	NA	NA	NA	NA	NA
SRR5176686	-4.04861	7.2023	Ileum_CD	CD	Ileum	FALSE	GSE93624	total	RNA-Seq	NA	12	White	Male	NA	NA	NA	NA	NA	NA
SRR5176687	-4.07413	5.92845	Ileum_CD	CD	Ileum	FALSE	GSE93624	total	RNA-Seq	NA	8	White	Male	NA	NA	NA	NA	NA	NA
SRR5176688	-4.21945	3.66618	Ileum_CD	CD	Ileum	FALSE	GSE93624	total	RNA-Seq	NA	11	White	Male	NA	NA	NA	NA	NA	NA
SRR5176689	-1.90449	6.77405	Ileum_CD	CD	Ileum	FALSE	GSE93624	total	RNA-Seq	NA	10	White	Male	NA	NA	NA	NA	NA	NA
SRR5176690	-0.0307649	4.53333	Ileum_CD	CD	Ileum	FALSE	GSE93624	total	RNA-Seq	NA	9	White	Female	NA	NA	NA	NA	NA	NA
SRR5176691	0.182741	8.14122	Ileum_Control	Control	Ileum	TRUE	GSE93624	total	RNA-Seq	NA	11	Mult	Male	NA	NA	NA	NA	NA	NA
SRR5176692	0.449983	5.35615	Ileum_CD	CD	Ileum	FALSE	GSE93624	total	RNA-Seq	NA	9	White	Male	NA	NA	NA	NA	NA	NA
SRR5176693	4.85777	6.40374	Ileum_CD	CD	Ileum	FALSE	GSE93624	total	RNA-Seq	NA	11	White	Male	NA	NA	NA	NA	NA	NA
SRR5176694	6.68648	3.85972	Ileum_CD	CD	Ileum	FALSE	GSE93624	total	RNA-Seq	NA	12	White	Female	NA	NA	NA	NA	NA	NA
SRR5176695	-4.36523	6.24731	Ileum_CD	CD	Ileum	FALSE	GSE93624	total	RNA-Seq	NA	13	White	Female	NA	NA	NA	NA	NA	NA
SRR5176696	-3.00772	1.49459	Ileum_CD	CD	Ileum	FALSE	GSE93624	total	RNA-Seq	NA	17	White	Male	NA	NA	NA	NA	NA	NA
SRR5176697	2.19442	6.86049	Ileum_CD	CD	Ileum	FALSE	GSE93624	total	RNA-Seq	NA	13	White	Male	NA	NA	NA	NA	NA	NA
SRR5176698	-3.05235	1.30361	Ileum_CD	CD	Ileum	FALSE	GSE93624	total	RNA-Seq	NA	15	White	Male	NA	NA	NA	NA	NA	NA
SRR5176699	-4.58788	7.29827	Ileum_CD	CD	Ileum	FALSE	GSE93624	total	RNA-Seq	NA	16	White	Female	NA	NA	NA	NA	NA	NA
SRR5176700	-2.80247	2.21784	Ileum_CD	CD	Ileum	FALSE	GSE93624	total	RNA-Seq	NA	11	White	Male	NA	NA	NA	NA	NA	NA
SRR5176701	-2.1925	3.02876	Ileum_CD	CD	Ileum	FALSE	GSE93624	total	RNA-Seq	NA	9	White	Male	NA	NA	NA	NA	NA	NA
SRR5176702	5.85764	4.0475	Ileum_CD	CD	Ileum	FALSE	GSE93624	total	RNA-Seq	NA	16	White	Female	NA	NA	NA	NA	NA	NA
SRR5176703	-0.701412	5.23725	Ileum_CD	CD	Ileum	FALSE	GSE93624	total	RNA-Seq	NA	15	White	Male	NA	NA	NA	NA	NA	NA
SRR5176704	5.15459	4.62067	Ileum_CD	CD	Ileum	FALSE	GSE93624	total	RNA-Seq	NA	16	White	Male	NA	NA	NA	NA	NA	NA
SRR5176705	-4.21392	6.04904	Ileum_CD	CD	Ileum	FALSE	GSE93624	total	RNA-Seq	NA	14	White	Male	NA	NA	NA	NA	NA	NA
SRR5176706	-2.27912	3.99877	Ileum_CD	CD	Ileum	FALSE	GSE93624	total	RNA-Seq	NA	12	White	Female	NA	NA	NA	NA	NA	NA
SRR5176707	-0.573451	4.39945	Ileum_CD	CD	Ileum	FALSE	GSE93624	total	RNA-Seq	NA	16	White	Male	NA	NA	NA	NA	NA	NA
SRR5176708	2.38247	4.83095	Ileum_CD	CD	Ileum	FALSE	GSE93624	total	RNA-Seq	NA	15	White	Male	NA	NA	NA	NA	NA	NA
SRR5176709	0.361879	6.56627	Ileum_Control	Control	Ileum	TRUE	GSE93624	total	RNA-Seq	NA	16	White	Male	NA	NA	NA	NA	NA	NA
SRR5176710	-2.33664	7.73791	Ileum_CD	CD	Ileum	FALSE	GSE93624	total	RNA-Seq	NA	15	White	Male	NA	NA	NA	NA	NA	NA
SRR5176711	-4.22573	6.7581	Ileum_CD	CD	Ileum	FALSE	GSE93624	total	RNA-Seq	NA	14	White	Female	NA	NA	NA	NA	NA	NA
SRR5176712	1.08071	5.34361	Ileum_CD	CD	Ileum	FALSE	GSE93624	total	RNA-Seq	NA	11	White	Male	NA	NA	NA	NA	NA	NA
SRR5176713	2.50726	4.37997	Ileum_CD	CD	Ileum	FALSE	GSE93624	total	RNA-Seq	NA	11	White	Male	NA	NA	NA	NA	NA	NA
SRR5176714	-2.29732	3.02029	Ileum_CD	CD	Ileum	FALSE	GSE93624	total	RNA-Seq	NA	11	White	Female	NA	NA	NA	NA	NA	NA
SRR5176715	1.80487	5.21087	Ileum_CD	CD	Ileum	FALSE	GSE93624	total	RNA-Seq	NA	17	White	Male	NA	NA	NA	NA	NA	NA
SRR5176716	-1.94785	7.00052	Ileum_CD	CD	Ileum	FALSE	GSE93624	total	RNA-Seq	NA	8	White	Male	NA	NA	NA	NA	NA	NA
SRR5176717	3.86843	4.44896	Ileum_CD	CD	Ileum	FALSE	GSE93624	total	RNA-Seq	NA	14	White	Male	NA	NA	NA	NA	NA	NA
SRR5176718	0.289816	4.8447	Ileum_CD	CD	Ileum	FALSE	GSE93624	total	RNA-Seq	NA	9	Mult	Female	NA	NA	NA	NA	NA	NA
SRR5176719	1.47092	5.35038	Ileum_CD	CD	Ileum	FALSE	GSE93624	total	RNA-Seq	NA	9	White	Male	NA	NA	NA	NA	NA	NA
SRR5176720	5.53065	4.77918	Ileum_CD	CD	Ileum	FALSE	GSE93624	total	RNA-Seq	NA	11	White	Male	NA	NA	NA	NA	NA	NA
SRR5176721	5.23132	5.20152	Ileum_CD	CD	Ileum	FALSE	GSE93624	total	RNA-Seq	NA	13	White	Female	NA	NA	NA	NA	NA	NA
SRR5176722	2.31484	4.91735	Ileum_CD	CD	Ileum	FALSE	GSE93624	total	RNA-Seq	NA	7	White	Male	NA	NA	NA	NA	NA	NA
SRR5176723	-5.10237	6.37417	Ileum_CD	CD	Ileum	FALSE	GSE93624	total	RNA-Seq	NA	14	White	Male	NA	NA	NA	NA	NA	NA
SRR5176724	-3.33052	6.26874	Ileum_CD	CD	Ileum	FALSE	GSE93624	total	RNA-Seq	NA	15	White	Male	NA	NA	NA	NA	NA	NA
SRR5176725	-0.212119	6.11503	Ileum_CD	CD	Ileum	FALSE	GSE93624	total	RNA-Seq	NA	16	White	Female	NA	NA	NA	NA	NA	NA
SRR5176726	5.85377	3.90698	Ileum_CD	CD	Ileum	FALSE	GSE93624	total	RNA-Seq	NA	5	White	Male	NA	NA	NA	NA	NA	NA
SRR5176727	6.30568	3.93958	Ileum_CD	CD	Ileum	FALSE	GSE93624	total	RNA-Seq	NA	13	White	Male	NA	NA	NA	NA	NA	NA
SRR5176728	-0.93189	4.64513	Ileum_CD	CD	Ileum	FALSE	GSE93624	total	RNA-Seq	NA	11	White	Male	NA	NA	NA	NA	NA	NA
SRR5176729	-2.56293	8.35459	Ileum_CD	CD	Ileum	FALSE	GSE93624	total	RNA-Seq	NA	9	White	Female	NA	NA	NA	NA	NA	NA
SRR5176730	0.270852	6.67724	Ileum_Control	Control	Ileum	TRUE	GSE93624	total	RNA-Seq	NA	9	White	Male	NA	NA	NA	NA	NA	NA
SRR5176731	-2.87676	7.70988	Ileum_CD	CD	Ileum	FALSE	GSE93624	total	RNA-Seq	NA	12	White	Male	NA	NA	NA	NA	NA	NA
SRR5176732	-3.54293	7.13844	Ileum_CD	CD	Ileum	FALSE	GSE93624	total	RNA-Seq	NA	13	White	Male	NA	NA	NA	NA	NA	NA
SRR5176733	4.01547	4.47456	Ileum_CD	CD	Ileum	FALSE	GSE93624	total	RNA-Seq	NA	14	White	Male	NA	NA	NA	NA	NA	NA
SRR5176734	-2.89615	2.52842	Ileum_CD	CD	Ileum	FALSE	GSE93624	total	RNA-Seq	NA	8	White	Male	NA	NA	NA	NA	NA	NA
SRR5176735	5.30049	4.12256	Ileum_CD	CD	Ileum	FALSE	GSE93624	total	RNA-Seq	NA	9	White	Male	NA	NA	NA	NA	NA	NA
SRR5176736	4.43431	4.62732	Ileum_CD	CD	Ileum	FALSE	GSE93624	total	RNA-Seq	NA	10	White	Male	NA	NA	NA	NA	NA	NA
SRR5176737	1.03424	5.87236	Ileum_CD	CD	Ileum	FALSE	GSE93624	total	RNA-Seq	NA	14	White	Male	NA	NA	NA	NA	NA	NA
SRR5176738	-4.85943	6.60455	Ileum_CD	CD	Ileum	FALSE	GSE93624	total	RNA-Seq	NA	9	White	Female	NA	NA	NA	NA	NA	NA
SRR5176739	3.99838	4.17227	Ileum_CD	CD	Ileum	FALSE	GSE93624	total	RNA-Seq	NA	15	White	Male	NA	NA	NA	NA	NA	NA
SRR5176740	-2.45492	6.3489	Ileum_CD	CD	Ileum	FALSE	GSE93624	total	RNA-Seq	NA	10	White	Female	NA	NA	NA	NA	NA	NA
SRR5176741	-3.1462	2.68591	Ileum_CD	CD	Ileum	FALSE	GSE93624	total	RNA-Seq	NA	7	White	Female	NA	NA	NA	NA	NA	NA
SRR5176742	2.83896	4.79959	Ileum_CD	CD	Ileum	FALSE	GSE93624	total	RNA-Seq	NA	15	White	Female	NA	NA	NA	NA	NA	NA
SRR5176743	2.16178	6.7119	Ileum_CD	CD	Ileum	FALSE	GSE93624	total	RNA-Seq	NA	10	White	Female	NA	NA	NA	NA	NA	NA
SRR5176744	-4.75824	6.09525	Ileum_CD	CD	Ileum	FALSE	GSE93624	total	RNA-Seq	NA	10	White	Female	NA	NA	NA	NA	NA	NA
SRR5176745	1.56989	8.23416	Ileum_Control	Control	Ileum	TRUE	GSE93624	total	RNA-Seq	NA	12	White	Male	NA	NA	NA	NA	NA	NA
SRR5176746	-4.40903	4.20909	Ileum_CD	CD	Ileum	FALSE	GSE93624	total	RNA-Seq	NA	12	White	Male	NA	NA	NA	NA	NA	NA
SRR5176747	4.50469	5.48761	Ileum_CD	CD	Ileum	FALSE	GSE93624	total	RNA-Seq	NA	11	White	Male	NA	NA	NA	NA	NA	NA
SRR5176748	0.769057	7.09847	Ileum_CD	CD	Ileum	FALSE	GSE93624	total	RNA-Seq	NA	13	White	Male	NA	NA	NA	NA	NA	NA
SRR5176749	-2.05004	3.88358	Ileum_CD	CD	Ileum	FALSE	GSE93624	total	RNA-Seq	NA	9	White	Female	NA	NA	NA	NA	NA	NA
SRR5176750	-1.78398	4.17472	Ileum_Control	Control	Ileum	TRUE	GSE93624	total	RNA-Seq	NA	8	White	Male	NA	NA	NA	NA	NA	NA
SRR5176751	3.37289	5.36382	Ileum_CD	CD	Ileum	FALSE	GSE93624	total	RNA-Seq	NA	17	Mult	Female	NA	NA	NA	NA	NA	NA
SRR5176752	-4.92085	6.11428	Ileum_CD	CD	Ileum	FALSE	GSE93624	total	RNA-Seq	NA	12	White	Male	NA	NA	NA	NA	NA	NA
SRR5176753	3.12868	3.21698	Ileum_CD	CD	Ileum	FALSE	GSE93624	total	RNA-Seq	NA	9	White	Male	NA	NA	NA	NA	NA	NA
SRR5176754	2.85532	4.19424	Ileum_CD	CD	Ileum	FALSE	GSE93624	total	RNA-Seq	NA	11	White	Female	NA	NA	NA	NA	NA	NA
SRR5176755	2.74077	2.92488	Ileum_CD	CD	Ileum	FALSE	GSE93624	total	RNA-Seq	NA	13	White	Male	NA	NA	NA	NA	NA	NA
SRR5176756	-5.02422	6.51683	Ileum_Control	Control	Ileum	TRUE	GSE93624	total	RNA-Seq	NA	5	Mult	Male	NA	NA	NA	NA	NA	NA
SRR5176757	-2.39476	2.70082	Ileum_CD	CD	Ileum	FALSE	GSE93624	total	RNA-Seq	NA	8	White	Male	NA	NA	NA	NA	NA	NA
SRR5176758	2.21682	6.57416	Ileum_Control	Control	Ileum	TRUE	GSE93624	total	RNA-Seq	NA	13	White	Male	NA	NA	NA	NA	NA	NA
SRR5176759	-5.66644	5.57405	Ileum_CD	CD	Ileum	FALSE	GSE93624	total	RNA-Seq	NA	12	White	Female	NA	NA	NA	NA	NA	NA
SRR5176760	-1.95992	6.45368	Ileum_CD	CD	Ileum	FALSE	GSE93624	total	RNA-Seq	NA	15	White	Female	NA	NA	NA	NA	NA	NA
SRR5176761	-1.96722	7.57578	Ileum_CD	CD	Ileum	FALSE	GSE93624	total	RNA-Seq	NA	15	White	Female	NA	NA	NA	NA	NA	NA
SRR5176762	-2.91953	2.22713	Ileum_CD	CD	Ileum	FALSE	GSE93624	total	RNA-Seq	NA	11	White	Male	NA	NA	NA	NA	NA	NA
SRR5176763	-2.13022	4.62955	Ileum_CD	CD	Ileum	FALSE	GSE93624	total	RNA-Seq	NA	12	Black	Female	NA	NA	NA	NA	NA	NA
SRR5176764	0.191009	7.79578	Ileum_CD	CD	Ileum	FALSE	GSE93624	total	RNA-Seq	NA	13	White	Male	NA	NA	NA	NA	NA	NA
SRR5176765	-4.63442	7.06349	Ileum_CD	CD	Ileum	FALSE	GSE93624	total	RNA-Seq	NA	8	White	Male	NA	NA	NA	NA	NA	NA
SRR5176766	2.91068	4.31006	Ileum_CD	CD	Ileum	FALSE	GSE93624	total	RNA-Seq	NA	13	White	Female	NA	NA	NA	NA	NA	NA
SRR5176767	3.24653	3.05499	Ileum_CD	CD	Ileum	FALSE	GSE93624	total	RNA-Seq	NA	12	White	Male	NA	NA	NA	NA	NA	NA
SRR5176768	-5.51859	5.80934	Ileum_Control	Control	Ileum	TRUE	GSE93624	total	RNA-Seq	NA	13	White	Female	NA	NA	NA	NA	NA	NA
SRR5176769	-3.63484	6.94832	Ileum_CD	CD	Ileum	FALSE	GSE93624	total	RNA-Seq	NA	17	White	Male	NA	NA	NA	NA	NA	NA
SRR5176770	-1.44361	7.66399	Ileum_CD	CD	Ileum	FALSE	GSE93624	total	RNA-Seq	NA	11	White	Female	NA	NA	NA	NA	NA	NA
SRR5176771	5.07704	4.98086	Ileum_CD	CD	Ileum	FALSE	GSE93624	total	RNA-Seq	NA	12	White	Male	NA	NA	NA	NA	NA	NA
SRR5176772	-1.9754	4.62849	Ileum_CD	CD	Ileum	FALSE	GSE93624	total	RNA-Seq	NA	11	White	Female	NA	NA	NA	NA	NA	NA
SRR5176773	-2.41375	6.60335	Ileum_CD	CD	Ileum	FALSE	GSE93624	total	RNA-Seq	NA	14	Mult	Female	NA	NA	NA	NA	NA	NA
SRR5176774	0.523725	6.37111	Ileum_CD	CD	Ileum	FALSE	GSE93624	total	RNA-Seq	NA	12	Black	Female	NA	NA	NA	NA	NA	NA
SRR5176775	-1.76433	6.59293	Ileum_CD	CD	Ileum	FALSE	GSE93624	total	RNA-Seq	NA	15	Mult	Male	NA	NA	NA	NA	NA	NA
SRR5176776	2.23847	6.66039	Ileum_CD	CD	Ileum	FALSE	GSE93624	total	RNA-Seq	NA	16	Mult	Male	NA	NA	NA	NA	NA	NA
SRR5176777	0.351692	6.26867	Ileum_Control	Control	Ileum	TRUE	GSE93624	total	RNA-Seq	NA	7	Mult	Female	NA	NA	NA	NA	NA	NA
SRR5176778	0.173415	7.3068	Ileum_Control	Control	Ileum	TRUE	GSE93624	total	RNA-Seq	NA	15	Mult	Female	NA	NA	NA	NA	NA	NA
SRR5176779	2.47328	2.50466	Ileum_CD	CD	Ileum	FALSE	GSE93624	total	RNA-Seq	NA	12	White	Male	NA	NA	NA	NA	NA	NA
SRR5176780	4.84756	5.85818	Ileum_CD	CD	Ileum	FALSE	GSE93624	total	RNA-Seq	NA	6	White	Female	NA	NA	NA	NA	NA	NA
SRR5176781	0.126072	8.57908	Ileum_Control	Control	Ileum	TRUE	GSE93624	total	RNA-Seq	NA	11	White	Male	NA	NA	NA	NA	NA	NA
SRR5176782	-4.73946	6.45616	Ileum_CD	CD	Ileum	FALSE	GSE93624	total	RNA-Seq	NA	15	White	Female	NA	NA	NA	NA	NA	NA
SRR5176783	-2.16325	4.52645	Ileum_CD	CD	Ileum	FALSE	GSE93624	total	RNA-Seq	NA	12	White	Female	NA	NA	NA	NA	NA	NA
SRR5176784	5.34379	4.00081	Ileum_CD	CD	Ileum	FALSE	GSE93624	total	RNA-Seq	NA	10	Black	Male	NA	NA	NA	NA	NA	NA
SRR5176785	3.54997	5.49634	Ileum_CD	CD	Ileum	FALSE	GSE93624	total	RNA-Seq	NA	7	Mult	Male	NA	NA	NA	NA	NA	NA
SRR5176786	6.08172	3.78788	Ileum_CD	CD	Ileum	FALSE	GSE93624	total	RNA-Seq	NA	11	White	Female	NA	NA	NA	NA	NA	NA
SRR5176787	2.66044	2.39863	Ileum_CD	CD	Ileum	FALSE	GSE93624	total	RNA-Seq	NA	6	White	Male	NA	NA	NA	NA	NA	NA
SRR5176788	-4.17944	3.55734	Ileum_CD	CD	Ileum	FALSE	GSE93624	total	RNA-Seq	NA	14	White	Male	NA	NA	NA	NA	NA	NA
SRR5176789	0.197567	6.80399	Ileum_CD	CD	Ileum	FALSE	GSE93624	total	RNA-Seq	NA	7	White	Male	NA	NA	NA	NA	NA	NA
SRR5176790	0.899589	5.66675	Ileum_CD	CD	Ileum	FALSE	GSE93624	total	RNA-Seq	NA	8	White	Male	NA	NA	NA	NA	NA	NA
SRR5176791	1.26751	6.42526	Ileum_CD	CD	Ileum	FALSE	GSE93624	total	RNA-Seq	NA	15	White	Male	NA	NA	NA	NA	NA	NA
SRR5176792	5.50845	5.23582	Ileum_CD	CD	Ileum	FALSE	GSE93624	total	RNA-Seq	NA	15	Mult	Female	NA	NA	NA	NA	NA	NA
SRR5176793	1.68829	6.88683	Ileum_CD	CD	Ileum	FALSE	GSE93624	total	RNA-Seq	NA	17	Mult	Male	NA	NA	NA	NA	NA	NA
SRR5176794	3.29088	3.88028	Ileum_CD	CD	Ileum	FALSE	GSE93624	total	RNA-Seq	NA	14	White	Female	NA	NA	NA	NA	NA	NA
SRR5176795	0.104646	8.60855	Ileum_CD	CD	Ileum	FALSE	GSE93624	total	RNA-Seq	NA	11	White	Male	NA	NA	NA	NA	NA	NA
SRR5176796	-0.214727	3.87186	Ileum_CD	CD	Ileum	FALSE	GSE93624	total	RNA-Seq	NA	13	White	Male	NA	NA	NA	NA	NA	NA
SRR5176797	-1.91572	7.24135	Ileum_CD	CD	Ileum	FALSE	GSE93624	total	RNA-Seq	NA	7	Mult	Male	NA	NA	NA	NA	NA	NA
SRR5176798	1.24842	7.02832	Ileum_CD	CD	Ileum	FALSE	GSE93624	total	RNA-Seq	NA	16	Mult	Female	NA	NA	NA	NA	NA	NA
SRR5176799	6.91775	3.7607	Ileum_CD	CD	Ileum	FALSE	GSE93624	total	RNA-Seq	NA	17	White	Female	NA	NA	NA	NA	NA	NA
SRR5176800	-2.78673	7.26642	Ileum_CD	CD	Ileum	FALSE	GSE93624	total	RNA-Seq	NA	10	White	Male	NA	NA	NA	NA	NA	NA
SRR5176801	-2.99394	7.37456	Ileum_CD	CD	Ileum	FALSE	GSE93624	total	RNA-Seq	NA	12	White	Male	NA	NA	NA	NA	NA	NA
SRR5176802	2.73986	2.34882	Ileum_CD	CD	Ileum	FALSE	GSE93624	total	RNA-Seq	NA	13	White	Female	NA	NA	NA	NA	NA	NA
SRR5176803	-3.30735	6.35686	Ileum_CD	CD	Ileum	FALSE	GSE93624	total	RNA-Seq	NA	12	White	Male	NA	NA	NA	NA	NA	NA
SRR5176804	-5.80733	6.21973	Ileum_CD	CD	Ileum	FALSE	GSE93624	total	RNA-Seq	NA	9	White	Female	NA	NA	NA	NA	NA	NA
SRR5176805	-1.94964	7.22584	Ileum_CD	CD	Ileum	FALSE	GSE93624	total	RNA-Seq	NA	14	White	Female	NA	NA	NA	NA	NA	NA
SRR5176806	-5.75848	5.49968	Ileum_CD	CD	Ileum	FALSE	GSE93624	total	RNA-Seq	NA	15	White	Female	NA	NA	NA	NA	NA	NA
SRR5176807	5.0384	4.93167	Ileum_CD	CD	Ileum	FALSE	GSE93624	total	RNA-Seq	NA	9	Mult	Male	NA	NA	NA	NA	NA	NA
SRR5176808	6.38296	3.46489	Ileum_CD	CD	Ileum	FALSE	GSE93624	total	RNA-Seq	NA	11	White	Male	NA	NA	NA	NA	NA	NA
SRR5176809	4.61922	3.68245	Ileum_CD	CD	Ileum	FALSE	GSE93624	total	RNA-Seq	NA	13	Mult	Male	NA	NA	NA	NA	NA	NA
SRR5176810	1.27486	6.31268	Ileum_CD	CD	Ileum	FALSE	GSE93624	total	RNA-Seq	NA	16	Black	Male	NA	NA	NA	NA	NA	NA
SRR5176811	-3.92845	7.19631	Ileum_CD	CD	Ileum	FALSE	GSE93624	total	RNA-Seq	NA	10	White	Female	NA	NA	NA	NA	NA	NA
SRR5176812	5.01656	5.55568	Ileum_CD	CD	Ileum	FALSE	GSE93624	total	RNA-Seq	NA	12	White	Female	NA	NA	NA	NA	NA	NA
SRR5176813	-4.18725	6.5377	Ileum_CD	CD	Ileum	FALSE	GSE93624	total	RNA-Seq	NA	12	White	Male	NA	NA	NA	NA	NA	NA
SRR5176814	5.4467	5.32031	Ileum_CD	CD	Ileum	FALSE	GSE93624	total	RNA-Seq	NA	13	White	Male	NA	NA	NA	NA	NA	NA
SRR5176815	0.553101	5.73336	Ileum_CD	CD	Ileum	FALSE	GSE93624	total	RNA-Seq	NA	11	White	Female	NA	NA	NA	NA	NA	NA
SRR5176816	2.21555	6.57973	Ileum_CD	CD	Ileum	FALSE	GSE93624	total	RNA-Seq	NA	10	White	Male	NA	NA	NA	NA	NA	NA
SRR5176817	1.28952	6.70439	Ileum_CD	CD	Ileum	FALSE	GSE93624	total	RNA-Seq	NA	8	White	Female	NA	NA	NA	NA	NA	NA
SRR5176818	-2.12066	4.8272	Ileum_CD	CD	Ileum	FALSE	GSE93624	total	RNA-Seq	NA	16	Mult	Male	NA	NA	NA	NA	NA	NA
SRR5176819	-5.84152	4.84306	Ileum_CD	CD	Ileum	FALSE	GSE93624	total	RNA-Seq	NA	14	White	Female	NA	NA	NA	NA	NA	NA
SRR5176820	-4.06882	3.43134	Ileum_CD	CD	Ileum	FALSE	GSE93624	total	RNA-Seq	NA	11	White	Male	NA	NA	NA	NA	NA	NA
SRR5176821	2.29004	6.26051	Ileum_CD	CD	Ileum	FALSE	GSE93624	total	RNA-Seq	NA	9	White	Female	NA	NA	NA	NA	NA	NA
SRR5176822	0.0459971	6.18844	Ileum_CD	CD	Ileum	FALSE	GSE93624	total	RNA-Seq	NA	9	White	Female	NA	NA	NA	NA	NA	NA
SRR5176823	4.73194	4.21695	Ileum_CD	CD	Ileum	FALSE	GSE93624	total	RNA-Seq	NA	9	White	Male	NA	NA	NA	NA	NA	NA
SRR5176824	0.841408	5.32749	Ileum_CD	CD	Ileum	FALSE	GSE93624	total	RNA-Seq	NA	14	White	Male	NA	NA	NA	NA	NA	NA
SRR5176825	-4.86072	6.97244	Ileum_CD	CD	Ileum	FALSE	GSE93624	total	RNA-Seq	NA	12	White	Female	NA	NA	NA	NA	NA	NA
SRR5176826	2.41877	4.63468	Ileum_CD	CD	Ileum	FALSE	GSE93624	total	RNA-Seq	NA	13	White	Male	NA	NA	NA	NA	NA	NA
SRR5176827	4.2777	4.04943	Ileum_CD	CD	Ileum	FALSE	GSE93624	total	RNA-Seq	NA	15	White	Female	NA	NA	NA	NA	NA	NA
SRR5176828	4.01966	4.21485	Ileum_CD	CD	Ileum	FALSE	GSE93624	total	RNA-Seq	NA	14	White	Male	NA	NA	NA	NA	NA	NA
SRR5176829	-4.4303	4.66591	Ileum_CD	CD	Ileum	FALSE	GSE93624	total	RNA-Seq	NA	13	White	Male	NA	NA	NA	NA	NA	NA
SRR5176830	-4.33957	6.22269	Ileum_CD	CD	Ileum	FALSE	GSE93624	total	RNA-Seq	NA	13	White	Female	NA	NA	NA	NA	NA	NA
SRR5176831	4.5604	3.40625	Ileum_CD	CD	Ileum	FALSE	GSE93624	total	RNA-Seq	NA	14	White	Male	NA	NA	NA	NA	NA	NA
SRR5176832	-4.75244	6.74126	Ileum_CD	CD	Ileum	FALSE	GSE93624	total	RNA-Seq	NA	9	White	Female	NA	NA	NA	NA	NA	NA
SRR5176833	-4.36974	4.25633	Ileum_CD	CD	Ileum	FALSE	GSE93624	total	RNA-Seq	NA	6	White	Male	NA	NA	NA	NA	NA	NA
SRR5176834	-4.6669	5.83689	Ileum_CD	CD	Ileum	FALSE	GSE93624	total	RNA-Seq	NA	14	White	Male	NA	NA	NA	NA	NA	NA
SRR5176835	0.279634	6.93158	Ileum_CD	CD	Ileum	FALSE	GSE93624	total	RNA-Seq	NA	11	White	Male	NA	NA	NA	NA	NA	NA
SRR5176836	0.191468	8.3646	Ileum_CD	CD	Ileum	FALSE	GSE93624	total	RNA-Seq	NA	17	White	Female	NA	NA	NA	NA	NA	NA
SRR5176837	-2.62566	2.25508	Ileum_CD	CD	Ileum	FALSE	GSE93624	total	RNA-Seq	NA	14	White	Male	NA	NA	NA	NA	NA	NA
SRR5176838	-4.09105	3.47216	Ileum_CD	CD	Ileum	FALSE	GSE93624	total	RNA-Seq	NA	17	White	Female	NA	NA	NA	NA	NA	NA
SRR5176839	-5.68404	5.16147	Ileum_CD	CD	Ileum	FALSE	GSE93624	total	RNA-Seq	NA	15	White	Female	NA	NA	NA	NA	NA	NA
SRR5176840	-2.25372	7.61256	Ileum_CD	CD	Ileum	FALSE	GSE93624	total	RNA-Seq	NA	13	White	Male	NA	NA	NA	NA	NA	NA
SRR5176841	-1.81752	6.63764	Ileum_CD	CD	Ileum	FALSE	GSE93624	total	RNA-Seq	NA	15	White	Male	NA	NA	NA	NA	NA	NA
SRR5176842	-2.8389	7.77259	Ileum_Control	Control	Ileum	TRUE	GSE93624	total	RNA-Seq	NA	10	White	Female	NA	NA	NA	NA	NA	NA
SRR5176843	0.244497	6.89913	Ileum_Control	Control	Ileum	TRUE	GSE93624	total	RNA-Seq	NA	10	White	Male	NA	NA	NA	NA	NA	NA
SRR5176844	0.911088	6.06829	Ileum_Control	Control	Ileum	TRUE	GSE93624	total	RNA-Seq	NA	10	White	Female	NA	NA	NA	NA	NA	NA
SRR5176845	-4.19472	3.88962	Ileum_CD	CD	Ileum	FALSE	GSE93624	total	RNA-Seq	NA	10	White	Female	NA	NA	NA	NA	NA	NA
SRR5176846	1.50633	7.25936	Ileum_CD	CD	Ileum	FALSE	GSE93624	total	RNA-Seq	NA	11	Mult	Male	NA	NA	NA	NA	NA	NA
SRR5176847	-5.19286	6.15266	Ileum_CD	CD	Ileum	FALSE	GSE93624	total	RNA-Seq	NA	11	White	Male	NA	NA	NA	NA	NA	NA
SRR5176848	0.151093	8.57831	Ileum_Control	Control	Ileum	TRUE	GSE93624	total	RNA-Seq	NA	12	White	Male	NA	NA	NA	NA	NA	NA
SRR5176849	-1.93231	3.80224	Ileum_Control	Control	Ileum	TRUE	GSE93624	total	RNA-Seq	NA	11	White	Male	NA	NA	NA	NA	NA	NA
SRR5176850	-0.239401	4.49449	Ileum_Control	Control	Ileum	TRUE	GSE93624	total	RNA-Seq	NA	17	White	Female	NA	NA	NA	NA	NA	NA
SRR5176851	1.35718	7.3567	Ileum_Control	Control	Ileum	TRUE	GSE93624	total	RNA-Seq	NA	9	White	Male	NA	NA	NA	NA	NA	NA
SRR5176852	-5.77049	5.43343	Ileum_CD	CD	Ileum	FALSE	GSE93624	total	RNA-Seq	NA	17	White	Male	NA	NA	NA	NA	NA	NA
SRR5176853	-0.669448	8.56589	Ileum_Control	Control	Ileum	TRUE	GSE93624	total	RNA-Seq	NA	15	White	Female	NA	NA	NA	NA	NA	NA
SRR5176854	2.13957	6.75755	Ileum_CD	CD	Ileum	FALSE	GSE93624	total	RNA-Seq	NA	15	White	Male	NA	NA	NA	NA	NA	NA
SRR5176855	1.2248	5.65696	Ileum_CD	CD	Ileum	FALSE	GSE93624	total	RNA-Seq	NA	13	White	Male	NA	NA	NA	NA	NA	NA
SRR5176856	0.0551595	6.65394	Ileum_Control	Control	Ileum	TRUE	GSE93624	total	RNA-Seq	NA	11	White	Male	NA	NA	NA	NA	NA	NA
SRR5176857	3.54063	5.40496	Ileum_CD	CD	Ileum	FALSE	GSE93624	total	RNA-Seq	NA	12	White	Male	NA	NA	NA	NA	NA	NA
SRR5176858	3.71143	3.53693	Ileum_CD	CD	Ileum	FALSE	GSE93624	total	RNA-Seq	NA	17	White	Female	NA	NA	NA	NA	NA	NA
SRR5176859	-1.95232	7.79937	Ileum_CD	CD	Ileum	FALSE	GSE93624	total	RNA-Seq	NA	10	White	Male	NA	NA	NA	NA	NA	NA
SRR5176860	6.39414	3.90765	Ileum_CD	CD	Ileum	FALSE	GSE93624	total	RNA-Seq	NA	17	White	Male	NA	NA	NA	NA	NA	NA
SRR5176861	2.52753	2.62586	Ileum_CD	CD	Ileum	FALSE	GSE93624	total	RNA-Seq	NA	5	White	Female	NA	NA	NA	NA	NA	NA
SRR5176862	4.53738	5.98983	Ileum_CD	CD	Ileum	FALSE	GSE93624	total	RNA-Seq	NA	11	Mult	Male	NA	NA	NA	NA	NA	NA
SRR5176863	1.02813	6.10988	Ileum_CD	CD	Ileum	FALSE	GSE93624	total	RNA-Seq	NA	12	White	Female	NA	NA	NA	NA	NA	NA
SRR5176864	-2.38784	6.85838	Ileum_CD	CD	Ileum	FALSE	GSE93624	total	RNA-Seq	NA	17	White	Male	NA	NA	NA	NA	NA	NA
SRR5176865	-4.23124	7.09008	Ileum_CD	CD	Ileum	FALSE	GSE93624	total	RNA-Seq	NA	13	White	Male	NA	NA	NA	NA	NA	NA
SRR5176866	5.54313	4.57904	Ileum_CD	CD	Ileum	FALSE	GSE93624	total	RNA-Seq	NA	16	White	Male	NA	NA	NA	NA	NA	NA
SRR5176867	0.430343	6.35895	Ileum_CD	CD	Ileum	FALSE	GSE93624	total	RNA-Seq	NA	14	White	Male	NA	NA	NA	NA	NA	NA
SRR5176868	2.1941	5.0289	Ileum_CD	CD	Ileum	FALSE	GSE93624	total	RNA-Seq	NA	16	Mult	Male	NA	NA	NA	NA	NA	NA
SRR5176869	-1.9499	7.68777	Ileum_CD	CD	Ileum	FALSE	GSE93624	total	RNA-Seq	NA	16	Mult	Male	NA	NA	NA	NA	NA	NA
[truncated: 1,853 more rows]

## Sheet: Colon_CD-vs-Control (Fig. 1c)
Gene	Geneid	baseMean	log2FoldChange	lfcSE	stat	pvalue	padj
TSPAN6	ENSG00000000003	667.247	0.0981591	0.145754	0.673457	0.500657	0.711088
TNMD	ENSG00000000005	5.90507	-0.143797	0.119067	-1.2077	0.227162	0.423267
DPM1	ENSG00000000419	335.656	0.153915	0.097785	1.57401	0.115485	0.257128
SCYL3	ENSG00000000457	191.974	-0.0967124	0.106031	-0.912113	0.361709	0.579763
C1orf112	ENSG00000000460	65.4813	0.291297	0.0982738	2.96414	0.00303532	0.0136459
FGR	ENSG00000000938	951.974	1.08303	0.146623	7.38648	1.50765e-13	7.05153e-12
CFH	ENSG00000000971	989.006	0.0449212	0.129409	0.347127	0.728496	0.873114
FUCA2	ENSG00000001036	583.835	-0.0295459	0.0929402	-0.317902	0.75056	0.886677
GCLC	ENSG00000001084	506.433	-0.175564	0.112021	-1.56724	0.117059	0.259857
NFYA	ENSG00000001167	360.299	0.204104	0.106009	1.92534	0.054187	0.144436
STPG1	ENSG00000001460	128.632	-0.0658664	0.109911	-0.599271	0.548992	0.750617
NIPAL3	ENSG00000001461	541.549	-0.145723	0.0986828	-1.47668	0.13976	0.29611
LAS1L	ENSG00000001497	347.997	0.0930333	0.116472	0.798763	0.424428	0.641211
ENPP4	ENSG00000001561	356.417	0.0818532	0.120655	0.678408	0.497513	0.70832
SEMA3F	ENSG00000001617	336.642	1.09705	0.191843	5.71848	1.0748e-08	1.99658e-07
CFTR	ENSG00000001626	1047.02	-0.212775	0.237633	-0.895394	0.370576	0.588631
ANKIB1	ENSG00000001629	569.594	0.0795959	0.107568	0.739957	0.459326	0.673819
CYP51A1	ENSG00000001630	42.692	-8.05954e-05	0.1568	-0.000514002	0.99959	0.999727
KRIT1	ENSG00000001631	81.7679	-0.289747	0.105279	-2.75218	0.00591995	0.0239279
RAD52	ENSG00000002016	151.259	-0.215776	0.109438	-1.97167	0.0486476	0.132693
MYH16	ENSG00000002079	2.57341	-0.442322	0.118954	-3.71842	0.000200474	0.00132259
BAD	ENSG00000002330	150.952	-0.579158	0.095196	-6.08385	1.17331e-09	2.65419e-08
LAP3	ENSG00000002549	1772.75	0.6566	0.131623	4.9885	6.08486e-07	7.75793e-06
CD99	ENSG00000002586	1.06031	0.0276127	0.172038	0.160503	0.872485	0.94849
HS3ST1	ENSG00000002587	109.954	0.439964	0.103995	4.23062	2.33047e-05	0.000200429
AOC1	ENSG00000002726	3894.26	-0.789876	0.154911	-5.09889	3.41654e-07	4.60832e-06
WNT16	ENSG00000002745	6.49794	-0.252676	0.126679	-1.99461	0.0460851	0.127169
HECW1	ENSG00000002746	5.78295	-0.525297	0.128961	-4.0733	4.63513e-05	0.000366453
MAD1L1	ENSG00000002822	17.0267	0.0226334	0.134832	0.167863	0.866691	0.945966
LASP1	ENSG00000002834	4131.43	-0.199693	0.103883	-1.92229	0.054569	0.145182
SNX11	ENSG00000002919	351.758	0.182324	0.091024	2.00303	0.0451735	0.125261
TMEM176A	ENSG00000002933	2346.22	-0.268122	0.122188	-2.19434	0.0282112	0.0859357
M6PR	ENSG00000003056	851.871	0.226103	0.128112	1.76488	0.0775839	0.190555
KLHL13	ENSG00000003096	55.6329	-0.180028	0.12263	-1.46806	0.142089	0.29964
CYP26B1	ENSG00000003137	93.5852	0.904355	0.183542	4.92723	8.34015e-07	1.02925e-05
ICA1	ENSG00000003147	338.813	0.339184	0.106269	3.19174	0.00141418	0.00711468
DBNDD1	ENSG00000003249	51.1956	0.403302	0.129608	3.11171	0.00186004	0.00898022
ALS2	ENSG00000003393	272.93	0.0640578	0.110671	0.578813	0.562715	0.761453
CASP10	ENSG00000003400	989.873	0.67819	0.122116	5.55365	2.79772e-08	4.78574e-07
CFLAR	ENSG00000003402	2550.34	0.432139	0.121084	3.56893	0.000358449	0.00218332
TFPI	ENSG00000003436	455.714	0.306444	0.118064	2.59556	0.00944359	0.0351953
NDUFAF7	ENSG00000003509	146.841	-0.00760482	0.0962267	-0.0790303	0.937009	0.976198
RBM5	ENSG00000003756	1248.46	0.181664	0.0946105	1.92013	0.054842	0.145689
MTMR7	ENSG00000003987	20.8691	-0.178071	0.109883	-1.62055	0.105113	0.239713
SLC7A2	ENSG00000003989	103.09	0.190172	0.140345	1.35503	0.175408	0.350344
ARF5	ENSG00000004059	897.751	0.0478871	0.110045	0.435161	0.663446	0.832933
SARM1	ENSG00000004139	74.6003	-0.307542	0.12663	-2.42867	0.0151542	0.0519458
POLDIP2	ENSG00000004142	971.949	0.0138494	0.100978	0.137152	0.890911	0.956822
PLXND1	ENSG00000004399	1020.76	0.447638	0.137423	3.25738	0.00112448	0.00584374
AK2	ENSG00000004455	1463.17	0.022138	0.0964321	0.229571	0.818425	0.922318
CD38	ENSG00000004468	450.999	0.59047	0.147162	4.01237	6.01122e-05	0.000461013
FKBP4	ENSG00000004478	857.648	-0.187586	0.120331	-1.55891	0.119017	0.263223
KDM1A	ENSG00000004487	744.083	-0.0154095	0.0985152	-0.156418	0.875704	0.950216
RBM6	ENSG00000004534	1503.39	0.299095	0.134668	2.22098	0.0263521	0.0812977
CAMKK1	ENSG00000004660	131.044	-0.0541378	0.113849	-0.475525	0.634413	0.814343
RECQL	ENSG00000004700	268.286	0.409686	0.137482	2.97993	0.0028831	0.013052
VPS50	ENSG00000004766	295.526	-0.0260005	0.105139	-0.247297	0.804678	0.915073
HSPB6	ENSG00000004776	72.3091	1.31756	0.201669	6.53329	6.43414e-11	1.8523e-09
ARHGAP33	ENSG00000004777	130.324	-0.221801	0.146782	-1.51109	0.130765	0.282258
NDUFAB1	ENSG00000004779	722.988	-0.0702702	0.0905459	-0.776072	0.437706	0.654056
PDK4	ENSG00000004799	1257.28	-0.145365	0.228319	-0.636673	0.524338	0.731098
SLC22A16	ENSG00000004809	5.87163	-0.228196	0.133973	-1.7033	0.0885123	0.210874
ZMYND10	ENSG00000004838	7.80071	-0.201325	0.105328	-1.9114	0.055953	0.147934
ABCB5	ENSG00000004846	3.80183	-0.682631	0.15117	-4.51564	6.31248e-06	6.26172e-05
ARX	ENSG00000004848	9.85746	0.0305673	0.112567	0.271547	0.785971	0.905835
SLC25A13	ENSG00000004864	376.758	-0.0421635	0.111079	-0.379582	0.704256	0.859498
ST7	ENSG00000004866	167.377	0.134829	0.0931498	1.44744	0.147774	0.308418
CDC27	ENSG00000004897	598.958	0.197716	0.096551	2.04779	0.040581	0.114877
SLC4A1	ENSG00000004939	411.602	-1.13773	0.192813	-5.90068	3.62016e-09	7.41033e-08
CALCR	ENSG00000004948	2.70623	-0.631397	0.131778	-4.79137	1.65648e-06	1.8882e-05
HCCS	ENSG00000004961	309.306	-0.0823481	0.0923429	-0.891764	0.372519	0.590396
DVL2	ENSG00000004975	318.593	-0.00688848	0.103077	-0.0668285	0.946718	0.978985
PRSS22	ENSG00000005001	95.4406	0.95399	0.167241	5.7043	1.16824e-08	2.16155e-07
UPF1	ENSG00000005007	1404.59	-0.0576151	0.100957	-0.570691	0.568209	0.765489
SKAP2	ENSG00000005020	866.635	-0.15151	0.112425	-1.34766	0.177769	0.353887
SLC25A5	ENSG00000005022	5121.72	-0.385652	0.117635	-3.27838	0.00104405	0.00548814
MCUB	ENSG00000005059	274.757	0.296023	0.104549	2.83144	0.00463392	0.0195025
HOXA11	ENSG00000005073	32.7365	0.0537168	0.160215	0.335279	0.737415	0.878745
POLR2J	ENSG00000005075	326.47	0.101132	0.116232	0.870088	0.384252	0.602501
DHX33	ENSG00000005100	232.963	-0.108602	0.092647	-1.17221	0.241114	0.441323
MEOX1	ENSG00000005102	91.9785	1.04397	0.14654	7.12411	1.04753e-12	4.25789e-11
THSD7A	ENSG00000005108	39.8359	0.43189	0.142821	3.024	0.00249453	0.011518
LIG3	ENSG00000005156	275.881	0.190801	0.0984161	1.93872	0.0525351	0.141038
RPAP3	ENSG00000005175	297.978	0.127111	0.0992478	1.28075	0.200282	0.386218
ACSM3	ENSG00000005187	157.115	-0.0992498	0.13467	-0.736984	0.461132	0.6754
AC004381.6	ENSG00000005189	42.2114	-0.202568	0.100479	-2.01602	0.0437984	0.122174
CIAPIN1	ENSG00000005194	373.95	0.0858735	0.0979844	0.8764	0.380813	0.599054
SPPL2B	ENSG00000005206	986.407	-0.216914	0.130481	-1.66242	0.0964292	0.224994
FAM214B	ENSG00000005238	478.468	0.408052	0.116712	3.49622	0.000471902	0.0027678
COPZ2	ENSG00000005243	68.5159	0.543341	0.131319	4.13757	3.51001e-05	0.000287578
PRKAR2B	ENSG00000005249	410.956	0.418961	0.113921	3.67764	0.000235405	0.001519
MSL3	ENSG00000005302	570.02	0.224738	0.102657	2.18922	0.0285811	0.0868662
CREBBP	ENSG00000005339	1156.64	-0.0655906	0.133285	-0.492109	0.622642	0.805757
TSPOAP1	ENSG00000005379	234.966	0.1781	0.155136	1.14802	0.250958	0.453937
MPO	ENSG00000005381	24.1952	0.199078	0.220462	0.903003	0.366524	0.584697
PON1	ENSG00000005421	3.54736	-0.396624	0.141152	-2.80991	0.00495561	0.020641
GCFC2	ENSG00000005436	138.159	-0.0186	0.093961	-0.197955	0.843081	0.934343
WDR54	ENSG00000005448	94.0908	0.0169839	0.102331	0.165971	0.86818	0.946763
CROT	ENSG00000005469	271.868	-0.554633	0.110157	-5.03495	4.77962e-07	6.22395e-06
ABCB4	ENSG00000005471	50.1588	-0.0982549	0.12888	-0.762375	0.445836	0.661312
KMT2E	ENSG00000005483	1305.33	-0.0526285	0.119448	-0.440596	0.659506	0.83084
RHBDD2	ENSG00000005486	635.302	-0.103108	0.113175	-0.911049	0.362269	0.580294
SOX8	ENSG00000005513	56.5448	-0.0315252	0.163827	-0.192429	0.847406	0.936826
IBTK	ENSG00000005700	902.307	0.260315	0.104357	2.49446	0.0126148	0.044658
ZNF195	ENSG00000005801	290.956	-0.146813	0.102901	-1.42674	0.153655	0.317552
MYCBP2	ENSG00000005810	1024.02	0.327228	0.152247	2.14932	0.0316094	0.0940441
FBXL3	ENSG00000005812	534.009	-0.140073	0.109173	-1.28303	0.19948	0.385189
ITGAL	ENSG00000005844	1030.88	0.260325	0.195826	1.32937	0.183725	0.362579
PDK2	ENSG00000005882	258.964	-0.553292	0.131518	-4.20697	2.58812e-05	0.000219942
ITGA3	ENSG00000005884	1402.77	-0.267518	0.128106	-2.08826	0.0367743	0.106137
ZFX	ENSG00000005889	460.146	0.212619	0.144251	1.47395	0.140494	0.297184
LAMP2	ENSG00000005893	1767.61	-0.150254	0.106923	-1.40526	0.159944	0.327309
ITGA2B	ENSG00000005961	74.3777	0.142103	0.139568	1.01816	0.3086	0.522823
ASB4	ENSG00000005981	2.6085	-0.600113	0.117052	-5.12687	2.94593e-07	4.0406e-06
GDE1	ENSG00000006007	998.907	-0.123449	0.103479	-1.19299	0.232874	0.430475
C19orf60	ENSG00000006015	489.067	-0.214493	0.118015	-1.81751	0.0691386	0.174299
CRLF1	ENSG00000006016	13.3324	0.216922	0.146764	1.47803	0.1394	0.295577
OSBPL7	ENSG00000006025	545.94	-0.177451	0.12421	-1.42864	0.153108	0.316838
TMEM98	ENSG00000006042	908.892	-0.2551	0.116426	-2.1911	0.0284448	0.0865238
YBX2	ENSG00000006047	278.431	-0.475528	0.16028	-2.96686	0.00300856	0.0135358
KRT33A	ENSG00000006059	1.06162	-0.321926	0.162561	-1.98034	0.0476649	0.13069
MAP3K14	ENSG00000006062	351.737	0.103862	0.121264	0.856492	0.391726	0.610184
ABCC8	ENSG00000006071	19.2583	0.106001	0.125048	0.847683	0.396614	0.614844
CACNG3	ENSG00000006116	1.6346	-0.204617	0.155135	-1.31896	0.187183	0.367442
TMEM132A	ENSG00000006118	255.287	1.07755	0.145515	7.40506	1.31087e-13	6.1934e-12
AP2B1	ENSG00000006125	2368.23	0.238271	0.134295	1.77424	0.0760232	0.18763
TAC1	ENSG00000006128	33.2447	-0.162677	0.193259	-0.841756	0.399924	0.618179
ZNF263	ENSG00000006194	319.247	-0.00188022	0.0985162	-0.0190853	0.984773	0.994159
CX3CL1	ENSG00000006210	253.481	0.308607	0.141705	2.17781	0.0294199	0.0889141
SPATA20	ENSG00000006282	645.223	0.0598303	0.122467	0.488541	0.625167	0.807894
CACNA1G	ENSG00000006283	6.89931	-0.221962	0.135961	-1.63255	0.102564	0.23551
TNFRSF12A	ENSG00000006327	245.811	0.440681	0.137793	3.19813	0.0013832	0.00698141
DLX6	ENSG00000006377	1.48519	-1.13206	0.13661	-8.28675	1.16383e-16	9.17007e-15
MAP3K9	ENSG00000006432	152.633	0.0541059	0.115455	0.46863	0.639334	0.817416
RALA	ENSG00000006451	776.105	0.0799235	0.0886003	0.902068	0.367021	0.585157
BAIAP2L1	ENSG00000006453	821.254	0.304964	0.152988	1.99338	0.0462196	0.127485
KDM7A	ENSG00000006459	916.101	0.0872573	0.119839	0.728121	0.46654	0.680387
ETV1	ENSG00000006468	59.8589	-0.112335	0.111797	-1.00481	0.314988	0.529772
AGK	ENSG00000006530	261.089	0.0765531	0.111603	0.685942	0.49275	0.704017
ALDH3B1	ENSG00000006534	382.701	-0.0686953	0.108012	-0.635995	0.52478	0.731475
TTC22	ENSG00000006555	704.079	-0.612785	0.137494	-4.45682	8.31851e-06	8.00061e-05
PHTF2	ENSG00000006576	314.271	0.254551	0.106849	2.38235	0.0172025	0.0574746
CCL26	ENSG00000006606	5.26929	0.417195	0.12252	3.40512	0.000661346	0.00371146
FARP2	ENSG00000006607	696.704	-0.00119543	0.117866	-0.0101423	0.991908	0.996948
USH1C	ENSG00000006611	1502.17	-0.280837	0.12752	-2.20229	0.0276448	0.0845069
GGCT	ENSG00000006625	200.362	-0.272683	0.0890332	-3.06271	0.0021934	0.0103316
DBF4	ENSG00000006634	139.576	-0.102023	0.102038	-0.999853	0.317382	0.532574
TBXA2R	ENSG00000006638	37.009	0.263425	0.132339	1.99054	0.0465316	0.128196
IFRD1	ENSG00000006652	764.744	0.461653	0.22752	2.02906	0.0424518	0.119113
LGALS14	ENSG00000006659	1.2041	-0.051278	0.150537	-0.340634	0.733379	0.875831
COX10	ENSG00000006695	269.3	-0.116975	0.0987811	-1.18419	0.236339	0.434982
GTF2IRD1	ENSG00000006704	148.296	0.409037	0.118344	3.45633	0.000547589	0.00314756
PAF1	ENSG00000006712	555.961	0.193356	0.126786	1.52506	0.127244	0.276581
VPS41	ENSG00000006715	634.669	0.0023586	0.104624	0.0225435	0.982014	0.993381
ARHGAP44	ENSG00000006740	330.939	-0.66243	0.203851	-3.24959	0.00115573	0.00598249
ELAC2	ENSG00000006744	613.628	-0.0605605	0.100649	-0.6017	0.547374	0.749205
SCIN	ENSG00000006747	1089.47	-0.532126	0.190982	-2.78626	0.00533203	0.021913
ARSD	ENSG00000006756	622.524	-0.321878	0.138853	-2.31811	0.0204431	0.0660188
PNPLA4	ENSG00000006757	140.795	0.105363	0.104104	1.01209	0.311494	0.526091
MYH13	ENSG00000006788	6.30482	0.0327015	0.140133	0.23336	0.815482	0.920804
ADIPOR2	ENSG00000006831	1276.33	-0.0125978	0.100181	-0.125751	0.899929	0.960875
CDKL3	ENSG00000006837	4.87482	-0.100333	0.102889	-0.975164	0.329479	0.54573
UPP2	ENSG00000007001	2.10446	0.432555	0.111642	3.87449	0.00010685	0.000764505
PRSS21	ENSG00000007038	20.6829	0.0595854	0.148969	0.399984	0.689168	0.850295
MARK4	ENSG00000007047	214.277	0.342341	0.118181	2.89674	0.00377059	0.016414
PROM1	ENSG00000007062	677.909	-0.370523	0.146252	-2.53346	0.0112942	0.0408759
CCDC124	ENSG00000007080	426.082	0.000944003	0.127219	0.0074203	0.99408	0.997765
CEACAM21	ENSG00000007129	65.3182	0.169839	0.129234	1.3142	0.188779	0.369839
PAFAH1B1	ENSG00000007168	1467.99	-0.079064	0.095749	-0.825742	0.40895	0.626608
NOS2	ENSG00000007171	2799.59	2.73282	0.322599	8.47127	2.42726e-17	2.14331e-15
DNAH9	ENSG00000007174	7.18321	0.0737539	0.150065	0.491481	0.623087	0.806148
KIAA0100	ENSG00000007202	1440.15	-0.00354983	0.102127	-0.0347589	0.972272	0.98962
SLC13A2	ENSG00000007216	437.143	-0.417084	0.190557	-2.18876	0.028614	0.0869299
GAS7	ENSG00000007237	672.917	0.0833724	0.17897	0.465845	0.641327	0.818887
TRAPPC6A	ENSG00000007255	222.494	-0.42417	0.112666	-3.76485	0.000166649	0.00112657
MATK	ENSG00000007264	136.227	-0.141381	0.131559	-1.07465	0.28253	0.491902
CEACAM7	ENSG00000007306	6686.95	0.249591	0.304884	0.818642	0.412991	0.630516
CD79B	ENSG00000007312	344.489	-0.701913	0.185383	-3.78629	0.000152913	0.00104637
SCN4A	ENSG00000007314	10.4686	-0.359735	0.128369	-2.80234	0.00507331	0.0210525
ST7L	ENSG00000007341	112.591	0.378757	0.086403	4.38361	1.16731e-05	0.000108323
TKTL1	ENSG00000007350	10.8779	0.36269	0.129676	2.79689	0.00515966	0.0213502
PAX6	ENSG00000007372	8.88371	-0.221772	0.13322	-1.66471	0.0959709	0.224119
RPUSD1	ENSG00000007376	256.852	-0.104904	0.111878	-0.937663	0.348418	0.565514
RHBDF1	ENSG00000007384	307.062	0.778011	0.128722	6.0441	1.50249e-09	3.31823e-08
LUC7L	ENSG00000007392	630.053	0.289893	0.114035	2.54214	0.0110176	0.0400471
CACNA2D2	ENSG00000007402	53.605	-0.121116	0.121332	-0.998217	0.318174	0.533363
BAIAP3	ENSG00000007516	101.652	-0.656616	0.148964	-4.40788	1.04389e-05	9.80251e-05
TSR3	ENSG00000007520	341.558	0.0102166	0.11171	0.0914565	0.92713	0.972416
PIGQ	ENSG00000007541	340.528	-0.0824904	0.12295	-0.670924	0.502269	0.712464
CRAMP1	ENSG00000007545	180.708	0.189737	0.104726	1.81175	0.0700245	0.175963
TEAD3	ENSG00000007866	403.059	0.294794	0.133939	2.20095	0.0277394	0.0847355
SELE	ENSG00000007908	142.793	1.8577	0.242241	7.66879	1.73632e-14	9.59283e-13
DNAJC11	ENSG00000007923	363.619	-0.051197	0.136873	-0.374048	0.708369	0.861982
FMO3	ENSG00000007933	22.0797	0.478372	0.160737	2.97612	0.00291918	0.0131921
MYLIP	ENSG00000007944	405.688	-0.384979	0.103647	-3.71432	0.000203754	0.00134008
NOX1	ENSG00000007952	710.499	0.643351	0.275766	2.33296	0.0196504	0.0639752
E2F2	ENSG00000007968	233.698	-0.245045	0.161868	-1.51385	0.130063	0.281047
PSMB1	ENSG00000008018	1491.15	0.0867711	0.0832817	1.0419	0.297459	0.510398
SYN1	ENSG00000008056	12.9071	0.298416	0.127801	2.33501	0.019543	0.0636945
JARID2	ENSG00000008083	459.43	0.240518	0.180939	1.32928	0.183757	0.362608
CDKL5	ENSG00000008086	109.32	0.348857	0.125819	2.77269	0.00555951	0.0227094
CAMK1G	ENSG00000008118	8.54505	0.221173	0.148821	1.48616	0.137236	0.292174
CDK11A	ENSG00000008128	50.0055	-0.13168	0.113145	-1.16382	0.244496	0.445801
NADK	ENSG00000008130	1368.32	0.116861	0.125934	0.927954	0.353432	0.571254
TFAP2B	ENSG00000008196	1.53435	-1.38233	0.160054	-8.63667	5.78763e-18	5.71124e-16
TFAP2D	ENSG00000008197	1.54232	-1.4698	0.173916	-8.45119	2.8835e-17	2.48617e-15
DLEC1	ENSG00000008226	29.9811	0.00867491	0.117012	0.074137	0.940901	0.977477
CYTH3	ENSG00000008256	350.579	-0.0622272	0.105504	-0.58981	0.555318	0.755395
ADAM22	ENSG00000008277	73.684	-0.272091	0.124305	-2.1889	0.0286041	0.0869205
SYPL1	ENSG00000008282	1099.75	-0.022689	0.0979569	-0.231623	0.816831	0.921494
CYB561	ENSG00000008283	933.12	0.121369	0.1016	1.19457	0.232254	0.429776
SPAG9	ENSG00000008294	1357.39	-0.0520872	0.126504	-0.411745	0.680527	0.844557
CELSR3	ENSG00000008300	54.6319	-0.0988632	0.117592	-0.840731	0.400499	0.618693
AASS	ENSG00000008311	157.583	0.233385	0.118198	1.97452	0.0483227	0.132027
PLEKHG6	ENSG00000008323	700.664	-0.689006	0.157055	-4.38704	1.14905e-05	0.000106745
SS18L2	ENSG00000008324	192.158	-0.100117	0.084775	-1.18098	0.237612	0.436755
MPND	ENSG00000008382	199.899	-0.621432	0.0928345	-6.69398	2.17182e-11	6.85757e-10
MGST1	ENSG00000008394	1023.59	-0.134027	0.120839	-1.10914	0.267371	0.47369
CRY1	ENSG00000008405	221.047	0.0500317	0.106964	0.467746	0.639967	0.817836
PGLYRP1	ENSG00000008438	34.9051	1.08735	0.169981	6.39691	1.58557e-10	4.24936e-09
NFIX	ENSG00000008441	628.621	-0.040301	0.191408	-0.21055	0.833239	0.9294
ST3GAL1	ENSG00000008513	844.124	1.12902	0.22998	4.90922	9.14391e-07	1.11634e-05
MMP25	ENSG00000008516	521.442	1.05189	0.215838	4.8735	1.09638e-06	1.30858e-05
IL32	ENSG00000008517	2805.56	-0.342002	0.206145	-1.65903	0.0971095	0.226241
PKD1	ENSG00000008710	550.232	0.170614	0.157777	1.08136	0.279536	0.4885
MAPK8IP2	ENSG00000008735	19.374	0.598548	0.140778	4.25173	2.1213e-05	0.000184954
MED24	ENSG00000008838	813.444	0.139334	0.111709	1.24729	0.21229	0.402847
RHOBTB2	ENSG00000008853	286.852	-0.632395	0.1351	-4.68093	2.8557e-06	3.08554e-05
HEATR5B	ENSG00000008869	494.789	-0.00841073	0.120493	-0.0698026	0.944351	0.978413
SEC62	ENSG00000008952	1616.61	0.183367	0.0927913	1.97612	0.0481415	0.131687
RPS20	ENSG00000008988	5483.16	-0.0509558	0.110907	-0.459448	0.645913	0.821547
CSDE1	ENSG00000009307	5858.59	-0.015538	0.0993979	-0.156321	0.87578	0.950216
UBE3C	ENSG00000009335	1006.94	0.044606	0.116153	0.384028	0.700958	0.85752
REV3L	ENSG00000009413	387.44	0.0483523	0.118399	0.408384	0.682992	0.846057
TENM1	ENSG00000009694	42.2439	-0.0878564	0.146364	-0.600259	0.548334	0.749918
PAX7	ENSG00000009709	1.15888	-0.794029	0.145589	-5.4539	4.92759e-08	8.02693e-07
MASP2	ENSG00000009724	28.7698	-0.337523	0.145074	-2.32657	0.0199884	0.0648451
IYD	ENSG00000009765	437.057	-0.314875	0.15055	-2.09149	0.0364841	0.105454
FAM76A	ENSG00000009780	158.006	0.20505	0.17221	1.1907	0.233772	0.43168
TRAF3IP3	ENSG00000009790	473.651	0.452345	0.15423	2.93291	0.00335796	0.0148834
POMT2	ENSG00000009830	184.332	-0.0392845	0.0954656	-0.411504	0.680703	0.844694
VTA1	ENSG00000009844	568.867	-0.0321059	0.092947	-0.345422	0.729777	0.873771
MLXIPL	ENSG00000009950	512.687	-0.00657591	0.218287	-0.0301251	0.975967	0.99078
BAZ1B	ENSG00000009954	922.312	0.0733677	0.094819	0.773765	0.439069	0.655246
RANBP9	ENSG00000010017	401.433	0.137107	0.0993401	1.38018	0.167532	0.33868
ETV7	ENSG00000010030	206.503	0.601399	0.15012	4.00611	6.17267e-05	0.000471349
SPRTN	ENSG00000010072	113.303	0.233522	0.0964525	2.42111	0.0154734	0.0527925
METTL13	ENSG00000010165	392.571	-0.0527234	0.0963995	-0.546926	0.58443	0.778333
DYRK4	ENSG00000010219	159.58	0.102322	0.089677	1.14101	0.253867	0.45723
ZNF207	ENSG00000010244	1741.8	0.3432	0.0994569	3.45074	0.000559058	0.0032027
UQCRC1	ENSG00000010256	2984.55	-0.259657	0.153812	-1.68815	0.0913826	0.215944
STARD3NL	ENSG00000010270	313.331	0.161391	0.10093	1.59903	0.109813	0.247833
CD9	ENSG00000010278	2786.63	-0.09408	0.171791	-0.54764	0.583939	0.777962
HHATL	ENSG00000010282	1.84219	-0.218858	0.112717	-1.94166	0.0521779	0.140241
NCAPD2	ENSG00000010292	812.941	0.0279473	0.129546	0.215733	0.829196	0.928358
IFFO1	ENSG00000010295	349.411	0.581494	0.1462	3.97737	6.96805e-05	0.000523805
GIPR	ENSG00000010310	111.37	0.711101	0.174653	4.0715	4.6712e-05	0.000368963
PHF7	ENSG00000010318	83.1163	-0.489271	0.102234	-4.78582	1.70288e-06	1.93634e-05
SEMA3G	ENSG00000010319	242.74	-0.846021	0.148897	-5.68194	1.33178e-08	2.4273e-07
NISCH	ENSG00000010322	1104	-0.0713195	0.11301	-0.63109	0.527982	0.733642
STAB1	ENSG00000010327	1777.87	0.0212515	0.215034	0.0988288	0.921274	0.970617
FUZ	ENSG00000010361	79.4199	-0.0352285	0.118213	-0.298008	0.765697	0.894548
SLC6A13	ENSG00000010379	6.58978	-0.446999	0.15706	-2.84604	0.0044267	0.0187786
IDS	ENSG00000010404	109.634	0.0265814	0.113969	0.233234	0.81558	0.920813
PRSS3	ENSG00000010438	618.331	-0.379806	0.139522	-2.72219	0.006485	0.0257405
ZNF200	ENSG00000010539	128.818	0.23441	0.0947921	2.47289	0.0134026	0.0469984
CD4	ENSG00000010610	1221.15	0.301033	0.135066	2.22879	0.0258279	0.080047
LRRC23	ENSG00000010626	46.9887	-0.0919733	0.101946	-0.90218	0.366961	0.585119
BTK	ENSG00000010671	418.69	0.367019	0.139388	2.63307	0.00846158	0.0321698
HFE	ENSG00000010704	135.219	0.187276	0.113021	1.657	0.0975196	0.226976
SCMH1	ENSG00000010803	339.423	-0.0932797	0.100418	-0.928913	0.352934	0.570636
FYN	ENSG00000010810	771.443	0.295966	0.117516	2.51852	0.0117848	0.0422868
HIVEP2	ENSG00000010818	542.842	0.351987	0.167834	2.09722	0.0359737	0.104267
FMO1	ENSG00000010932	183.796	-1.93527	0.201831	-9.58854	8.93386e-22	1.52009e-19
TCEB3	ENSG00000011007	468.25	0.233623	0.105264	2.2194	0.0264593	0.0815547
LYPLA2	ENSG00000011009	804.283	-0.0820233	0.137611	-0.596053	0.55114	0.751997
CLCN6	ENSG00000011021	295.855	0.2225	0.135244	1.64517	0.099934	0.231046
MRC2	ENSG00000011028	605.066	0.160163	0.135476	1.18222	0.237117	0.436034
NME1-NME2	ENSG00000011052	1.02853	0.0372959	0.174524	0.213701	0.83078	NA
SLC6A7	ENSG00000011083	84.64	-0.441625	0.145685	-3.03137	0.00243449	0.0112865
TSPAN9	ENSG00000011105	273.146	0.40806	0.119585	3.41231	0.000644144	0.00362685
BTBD7	ENSG00000011114	542.738	-0.0197571	0.108631	-0.181874	0.855682	0.940706
APBA3	ENSG00000011132	210.784	0.00341188	0.107692	0.0316819	0.974726	0.990398
MKS1	ENSG00000011143	114.211	-0.136455	0.0926107	-1.47343	0.140636	0.297386
ABHD5	ENSG00000011198	467.307	-0.166337	0.121665	-1.36717	0.171573	0.344862
ANOS1	ENSG00000011201	31.345	0.469783	0.145551	3.22761	0.00124828	0.00638283
AKAP8L	ENSG00000011243	331.584	-0.144611	0.12262	-1.17935	0.23826	0.437632
MBTD1	ENSG00000011258	335.436	-0.0682693	0.095074	-0.718065	0.472717	0.685997
UTP18	ENSG00000011260	333.072	0.000650785	0.0882669	0.00737293	0.994117	0.997766
RNF216	ENSG00000011275	540.233	0.138005	0.0960374	1.43699	0.150721	0.312949
TTC19	ENSG00000011295	715.754	-0.264303	0.0875373	-3.01931	0.00253347	0.0116704
PTBP1	ENSG00000011304	2749.09	0.0752747	0.119036	0.632371	0.527144	0.732956
DPF1	ENSG00000011332	5.37626	-0.474998	0.116104	-4.09116	4.29223e-05	0.000342836
SYT7	ENSG00000011347	195.738	0.0238259	0.126753	0.187972	0.850899	0.938608
LARS2	ENSG00000011376	324.438	0.24164	0.114699	2.10674	0.0351398	0.102348
PIK3C2A	ENSG00000011405	701.917	0.234714	0.113864	2.06135	0.0392692	0.111937
PLAUR	ENSG00000011422	844.623	1.71137	0.223733	7.64918	2.02267e-14	1.11269e-12
ANLN	ENSG00000011426	209.83	0.310993	0.136691	2.27514	0.0228973	0.0725444
WIZ	ENSG00000011451	469.972	0.0802886	0.121651	0.659991	0.50926	0.718287
RABGAP1	ENSG00000011454	552.796	0.0851197	0.0919172	0.926048	0.354421	0.572211
DCN	ENSG00000011465	3697.03	0.0338441	0.145182	0.233115	0.815672	0.920816
QPCTL	ENSG00000011478	127.224	-0.158141	0.125979	-1.25529	0.209373	0.398756
PPP5C	ENSG00000011485	446.536	0.0971407	0.131341	0.73961	0.459537	0.674032
CEP68	ENSG00000011523	290.244	0.146614	0.114059	1.28542	0.198645	0.384131
MAP4K3	ENSG00000011566	335.641	0.144593	0.11788	1.22662	0.219966	0.413454
ZBTB32	ENSG00000011590	35.0784	0.363409	0.154268	2.35569	0.0184881	0.0609124
TYROBP	ENSG00000011600	1204.29	0.663273	0.122163	5.42941	5.65402e-08	9.12033e-07
TMEM159	ENSG00000011638	240.231	0.121328	0.112984	1.07386	0.282886	0.492387
GABRA3	ENSG00000011677	2.0461	-0.60627	0.131336	-4.61617	3.9089e-06	4.10066e-05
BRCA1	ENSG00000012048	193.865	0.245389	0.131773	1.8622	0.0625743	0.161481
ERCC1	ENSG00000012061	340.336	0.0683823	0.0968052	0.706391	0.479945	0.692242
CD22	ENSG00000012124	867.467	0.192404	0.233949	0.822418	0.410839	0.628299
SEMA3B	ENSG00000012171	1362.67	-0.622506	0.183243	-3.39717	0.000680867	0.00380772
MBTPS2	ENSG00000012174	155.364	0.140132	0.101643	1.37867	0.167995	0.33935
PRICKLE3	ENSG00000012211	94.1725	0.00180475	0.125129	0.0144231	0.988492	0.995196
LTF	ENSG00000012223	655.553	0.265314	0.266602	0.99517	0.319654	0.535055
EXTL3	ENSG00000012232	423.277	0.272088	0.116227	2.34101	0.0192314	0.062879
NR1H4	ENSG00000012504	479.388	-0.479838	0.155088	-3.09398	0.00197494	0.00944942
ELOVL5	ENSG00000012660	937.332	0.446021	0.13251	3.36595	0.000762812	0.00419178
ALOX5	ENSG00000012779	864.069	0.269617	0.158522	1.70081	0.0889784	0.211718
KDM5D	ENSG00000012817	596.495	-0.39364	0.292702	-1.34485	0.178675	0.35508
CALCOCO1	ENSG00000012822	968.769	0.231312	0.125779	1.83903	0.0659102	0.168047
UBR7	ENSG00000012963	368.716	-0.0627918	0.0950928	-0.660321	0.509048	0.718154
MAP4K5	ENSG00000012983	472.079	0.380787	0.110281	3.4529	0.000554602	0.00318073
EHD3	ENSG00000013016	135.868	0.614477	0.13101	4.6903	2.728e-06	2.96193e-05
PSMC4	ENSG00000013275	852.028	0.216148	0.109728	1.96986	0.0488546	0.133125
MAN2B2	ENSG00000013288	729.916	-0.0256239	0.105417	-0.243071	0.807951	0.91695
SLC7A14	ENSG00000013293	7.01371	-0.784116	0.160383	-4.88902	1.0134e-06	1.22034e-05
CLDN11	ENSG00000013297	67.8537	-0.082211	0.142265	-0.577871	0.563351	0.761949
SLC25A39	ENSG00000013306	2510.95	-0.0499591	0.219828	-0.227265	0.820218	0.923035
MVP	ENSG00000013364	4718.39	-0.416982	0.126864	-3.28685	0.00101316	0.00535436
NUB1	ENSG00000013374	1135.96	0.0669978	0.105115	0.637375	0.52388	0.730659
PGM3	ENSG00000013375	489.915	0.513963	0.104424	4.9219	8.57089e-07	1.05392e-05
RWDD2A	ENSG00000013392	92.734	0.336951	0.101911	3.30634	0.000945238	0.00504537
CLK1	ENSG00000013441	1481.04	0.508266	0.168693	3.01297	0.00258707	0.0118767
POLR3B	ENSG00000013503	116.283	-0.0918072	0.0920858	-0.996974	0.318777	0.534024
ANGEL1	ENSG00000013523	246.207	0.0797614	0.116583	0.68416	0.493874	0.705112
RNF14	ENSG00000013561	490.737	-0.0370484	0.0937554	-0.39516	0.692724	0.852376
DNASE1L1	ENSG00000013563	126.265	0.0822131	0.0889248	0.924523	0.355214	0.573025
DDX11	ENSG00000013573	269.791	-0.0196902	0.129325	-0.152254	0.878987	0.95174
HEBP1	ENSG00000013583	790.302	-0.631995	0.123039	-5.13655	2.79835e-07	3.86093e-06
GPRC5A	ENSG00000013588	2401.08	0.525529	0.228223	2.3027	0.0212959	0.0683333
MAMLD1	ENSG00000013619	38.0668	0.0822173	0.122595	0.670641	0.502449	0.712567
CD6	ENSG00000013725	505.588	0.11929	0.139761	0.85353	0.393365	0.611715
TACC3	ENSG00000013810	656.732	0.261842	0.147066	1.78044	0.0750042	0.185671
UFL1	ENSG00000014123	554.498	0.160891	0.10825	1.48628	0.137204	0.29213
POLA2	ENSG00000014138	70.4029	-0.337833	0.102609	-3.29243	0.000993272	0.00526228
ZC3H3	ENSG00000014164	378.061	0.20363	0.108104	1.88364	0.059613	0.155389
CAPN1	ENSG00000014216	2649.47	-0.0760043	0.115969	-0.655387	0.512219	0.720892
ACPP	ENSG00000014257	98.5392	1.20119	0.134965	8.90005	5.58219e-19	6.3673e-17
MDH1	ENSG00000014641	1348.42	0.0151659	0.0998433	0.151897	0.879268	0.951944
SLC30A9	ENSG00000014824	841.735	-0.00670569	0.0978358	-0.0685402	0.945356	0.978638
MTMR11	ENSG00000014914	1190.6	-0.228868	0.122188	-1.87308	0.0610578	0.158369
COX15	ENSG00000014919	351.332	-0.221364	0.0882159	-2.50934	0.0120955	0.0431257
CCDC88C	ENSG00000015133	854.558	0.194347	0.1341	1.44927	0.147261	0.307561
YAF2	ENSG00000015153	185.866	0.270118	0.103782	2.60273	0.00924835	0.0346253
ZMYND11	ENSG00000015171	745.697	0.00605197	0.0985328	0.0614209	0.951024	0.980587
WAS	ENSG00000015285	626.55	0.460214	0.179768	2.56005	0.0104658	0.0383492
DPEP1	ENSG00000015413	4057.82	-0.276022	0.247151	-1.11682	0.264073	0.469422
BID	ENSG00000015475	524.566	0.721409	0.134494	5.36387	8.14562e-08	1.26112e-06
MATR3	ENSG00000015479	66.0939	0.246796	0.160525	1.53743	0.124188	0.271656
NPC1L1	ENSG00000015520	172.755	2.42095	0.313553	7.72102	1.154e-14	6.59624e-13
XYLT2	ENSG00000015532	328.158	0.0492314	0.0983576	0.500535	0.616698	0.801284
RGPD5	ENSG00000015568	1.57034	-0.0404278	0.115337	-0.350518	0.72595	0.871981
STMN4	ENSG00000015592	5.65365	0.0441418	0.181068	0.243786	0.807396	0.916626
NUDCD3	ENSG00000015676	738.952	-0.012454	0.0896725	-0.138883	0.889543	0.956333
ISL1	ENSG00000016082	19.8775	0.114037	0.117585	0.969825	0.332134	0.548205
CHDH	ENSG00000016391	544.077	-0.267593	0.122301	-2.18798	0.028671	0.0870773
IL20RA	ENSG00000016402	76.2715	0.0564755	0.158293	0.356779	0.721258	0.86926
CLCA1	ENSG00000016490	22833.5	0.157436	0.172977	0.910155	0.362741	0.580846
CLCA4	ENSG00000016602	4038.97	0.193999	0.233868	0.829524	0.406808	0.624837
GLT8D1	ENSG00000016864	446.402	0.0345074	0.10311	0.334666	0.737877	0.879194
ATP2C1	ENSG00000017260	1130.61	0.302313	0.115398	2.61975	0.00879933	0.0332172
IGF1	ENSG00000017427	25.1206	0.109662	0.109001	1.00606	0.314386	0.529143
SLC38A5	ENSG00000017483	284.381	0.372364	0.122202	3.04712	0.00231047	0.0107986
RALBP1	ENSG00000017797	826.597	0.107628	0.117688	0.91452	0.360444	0.578289
RUFY3	ENSG00000018189	498.935	0.449109	0.221602	2.02665	0.0426986	0.119648
CNTN1	ENSG00000018236	44.6763	-0.0658722	0.153186	-0.430016	0.667184	0.835428
SLC11A1	ENSG00000018280	551.701	1.07876	0.176924	6.0973	1.07875e-09	2.46095e-08
WWTR1	ENSG00000018408	334.543	0.201151	0.11832	1.70006	0.0891191	0.211925
AGPS	ENSG00000018510	720.226	0.0822756	0.109768	0.749538	0.453533	0.66854
ZNF806	ENSG00000018607	1.07654	-0.0584768	0.163294	-0.358107	0.720263	0.868757
CXorf56	ENSG00000018610	189.819	-0.197442	0.0926749	-2.13048	0.0331323	0.0976673
ATP1A2	ENSG00000018625	73.4226	0.433342	0.161626	2.68114	0.00733723	0.0285479
TTC27	ENSG00000018699	169.342	0.0593681	0.108727	0.54603	0.585045	0.778768
ZNF582	ENSG00000018869	16.8065	0.195036	0.10017	1.94705	0.0515286	0.138846
VSIG2	ENSG00000019102	934.943	-0.235809	0.33585	-0.702125	0.482601	0.694554
PHLDB1	ENSG00000019144	615.881	0.272187	0.15787	1.72413	0.0846853	0.203885
MARCO	ENSG00000019169	47.4982	0.399049	0.229573	1.73822	0.0821718	0.199112
CYP24A1	ENSG00000019186	10.8549	0.650635	0.212316	3.06447	0.00218057	0.0102758
PRDM11	ENSG00000019485	108.735	-0.0356986	0.110371	-0.323441	0.746361	0.884119
SYT13	ENSG00000019505	387.836	-0.474197	0.129444	-3.66335	0.000248942	0.0015931
SNAI2	ENSG00000019549	162.239	-0.00745269	0.12642	-0.0589519	0.95299	0.981277
CD74	ENSG00000019582	36650	0.246959	0.166996	1.47884	0.139184	0.295205
HGF	ENSG00000019991	157.355	0.911918	0.165773	5.501	3.77633e-08	6.28959e-07
ZRANB1	ENSG00000019995	162.24	0.0766665	0.124381	0.616384	0.537641	0.740935
NCDN	ENSG00000020129	213.26	0.888283	0.150587	5.89879	3.66181e-09	7.48264e-08
ADGRA2	ENSG00000020181	429.577	0.368927	0.171674	2.14899	0.0316348	0.0941088
CCT8L1P	ENSG00000020219	1.21107	-0.33351	0.131812	-2.5302	0.0113998	0.0411735
ZFP64	ENSG00000020256	167.226	-0.119972	0.0975843	-1.22942	0.218915	0.412187
MNAT1	ENSG00000020426	67.6101	-0.0608936	0.0911403	-0.668131	0.50405	0.713909
SAMD4A	ENSG00000020577	227.661	0.326776	0.124527	2.62414	0.00868692	0.0328753
RUNX3	ENSG00000020633	571.398	0.31149	0.11916	2.61406	0.0089474	0.0336813
MRE11A	ENSG00000020922	285.319	-0.0827226	0.101986	-0.811115	0.4173	0.634655
PLEKHB1	ENSG00000021300	163.195	0.217663	0.115544	1.88381	0.0595904	0.155368
SERPINB1	ENSG00000021355	3039.41	0.314909	0.123157	2.55698	0.0105584	0.0386305
CYP3A43	ENSG00000021461	1.75834	-0.535695	0.111014	-4.82546	1.39682e-06	1.62354e-05
SLC7A9	ENSG00000021488	1097.35	-2.52055	0.214914	-11.7281	9.14393e-32	4.54666e-29
SPAST	ENSG00000021574	318.808	0.0296833	0.0969738	0.306096	0.759532	0.891616
NRXN3	ENSG00000021645	58.278	0.0503822	0.144739	0.34809	0.727773	0.872811
OSBPL5	ENSG00000021762	386.3	0.169648	0.102093	1.66171	0.0965713	0.225223
AQR	ENSG00000021776	653.794	0.0410245	0.112541	0.36453	0.715462	0.866239
CPS1	ENSG00000021826	1666.71	-0.024048	0.204714	-0.117471	0.906487	0.963869
C8B	ENSG00000021852	1.28003	-0.282978	0.144562	-1.95749	0.0502898	0.136224
FHL1	ENSG00000022267	1031.58	0.198633	0.132219	1.50231	0.133018	0.285808
RTFDC1	ENSG00000022277	805.035	0.0113863	0.0840016	0.135549	0.892178	0.9572
GABRA1	ENSG00000022355	1.90393	-0.495243	0.189447	-2.61415	0.00894504	0.0336804
NLRP2	ENSG00000022556	147.605	0.340544	0.154592	2.20286	0.0276047	0.0844147
SLC45A4	ENSG00000022567	399.757	0.338548	0.14159	2.39105	0.0168001	0.0564282
RNF10	ENSG00000022840	2186.04	-0.0631642	0.139744	-0.452001	0.651269	0.825448
ZNF839	ENSG00000022976	94.4725	0.0943339	0.098224	0.960396	0.336856	0.553132
ZDHHC6	ENSG00000023041	610.677	-0.0318739	0.0973987	-0.327252	0.743477	0.882339
GRAMD1B	ENSG00000023171	302.372	-0.0446563	0.161178	-0.277063	0.781732	0.903402
RNH1	ENSG00000023191	1405.6	0.00316451	0.10417	0.0303783	0.975765	0.990777
NDUFS1	ENSG00000023228	1301.19	-0.178799	0.123968	-1.4423	0.149217	0.310681
RB1CC1	ENSG00000023287	754.562	-0.0531035	0.115409	-0.460134	0.64542	0.821206
ERP44	ENSG00000023318	1153	0.0992545	0.0951456	1.04318	0.296863	0.50958
ALAS1	ENSG00000023330	962.945	0.222328	0.135916	1.63578	0.101886	0.234416
BIRC3	ENSG00000023445	2819.22	0.429089	0.139405	3.078	0.00208398	0.00989351
AKAP11	ENSG00000023516	722.839	0.142907	0.124876	1.14439	0.252461	0.455515
GLRX2	ENSG00000023572	193.93	-0.153525	0.0855537	-1.79448	0.0727364	0.181239
SNAPC1	ENSG00000023608	53.5635	0.400379	0.108359	3.69493	0.000219952	0.001431
DERA	ENSG00000023697	572.937	-0.314714	0.0961199	-3.27418	0.00105969	0.00555779
STRAP	ENSG00000023734	962.014	0.225188	0.100701	2.23622	0.0253377	0.0787277
ABCC2	ENSG00000023839	248.128	-0.249027	0.222612	-1.11866	0.263284	0.468539
DEF6	ENSG00000023892	623.089	0.360616	0.14595	2.47082	0.0134805	0.0472176
PLEKHO1	ENSG00000023902	1046.56	0.682851	0.120774	5.65396	1.5679e-08	2.81853e-07
GCLM	ENSG00000023909	328.651	-0.0754469	0.137432	-0.548978	0.583021	0.777265
UBR2	ENSG00000024048	1251.43	0.0177639	0.114208	0.15554	0.876396	0.950591
EHD2	ENSG00000024422	669.807	0.64374	0.138664	4.64243	3.4433e-06	3.65337e-05
DEPDC1	ENSG00000024526	93.2142	-0.0542297	0.120593	-0.44969	0.652934	0.826307
CCDC28A	ENSG00000024862	303.093	-0.211617	0.0883751	-2.39454	0.0166413	0.0560161
RRAGD	ENSG00000025039	125.995	0.205979	0.112266	1.83474	0.0665446	0.169346
HSF2	ENSG00000025156	114.086	0.0636053	0.093235	0.682204	0.49511	0.706168
PHF20	ENSG00000025293	493.873	0.272291	0.10465	2.60191	0.0092707	0.0346857
HSD17B6	ENSG00000025423	37.3282	0.155339	0.119589	1.29893	0.193966	0.377488
NR1H3	ENSG00000025434	587.115	-0.217189	0.108526	-2.00127	0.045363	0.125643
TYMP	ENSG00000025708	1657.1	0.765617	0.149271	5.12905	2.91212e-07	3.9985e-06
NCAPH2	ENSG00000025770	455.549	0.10462	0.128199	0.816074	0.414458	0.631872
TOMM34	ENSG00000025772	254.778	-0.0418589	0.08792	-0.476102	0.634002	0.813999
SEC63	ENSG00000025796	854.995	0.0949149	0.0923507	1.02777	0.30406	0.518098
KPNA6	ENSG00000025800	670.07	0.0854254	0.0964157	0.886011	0.375612	0.593744
VIM	ENSG00000026025	4250.25	0.781367	0.216179	3.61444	0.000300994	0.00187536
RTEL1-TNFRSF6B	ENSG00000026036	41.0306	0.140947	0.146049	0.965065	0.334512	0.550566
FAS	ENSG00000026103	417.037	0.537591	0.130555	4.11773	3.82623e-05	0.000310113
RNASET2	ENSG00000026297	847.013	0.0552185	0.117414	0.470287	0.63815	0.816817
CD44	ENSG00000026508	3737.98	1.32617	0.260103	5.09866	3.42071e-07	4.61274e-06
KCNG1	ENSG00000026559	62.1551	-0.669448	0.163395	-4.09712	4.18329e-05	0.000335128
AGPAT4	ENSG00000026652	182.793	1.82348	0.185701	9.81949	9.2815e-23	1.80058e-20
SLAMF7	ENSG00000026751	1388.01	0.733815	0.131818	5.56686	2.59374e-08	4.47569e-07
BTN3A1	ENSG00000026950	1286.97	0.658163	0.14608	4.5055	6.62153e-06	6.53036e-05
MIPEP	ENSG00000027001	187.691	-0.182631	0.0997979	-1.83001	0.0672487	0.170697
PRKCH	ENSG00000027075	529.437	0.495054	0.173718	2.84976	0.00437522	0.0185941
INSRR	ENSG00000027644	3.8203	-0.170824	0.132625	-1.28802	0.197738	0.382864
IFNGR1	ENSG00000027697	2019.69	0.238117	0.105997	2.24646	0.0246747	0.0769996
B4GALT7	ENSG00000027847	267.629	0.00479677	0.0897552	0.0534429	0.957379	0.982924
SH2D2A	ENSG00000027869	127.169	0.558506	0.176783	3.15927	0.00158167	0.00781236
VRK2	ENSG00000028116	146.813	0.415507	0.117808	3.52698	0.000420329	0.00250697
TNFRSF1B	ENSG00000028137	1922.6	0.475439	0.133794	3.5535	0.000380134	0.00229528
VEZT	ENSG00000028203	597.339	0.262467	0.0961827	2.72884	0.00635585	0.0253063
POU2F2	ENSG00000028277	509.551	0.324488	0.167939	1.93218	0.0533371	0.142793
BRD9	ENSG00000028310	395.914	0.0762657	0.0871852	0.874754	0.381708	0.599925
SNX1	ENSG00000028528	1290.79	0.167221	0.0987325	1.69367	0.0903273	0.214004
TBPL1	ENSG00000028839	152.7	-0.0325939	0.088693	-0.367492	0.713252	0.864778
ARNTL2	ENSG00000029153	228.073	1.24002	0.166789	7.43464	1.04851e-13	5.03277e-12
BCLAF1	ENSG00000029363	1429.27	0.116641	0.123497	0.944484	0.344922	0.561673
SLC39A9	ENSG00000029364	950.543	-0.0216926	0.104132	-0.208319	0.83498	0.930493
ANK1	ENSG00000029534	102.168	0.585736	0.142653	4.10601	4.0255e-05	0.00032434
IBSP	ENSG00000029559	1.27473	0.0339738	0.157107	0.216247	0.828795	0.928292
TFB1M	ENSG00000029639	96.9525	-0.01001	0.0960162	-0.104254	0.916968	0.968419
RABEP1	ENSG00000029725	469.185	0.0692638	0.10231	0.677002	0.498405	0.709083
HMGB3	ENSG00000029993	308.487	-0.117001	0.126146	-0.9275	0.353667	0.571481
NUP160	ENSG00000030066	517.457	0.0999589	0.123851	0.807089	0.419615	0.636777
BAK1	ENSG00000030110	609.455	0.164406	0.123644	1.32967	0.183627	0.362407
MUSK	ENSG00000030304	63.2386	0.18925	0.146086	1.29547	0.195158	0.379145
IKZF2	ENSG00000030419	161.212	0.34045	0.124113	2.74307	0.0060867	0.0244494
GRN	ENSG00000030582	5052.1	-0.32949	0.142303	-2.3154	0.0205909	0.066425
FAM13B	ENSG00000031003	448.141	0.0281162	0.0934791	0.300776	0.763585	0.893122
ARHGAP31	ENSG00000031081	435.582	1.096	0.235937	4.64532	3.3955e-06	3.60776e-05
CENPQ	ENSG00000031691	51.1269	0.0181916	0.102193	0.178012	0.858714	0.942522
SARS	ENSG00000031698	1308.43	0.144373	0.104269	1.38462	0.166169	0.33655
RANBP3	ENSG00000031823	593.608	0.0675147	0.109248	0.617995	0.536579	0.740288
ARID4A	ENSG00000032219	426.299	0.0940107	0.112137	0.838355	0.401831	0.620134
TSSC1	ENSG00000032389	226.75	0.294226	0.0951138	3.09341	0.0019787	0.00946301
PNPLA6	ENSG00000032444	1096.62	-0.455199	0.189783	-2.39852	0.0164613	0.0555416
IFT88	ENSG00000032742	154.652	-0.0619941	0.0906901	-0.683581	0.49424	0.705392
ALG1	ENSG00000033011	176.755	0.0968497	0.117083	0.827189	0.40813	0.625961
ZCCHC8	ENSG00000033030	344.882	0.145392	0.0972961	1.49432	0.135091	0.288892
ABCF2	ENSG00000033050	140.282	-0.216679	0.088578	-2.44619	0.0144374	0.0499264
CHPF2	ENSG00000033100	701.137	0.284183	0.11894	2.38931	0.0168802	0.0566192
LRRC7	ENSG00000033122	16.8723	-0.415889	0.130999	-3.17475	0.00149968	0.00747576
FUT8	ENSG00000033170	556.112	0.240121	0.120717	1.98912	0.0466878	0.128514
UBA6	ENSG00000033178	678.251	0.412453	0.141861	2.90744	0.00364398	0.0159551
GAB2	ENSG00000033327	547.573	-0.101636	0.122866	-0.827207	0.40812	0.625961
ATP6V0A1	ENSG00000033627	897.9	-0.368272	0.137452	-2.67928	0.00737798	0.0286825
PIAS1	ENSG00000033800	607.273	0.0839802	0.0885175	0.948741	0.342752	0.559357
SLC4A7	ENSG00000033867	556.891	0.182606	0.134635	1.35631	0.175	0.349735
APBA2	ENSG00000034053	142.773	0.486505	0.133921	3.63279	0.000280372	0.00176425
MAP2K3	ENSG00000034152	1073.51	0.277318	0.136476	2.03199	0.0421546	0.118376
EFCAB1	ENSG00000034239	4.82184	-0.50141	0.111547	-4.49505	6.95534e-06	6.81887e-05
TMSB10	ENSG00000034510	11918	0.238553	0.1328	1.79634	0.0724409	0.180679
ASTE1	ENSG00000034533	135.101	-0.215313	0.0855526	-2.51674	0.0118448	0.0424455
RNF19A	ENSG00000034677	841.258	0.122483	0.104482	1.17228	0.241083	0.441313
PEX3	ENSG00000034693	106.338	0.0726463	0.0995698	0.729602	0.465634	0.679627
GABARAPL2	ENSG00000034713	840.727	0.0424672	0.0895559	0.474198	0.635359	0.814908
MYOC	ENSG00000034971	5.02573	-1.86712	0.17284	-10.8026	3.34626e-27	1.0324e-24
SH3YL1	ENSG00000035115	624.011	0.0376318	0.111063	0.338832	0.734736	0.876805
FAM136A	ENSG00000035141	446.79	-0.0129439	0.0924395	-0.140026	0.88864	0.955997
VCL	ENSG00000035403	1730.4	0.283383	0.160925	1.76096	0.0782445	0.191782
DEPDC1B	ENSG00000035499	93.3635	0.361269	0.115255	3.13453	0.00172128	0.00839095
DAPK2	ENSG00000035664	451.224	-0.290319	0.113793	-2.55128	0.0107327	0.0391646
NSMAF	ENSG00000035681	506.185	0.23257	0.107927	2.15489	0.0311707	0.0929818
ADSS	ENSG00000035687	503.12	0.0835065	0.100077	0.834419	0.404045	0.622411
STAP1	ENSG00000035720	99.7754	-0.371697	0.161612	-2.29994	0.0214516	0.0687468
TIMP2	ENSG00000035862	1983.58	0.251239	0.152339	1.64921	0.0991053	0.229679
RFC1	ENSG00000035928	576.245	0.0912247	0.112933	0.80778	0.419217	0.636387
TBC1D23	ENSG00000036054	570.393	0.0324062	0.0979335	0.3309	0.74072	0.880723
CUL3	ENSG00000036257	765.372	0.0096423	0.104213	0.092525	0.926281	0.97212
MYOM2	ENSG00000036448	48.1492	-0.21294	0.122915	-1.73242	0.0831991	0.201049
OTC	ENSG00000036473	332.818	-0.459758	0.162523	-2.82888	0.00467111	0.01963
CYP46A1	ENSG00000036530	9.17982	-0.0501746	0.1259	-0.398528	0.690241	0.850919
ZZZ3	ENSG00000036549	385.111	0.0309659	0.101518	0.305029	0.760344	0.891711
SLC18A1	ENSG00000036565	44.2062	0.516716	0.12628	4.09183	4.27976e-05	0.000342107
USP2	ENSG00000036672	189.203	-0.84246	0.195715	-4.30453	1.67342e-05	0.000149466
CASR	ENSG00000036828	11.5034	-0.566836	0.136852	-4.14195	3.4436e-05	0.000282579
TUBG2	ENSG00000037042	87.622	0.309255	0.122202	2.53069	0.0113839	0.0411392
RPL26L1	ENSG00000037241	111.204	0.394761	0.109002	3.6216	0.000292784	0.00183136
FLT4	ENSG00000037280	206.225	0.967256	0.25713	3.76174	0.000168734	0.00113766
NSUN2	ENSG00000037474	669.178	-0.0181668	0.103301	-0.175863	0.860402	0.943264
FBXO42	ENSG00000037637	328.347	0.0709807	0.0941669	0.753776	0.450984	0.66616
MFAP3	ENSG00000037749	241.934	0.173931	0.125757	1.38307	0.166644	0.337351
MRI1	ENSG00000037757	144.673	-0.102279	0.124748	-0.819887	0.412281	0.629733
METTL1	ENSG00000037897	84.4087	0.00829575	0.0946741	0.0876243	0.930175	0.974096
HOXC8	ENSG00000037965	28.1128	0.116581	0.144092	0.809074	0.418472	0.63574
AGA	ENSG00000038002	195.777	0.0338291	0.0888866	0.380587	0.70351	0.85907
PI4K2B	ENSG00000038210	472.599	0.0881552	0.117088	0.752895	0.451513	0.666578
BOD1L1	ENSG00000038219	999.403	0.106343	0.145964	0.728556	0.466273	0.680095
MAT2B	ENSG00000038274	1298.46	-0.037581	0.102177	-0.367802	0.713021	0.864759
TLL1	ENSG00000038295	53.0008	0.109029	0.139077	0.783943	0.433073	0.649718
EDC4	ENSG00000038358	513.209	-0.0649673	0.138146	-0.470279	0.638156	0.816817
TRIO	ENSG00000038382	937.608	0.216996	0.148773	1.45857	0.144683	0.303723
VCAN	ENSG00000038427	1854.72	0.465799	0.24766	1.8808	0.0599986	0.156203
CLEC16A	ENSG00000038532	408.586	-0.0804457	0.103141	-0.77996	0.435414	0.651925
MSR1	ENSG00000038945	183.43	0.270746	0.138399	1.95627	0.0504336	0.13652
CDH1	ENSG00000039068	4110.16	-0.491313	0.154917	-3.17145	0.00151678	0.00754997
SKIV2L2	ENSG00000039123	632.464	0.0786004	0.103117	0.762243	0.445915	0.661383
DNAH5	ENSG00000039139	9.174	-0.0970171	0.142392	-0.681337	0.495658	0.706614
ZFYVE16	ENSG00000039319	494.285	0.218351	0.148971	1.46573	0.142723	0.300643
FAM65A	ENSG00000039523	410.519	0.222462	0.125781	1.76864	0.0769534	0.189479
C6	ENSG00000039537	18.3341	-1.36392	0.189406	-7.20107	5.97427e-13	2.53498e-11
RAI14	ENSG00000039560	376.989	0.451467	0.151806	2.97397	0.00293975	0.0132731
SOX30	ENSG00000039600	10.8899	-0.257343	0.111664	-2.30462	0.0211876	0.06805
PNKP	ENSG00000039650	432.032	0.345313	0.122344	2.82248	0.00476539	0.0199656
BEST2	ENSG00000039987	155.398	-0.26733	0.218717	-1.22226	0.221608	0.41586
PHLPP2	ENSG00000040199	893.366	-0.548669	0.208215	-2.63511	0.00841094	0.0320082
SPDL1	ENSG00000040275	124.045	0.16286	0.101568	1.60346	0.108832	0.246173
STAU2	ENSG00000040341	372.34	-0.0257944	0.0943506	-0.273389	0.784554	0.905025
PQLC2	ENSG00000040487	173.637	-0.218306	0.107013	-2.04	0.0413507	0.116618
CTNS	ENSG00000040531	196.183	-0.0203656	0.0964159	-0.211226	0.832711	0.929317
RTN4R	ENSG00000040608	40.5631	0.0456037	0.125812	0.362476	0.716996	0.866988
PHF23	ENSG00000040633	420.723	0.250443	0.088983	2.8145	0.00488529	0.0204012
CDH10	ENSG00000040731	2.36627	-0.749811	0.137718	-5.44456	5.19341e-08	8.42777e-07
INPP4A	ENSG00000040933	616.761	0.387817	0.137497	2.82055	0.00479408	0.0200743
RAB27B	ENSG00000041353	243.573	0.127883	0.128812	0.992792	0.320811	0.536249
PSMA4	ENSG00000041357	1579.65	0.308055	0.0964077	3.19533	0.00139669	0.00704118
MYO16	ENSG00000041515	11.2516	0.200374	0.157683	1.27074	0.203823	0.391479
LSG1	ENSG00000041802	427.31	-0.112768	0.0931727	-1.21032	0.226158	0.42197
PARP3	ENSG00000041880	385.964	0.271746	0.103014	2.63795	0.00834098	0.0317774
TNC	ENSG00000041982	1337.14	1.31047	0.186521	7.02588	2.12724e-12	8.17916e-11
THAP3	ENSG00000041988	127.395	0.0147499	0.0876164	0.168346	0.866311	0.945773
FAM65C	ENSG00000042062	211.548	0.748538	0.154142	4.85616	1.19681e-06	1.41298e-05
TDP1	ENSG00000042088	199.383	0.00548926	0.096501	0.056883	0.954638	0.981743
AIFM2	ENSG00000042286	307.383	0.0967816	0.101337	0.955044	0.339555	0.556028
C2orf83	ENSG00000042304	1.4936	-1.06121	0.154174	-6.88317	5.85349e-12	2.08474e-10
SPATA7	ENSG00000042317	51.9214	-0.183014	0.0975843	-1.87545	0.0607311	0.157661
MED17	ENSG00000042429	71.3149	-0.268879	0.101592	-2.64665	0.00812934	0.0311044
RETSAT	ENSG00000042445	2099.6	-0.512331	0.130773	-3.91771	8.93952e-05	0.000651633
CAPG	ENSG00000042493	1284.99	0.124413	0.116516	1.06777	0.285622	0.495735
AP2S1	ENSG00000042753	902.978	-0.0762479	0.12303	-0.61975	0.535423	0.739504
USH2A	ENSG00000042781	5.2539	-0.40645	0.148089	-2.74464	0.00605775	0.0243618
ZPBP	ENSG00000042813	1.24334	-0.1874	0.154534	-1.21267	0.225255	0.420715
TG	ENSG00000042832	22.1869	0.951825	0.162961	5.84083	5.19417e-09	1.0271e-07
ADAM28	ENSG00000042980	603.914	0.039247	0.129633	0.302755	0.762076	0.892333
BARX2	ENSG00000043039	169.654	-0.135214	0.1396	-0.968578	0.332756	0.548877
DCUN1D1	ENSG00000043093	430.927	0.0145951	0.121518	0.120107	0.904398	0.962568
JADE2	ENSG00000043143	702.932	0.0348365	0.155003	0.224747	0.822176	0.923898
ZIC2	ENSG00000043355	1.78252	-0.326724	0.132301	-2.46955	0.0135282	0.0473484
LCP2	ENSG00000043462	1035.21	0.817971	0.125965	6.49366	8.37753e-11	2.33945e-09
TRIT1	ENSG00000043514	163.961	-0.0892435	0.0962957	-0.926765	0.354049	0.571792
ADRB1	ENSG00000043591	32.3911	-0.691133	0.133476	-5.17796	2.2433e-07	3.16154e-06
GUCA2B	ENSG00000044012	641.993	-0.952225	0.220288	-4.32263	1.54179e-05	0.000138726
CUL7	ENSG00000044090	290.718	-0.0173418	0.114567	-0.151368	0.879685	0.952174
CTNNA1	ENSG00000044115	4070.51	-0.0190125	0.129072	-0.147302	0.882894	0.953319
PHKA2	ENSG00000044446	302.722	-0.0955859	0.102695	-0.930772	0.351971	0.569549
CNTLN	ENSG00000044459	100.838	0.201456	0.114185	1.7643	0.0776818	0.190704
EPHA3	ENSG00000044524	122.639	0.0104325	0.147725	0.0706214	0.943699	0.978193
HSPA5	ENSG00000044574	6896.34	0.591773	0.168395	3.51419	0.000441103	0.00261169
DSG2	ENSG00000046604	3337.5	-0.089011	0.189426	-0.469899	0.638427	0.817017
GEMIN8	ENSG00000046647	123.738	0.129564	0.0933933	1.38729	0.165353	0.335296
OFD1	ENSG00000046651	488.986	0.144407	0.102376	1.41055	0.158377	0.32501
GPM6B	ENSG00000046653	112.622	-0.0658869	0.186166	-0.353915	0.723403	0.870549
MAGEC2	ENSG00000046774	1.09899	-0.41661	0.157675	-2.64221	0.00823658	0.0314522
PREX2	ENSG00000046889	118.606	0.0849378	0.140049	0.606485	0.544193	0.746487
WDR37	ENSG00000047056	403.629	0.00635432	0.0971763	0.0653897	0.947864	0.979477
YTHDC2	ENSG00000047188	527.763	0.128125	0.110975	1.15454	0.248279	0.450661
CTPS2	ENSG00000047230	230.817	-0.131942	0.0996151	-1.32451	0.185333	0.364761
ATP6V1H	ENSG00000047249	359.228	0.0831033	0.115322	0.720621	0.471143	0.684614
POLR2B	ENSG00000047315	1098.15	0.20816	0.121296	1.71613	0.0861387	0.206586
FAM214A	ENSG00000047346	559.91	0.135129	0.110812	1.21944	0.222676	0.417192
ARAP2	ENSG00000047365	546.842	0.178798	0.159161	1.12338	0.261277	0.466312
TPR	ENSG00000047410	1485.64	0.136854	0.131583	1.04006	0.298314	0.511472
CP	ENSG00000047457	207.814	0.15845	0.15452	1.02543	0.30516	0.51928
KIAA0556	ENSG00000047578	307.916	0.067235	0.105918	0.634781	0.525571	0.731941
DTNBP1	ENSG00000047579	232.539	-0.0326931	0.0870764	-0.375453	0.707323	0.861345
XK	ENSG00000047597	376.146	-0.223344	0.139021	-1.60654	0.108154	0.245007
ANO2	ENSG00000047617	15.2141	0.158121	0.1355	1.16695	0.24323	0.44418
C12orf4	ENSG00000047621	220.132	0.154389	0.094276	1.63762	0.1015	0.233769
SCML1	ENSG00000047634	205.918	-0.232325	0.124676	-1.86343	0.0624015	0.16114
WWC3	ENSG00000047644	481.377	0.0911834	0.141884	0.64266	0.520445	0.727929
ARHGAP6	ENSG00000047648	71.9759	0.296221	0.111878	2.64771	0.00810396	0.0310267
FAM184B	ENSG00000047662	7.1088	-0.697572	0.118906	-5.8666	4.44832e-09	8.92365e-08
MAP4	ENSG00000047849	1903.37	0.111208	0.131254	0.84728	0.396839	0.615025
GOPC	ENSG00000047932	504.473	-0.0952508	0.095391	-0.99853	0.318022	0.533213
ROS1	ENSG00000047936	8.59215	-0.246387	0.150916	-1.63261	0.102552	0.235503
USP28	ENSG00000048028	303.112	0.0195258	0.107843	0.181057	0.856323	0.941113
HDAC9	ENSG00000048052	204.9	0.388055	0.145151	2.67345	0.00750757	0.0291023
TSPAN17	ENSG00000048140	536.523	-0.00890477	0.0937556	-0.0949786	0.924332	0.971382
NOP16	ENSG00000048162	145.549	-0.0866251	0.0934559	-0.926908	0.353974	0.571742
CC2D2A	ENSG00000048342	108.787	0.16091	0.166283	0.967686	0.333201	0.549329
RRM2B	ENSG00000048392	354.646	-0.222879	0.107643	-2.07054	0.0384015	0.110058
ZNF800	ENSG00000048405	333.245	0.102235	0.102454	0.997863	0.318346	0.533493
TNFRSF17	ENSG00000048462	164.613	0.260364	0.125938	2.06739	0.038697	0.110756
SNX29	ENSG00000048471	365.543	0.26126	0.125088	2.08862	0.0367421	0.106074
LMO3	ENSG00000048540	30.3864	1.13997	0.170159	6.69945	2.09205e-11	6.62202e-10
MRPS10	ENSG00000048544	362.173	0.259613	0.105803	2.45373	0.0141385	0.0490485
GUCA1A	ENSG00000048545	1.03933	-0.09755	0.165991	-0.587683	0.556745	NA
RSF1	ENSG00000048649	558.83	0.0336387	0.114165	0.294649	0.768262	0.896461
VPS13D	ENSG00000048707	973.597	0.0397639	0.132823	0.299375	0.764654	0.893814
CELF2	ENSG00000048740	1204.86	0.334451	0.126984	2.63381	0.00844316	0.0321117
FAM120A	ENSG00000048828	2611.68	0.0541527	0.126093	0.429466	0.667584	0.835592
R3HDM1	ENSG00000048991	319.819	0.0347501	0.0956825	0.363181	0.71647	0.866771
COL9A2	ENSG00000049089	234.143	0.175087	0.138083	1.26798	0.204805	0.39279
KITLG	ENSG00000049130	410.173	-0.172554	0.128531	-1.34251	0.179432	0.35613
ERCC8	ENSG00000049167	65.1329	-0.0843815	0.0986765	-0.855132	0.392478	0.610984
ADAMTS6	ENSG00000049192	34.193	0.628955	0.152196	4.13254	3.58775e-05	0.00029287
H6PD	ENSG00000049239	1182.57	-0.13711	0.12268	-1.11762	0.263729	0.469048
VAMP3	ENSG00000049245	1235.58	0.0150775	0.0868531	0.173598	0.862182	0.943664
PER3	ENSG00000049246	199.289	0.0961426	0.128504	0.748168	0.454359	0.669288
UTS2	ENSG00000049247	10.9336	0.053455	0.173593	0.307934	0.758133	0.890852
TNFRSF9	ENSG00000049249	101.505	1.15445	0.217675	5.30354	1.13575e-07	1.71383e-06
EPN3	ENSG00000049283	164.742	-0.16097	0.14447	-1.11421	0.26519	0.470771
LTBP1	ENSG00000049323	471.711	0.263571	0.126556	2.08265	0.0372832	0.107351
RCN1	ENSG00000049449	392.297	0.46163	0.129561	3.56303	0.000366605	0.00222592
ELN	ENSG00000049540	379.794	0.848253	0.233687	3.62987	0.000283569	0.00178152
RFC2	ENSG00000049541	237.56	0.063662	0.104176	0.611101	0.541133	0.744083
ARID1B	ENSG00000049618	1005.59	0.0189665	0.114547	0.165579	0.868488	0.946879
CLPTM1L	ENSG00000049656	1479.98	0.0344186	0.101954	0.337588	0.735674	0.877471
NEDD4L	ENSG00000049759	1050.01	-0.163049	0.158279	-1.03013	0.302949	0.516911
FOXP3	ENSG00000049768	79.1006	1.10086	0.159087	6.91987	4.52052e-12	1.64435e-10
PPP1R3F	ENSG00000049769	29.8121	0.0453436	0.104555	0.433681	0.66452	0.833535
HEXB	ENSG00000049860	1519.1	-0.100164	0.117497	-0.852484	0.393945	0.612207
PTCD2	ENSG00000049883	101.016	-0.0180914	0.103544	-0.174721	0.861299	0.943418
KIAA2022	ENSG00000050030	11.2709	-0.363604	0.13455	-2.70236	0.00688482	0.0270798
JKAMP	ENSG00000050130	427.266	0.169242	0.0899289	1.88195	0.0598428	0.155877
DKK3	ENSG00000050165	544.186	-0.142933	0.129016	-1.10787	0.267917	0.474253
ARHGEF5	ENSG00000050327	234.702	-0.267043	0.120658	-2.21322	0.0268825	0.0826007
NFE2L3	ENSG00000050344	399.234	0.708706	0.134196	5.28111	1.28406e-07	1.91284e-06
MCUR1	ENSG00000050393	497.983	-0.152922	0.0876534	-1.74462	0.0810504	0.197206
LIMA1	ENSG00000050405	3317.7	-0.210587	0.119192	-1.76678	0.0772645	0.18999
LETMD1	ENSG00000050426	633.596	-0.230103	0.0966377	-2.38108	0.0172617	0.0576423
SLC4A8	ENSG00000050438	61.4003	0.02705	0.118595	0.228087	0.819579	0.922689
LAMC3	ENSG00000050555	97.6137	0.310608	0.199842	1.55427	0.120121	0.264941
PTGER3	ENSG00000050628	49.1449	0.422672	0.148347	2.84921	0.00438278	0.01862
TNIP3	ENSG00000050730	320.253	4.90016	0.313308	15.6401	3.88406e-55	8.28843e-52
MAPK9	ENSG00000050748	503.242	-0.0400607	0.0947332	-0.42288	0.672383	0.83905
COL23A1	ENSG00000050767	81.7696	0.46941	0.139992	3.35311	0.000799093	0.00436819
BCAR1	ENSG00000050820	980.916	-0.141916	0.11965	-1.18609	0.235587	0.433968
FAM160A2	ENSG00000051009	1036.99	0.0587733	0.10515	0.558948	0.576197	0.771744
HERPUD1	ENSG00000051108	2726.15	0.535589	0.130702	4.09777	4.17145e-05	0.000334336
HOMER3	ENSG00000051128	74.4846	-0.0516396	0.116567	-0.443003	0.657764	0.829697
RAD51	ENSG00000051180	92.5537	-0.138368	0.100591	-1.37556	0.168959	0.340786
POLQ	ENSG00000051341	100.622	-0.0880648	0.125781	-0.700146	0.483836	0.695715
PIK3CB	ENSG00000051382	629.309	-0.0162361	0.103722	-0.156535	0.875611	0.950216
CYBA	ENSG00000051523	4129.69	0.28508	0.260034	1.09632	0.272939	0.480506
THOC3	ENSG00000051596	85.8074	0.295177	0.133402	2.21268	0.0269198	0.0827101
HEBP2	ENSG00000051620	875.216	0.218917	0.0967411	2.26292	0.0236407	0.0744395
MPHOSPH9	ENSG00000051825	232.475	0.0895008	0.120451	0.743049	0.457452	0.672264
PLEKHA5	ENSG00000052126	302.402	-0.0411652	0.110984	-0.370911	0.710704	0.86349
PRSS8	ENSG00000052344	2245.97	-0.376381	0.139846	-2.69139	0.00711548	0.0278268
SIKE1	ENSG00000052723	382.302	0.0344926	0.106483	0.323926	0.745994	0.883868
RRP12	ENSG00000052749	339.208	-0.263529	0.130257	-2.02314	0.0430588	0.120447
FNIP2	ENSG00000052795	633.549	-0.101121	0.182283	-0.554748	0.579067	0.774211
MSMO1	ENSG00000052802	741	0.176174	0.170943	1.0306	0.302727	0.516668
TTC17	ENSG00000052841	910.777	-0.0044282	0.0904984	-0.0489313	0.960974	0.984542
ALX4	ENSG00000052850	2.53193	-0.0487148	0.1346	-0.361924	0.717409	0.8672
FSTL4	ENSG00000053108	5.78495	-0.591025	0.110604	-5.34363	9.11055e-08	1.40161e-06
FOXN3	ENSG00000053254	843.948	-0.0917202	0.118843	-0.771775	0.440248	0.65638
METTL24	ENSG00000053328	9.92949	0.100237	0.132463	0.756716	0.44922	0.664591
AKR7A2	ENSG00000053371	620.539	-0.0166598	0.0975779	-0.170733	0.864433	0.94473
MRTO4	ENSG00000053372	352.185	0.11512	0.122434	0.940261	0.347084	0.564045
NNAT	ENSG00000053438	29.6731	0.470602	0.229523	2.05035	0.04033	0.114325
USE1	ENSG00000053501	161.501	-0.058869	0.101824	-0.578144	0.563167	0.761754
MCF2L2	ENSG00000053524	24.1462	0.541809	0.123484	4.38769	1.14561e-05	0.000106465
NRIP2	ENSG00000053702	73.0299	-0.180016	0.120031	-1.49975	0.13368	0.286737
LAMA3	ENSG00000053747	1163.1	0.14134	0.240501	0.587689	0.556741	0.756446
AP5M1	ENSG00000053770	748.636	-0.112527	0.100609	-1.11846	0.26337	0.468603
ANAPC4	ENSG00000053900	355.388	-0.229907	0.100711	-2.28283	0.0224401	0.0713877
KCNQ1	ENSG00000053918	675.431	-0.164753	0.138721	-1.18766	0.234968	0.433295
TRAPPC3	ENSG00000054116	536.575	0.154226	0.080958	1.90501	0.0567791	0.149663
THRAP3	ENSG00000054118	1518.46	0.0746953	0.126391	0.590985	0.55453	0.754784
PHPT1	ENSG00000054148	649.19	-0.121911	0.112644	-1.08228	0.27913	0.488023
ENTPD2	ENSG00000054179	165.316	-0.443529	0.139058	-3.18953	0.00142505	0.00716159
LY75	ENSG00000054219	353.075	-0.0268751	0.106952	-0.251282	0.801596	0.913666
ARID4B	ENSG00000054267	699.402	0.215409	0.129453	1.66399	0.0961139	0.224371
OPN3	ENSG00000054277	43.432	-0.140015	0.107016	-1.30835	0.190755	0.37264
SDCCAG8	ENSG00000054282	182.153	0.193783	0.0991386	1.95466	0.0506226	0.136896
PTPRN	ENSG00000054356	26.5606	0.699655	0.179679	3.89392	9.86385e-05	0.000711317
HHAT	ENSG00000054392	61.043	-0.250633	0.0991979	-2.5266	0.0115173	0.0414897
KIF1B	ENSG00000054523	778.384	-0.116221	0.123959	-0.937576	0.348463	0.565568
FOXC1	ENSG00000054598	30.1925	0.298895	0.154017	1.94066	0.0522996	0.140516
TBC1D22A	ENSG00000054611	571.464	-0.326071	0.105685	-3.0853	0.00203344	0.00968497
SYNE2	ENSG00000054654	2054.63	-0.125128	0.207428	-0.603236	0.546352	0.748306
PLEKHH1	ENSG00000054690	505.917	-0.00211008	0.145006	-0.0145517	0.98839	0.995196
ATP9A	ENSG00000054793	965.556	-0.322724	0.124605	-2.58999	0.00959797	0.0356927
SPO11	ENSG00000054796	1.07939	-0.179658	0.160681	-1.1181	0.263523	0.468769
CBLN4	ENSG00000054803	3.08235	0.135932	0.13152	1.03355	0.301348	0.514983
CHRDL2	ENSG00000054938	117.399	2.67128	0.209203	12.7689	2.44721e-37	1.79048e-34
FAM168A	ENSG00000054965	627.225	0.0701606	0.0967228	0.725378	0.46822	0.682047
RELT	ENSG00000054967	210.855	0.782871	0.144771	5.40767	6.38502e-08	1.01398e-06
GALC	ENSG00000054983	617.296	0.0145915	0.104308	0.139888	0.888749	0.956004
NOP58	ENSG00000055044	440.298	0.03064	0.109559	0.279667	0.779733	0.902609
SZRD1	ENSG00000055070	1144.83	-0.0160331	0.112356	-0.142699	0.886528	0.954979
KCNH2	ENSG00000055118	91.2263	0.868239	0.138738	6.25811	3.89674e-10	9.71152e-09
CUL1	ENSG00000055130	708.198	0.111002	0.0963153	1.15248	0.249123	0.451783
FAM114A2	ENSG00000055147	236.211	0.204324	0.0973174	2.09956	0.0357677	0.103787
CYFIP2	ENSG00000055163	867.31	0.0474787	0.159549	0.29758	0.766024	0.894796
TAB2	ENSG00000055208	1120.04	-0.0351671	0.108342	-0.324594	0.745488	0.88356
GINM1	ENSG00000055211	400.822	0.0305432	0.0903156	0.338183	0.735226	0.877177
EIF2AK2	ENSG00000055332	848.319	0.0638096	0.12687	0.502952	0.614998	0.800028
USP36	ENSG00000055483	534.891	0.179554	0.124951	1.43699	0.150721	0.312949
KMT2C	ENSG00000055609	1282.33	0.0571258	0.140436	0.406774	0.684174	0.846806
MCOLN3	ENSG00000055732	43.6754	-0.203142	0.137135	-1.48133	0.138518	0.294158
CCDC85A	ENSG00000055813	5.23304	0.249272	0.133649	1.86512	0.0621643	0.160649
PUM2	ENSG00000055917	1686.14	-0.0870637	0.0984683	-0.88418	0.376599	0.594609
MRPL43	ENSG00000055950	371.285	0.0278162	0.097349	0.285737	0.775079	0.900313
ITIH4	ENSG00000055955	4.42576	-0.382256	0.114989	-3.32428	0.000886475	0.00477803
ITIH1	ENSG00000055957	6.25838	0.321047	0.145476	2.20687	0.0273232	0.0837267
HPF1	ENSG00000056050	130.801	-0.0678383	0.086111	-0.787801	0.430813	0.647553
ZFR	ENSG00000056097	884.881	0.0354444	0.10461	0.338824	0.734742	0.876805
ZNF280C	ENSG00000056277	44.9995	0.0833027	0.121963	0.683018	0.494596	0.70567
NPFFR2	ENSG00000056291	3.50305	0.610749	0.136411	4.47727	7.56051e-06	7.35166e-05
PHF21B	ENSG00000056487	2.91296	-0.893244	0.133145	-6.70881	1.96221e-11	6.24577e-10
TRAF1	ENSG00000056558	601.437	1.4224	0.29845	4.76597	1.87949e-06	2.1165e-05
RC3H2	ENSG00000056586	677.252	0.148247	0.098567	1.50402	0.132576	0.285146
IL17RB	ENSG00000056736	203.211	-0.32455	0.134396	-2.41489	0.0157401	0.0535032
TRAF3IP2	ENSG00000056972	449.348	-0.146576	0.108496	-1.35098	0.176701	0.352309
GYG2	ENSG00000056998	83.8849	0.528234	0.121383	4.3518	1.35024e-05	0.000123213
DCBLD2	ENSG00000057019	174.9	-0.00150726	0.107542	-0.0140155	0.988818	0.995367
SERPINB3	ENSG00000057149	17.8612	2.49603	0.21852	11.4225	3.2297e-30	1.32327e-27
SOAT1	ENSG00000057252	576.073	0.136435	0.133876	1.01911	0.308148	0.522276
PKP2	ENSG00000057294	1202.77	0.0794774	0.195514	0.406505	0.684371	0.846948
MSH4	ENSG00000057468	3.88751	-0.344718	0.120857	-2.85227	0.00434076	0.0184737
F7	ENSG00000057593	6.21774	-0.467112	0.140395	-3.32713	0.000877449	0.00473486
GDI2	ENSG00000057608	3471.4	0.0958003	0.0870442	1.10059	0.271073	0.478115
PRDM1	ENSG00000057657	735.538	1.43232	0.247851	5.77897	7.51611e-09	1.44171e-07
ATG5	ENSG00000057663	553.448	0.00782506	0.0854935	0.0915281	0.927073	0.972416
TMCC3	ENSG00000057704	712.169	-0.317715	0.133296	-2.38354	0.0171471	0.0573192
PITHD1	ENSG00000057757	548.865	0.00782904	0.0974405	0.0803469	0.935961	0.975747
MTA3	ENSG00000057935	308.965	-0.0709654	0.094279	-0.752717	0.45162	0.666715
USP13	ENSG00000058056	119.528	0.197897	0.10583	1.86995	0.0614902	0.159237
ATP11B	ENSG00000058063	1320.06	0.307727	0.13698	2.24652	0.024671	0.0769926
LAMC2	ENSG00000058085	1126.79	0.757888	0.241247	3.14155	0.00168058	0.00821832
CDK14	ENSG00000058091	170.095	0.45486	0.139261	3.26624	0.00108985	0.00568919
SEC61A1	ENSG00000058262	3483.17	0.195199	0.117507	1.66117	0.0966803	0.225426
PPP1R12A	ENSG00000058272	971.084	0.228961	0.125334	1.8268	0.0677293	0.171589
RASGRF1	ENSG00000058335	26.461	-0.00827593	0.142232	-0.0581862	0.9536	0.9814
CAMK2B	ENSG00000058404	14.6949	-0.916701	0.148015	-6.19331	5.89149e-10	1.41194e-08
CROCC	ENSG00000058453	252.928	-0.0783821	0.125744	-0.623345	0.533058	0.737753
POLR3E	ENSG00000058600	367.446	-0.0445146	0.105295	-0.422763	0.672469	0.83905
ATP2B4	ENSG00000058668	1109.08	0.37034	0.197324	1.87681	0.0605444	0.157336
ZC3H11A	ENSG00000058673	5.74147	-0.032384	0.133569	-0.242451	0.80843	0.917271
RIOK2	ENSG00000058729	225.479	-0.0419825	0.0966769	-0.434256	0.664103	0.83326
YIPF1	ENSG00000058799	386.889	0.182974	0.0830079	2.2043	0.0275034	0.0841552
NDC1	ENSG00000058804	410.613	-0.105449	0.104522	-1.00887	0.313038	0.527706
DGKG	ENSG00000058866	30.6237	0.0133456	0.134656	0.0991088	0.921052	0.970512
FLYWCH1	ENSG00000059122	420.921	-0.14225	0.126765	-1.12216	0.261795	0.466928
UNKL	ENSG00000059145	192.722	0.246189	0.1409	1.74726	0.0805923	0.196306
TBXAS1	ENSG00000059377	515.176	0.569233	0.107496	5.29538	1.1877e-07	1.78277e-06
PARP12	ENSG00000059378	961.802	-0.0722556	0.11425	-0.632437	0.527101	0.732956
ALDH18A1	ENSG00000059573	1565.85	-0.406551	0.105405	-3.85703	0.000114772	0.000814248
TARBP1	ENSG00000059588	426.037	-0.264675	0.126366	-2.09452	0.036214	0.104785
GATB	ENSG00000059691	179.47	0.105484	0.0951849	1.1082	0.267777	0.47413
MXD1	ENSG00000059728	2782.29	0.594403	0.157372	3.77706	0.000158693	0.00108019
CDK17	ENSG00000059758	390.55	0.217949	0.117144	1.86053	0.0628103	0.161975
DNAJC25	ENSG00000059769	114.465	-0.30859	0.0905383	-3.4084	0.000653462	0.00367245
SLC2A3	ENSG00000059804	1192.27	1.35676	0.173193	7.83379	4.73396e-15	2.91756e-13
PSD	ENSG00000059915	100.554	2.35657	0.154268	15.2759	1.10723e-52	2.10024e-49
CTDP1	ENSG00000060069	448.05	-0.115878	0.120713	-0.959942	0.337084	0.553415
YBX3	ENSG00000060138	1838.81	1.09399	0.215086	5.0863	3.65114e-07	4.88616e-06
STYK1	ENSG00000060140	227.543	0.13858	0.165034	0.839708	0.401072	0.61928
WNK1	ENSG00000060237	1710.92	0.174658	0.126328	1.38258	0.166794	0.337575
RPS17P5	ENSG00000060303	2.24863	1.18053	0.132508	8.90907	5.14602e-19	5.90927e-17
CCAR1	ENSG00000060339	799.643	-0.0339745	0.0922199	-0.368408	0.712569	0.864628
OGFR	ENSG00000060491	976.971	0.224669	0.152539	1.47287	0.140787	0.29763
GNA15	ENSG00000060558	150.633	1.04292	0.131836	7.91074	2.55861e-15	1.62984e-13
CREB3L3	ENSG00000060566	1292.26	-2.02311	0.209044	-9.67793	3.74223e-22	6.72485e-20
PIGV	ENSG00000060642	175.546	-0.0923859	0.102198	-0.903985	0.366003	0.584226
PTPRU	ENSG00000060656	60.0326	0.415802	0.141628	2.93588	0.00332602	0.0147649
SNRNP40	ENSG00000060688	363.375	0.11324	0.106227	1.06602	0.286415	0.49668
RIMBP2	ENSG00000060709	36.1018	0.182507	0.129329	1.41118	0.158191	0.324707
COL11A1	ENSG00000060718	31.3367	0.181147	0.204109	0.887504	0.374808	0.592859
QSER1	ENSG00000060749	376.144	0.0276736	0.120808	0.22907	0.818814	0.922614
MPC1	ENSG00000060762	525.44	0.123624	0.0954276	1.29547	0.195157	0.379145
ACAA1	ENSG00000060971	889.84	-0.261908	0.108515	-2.41356	0.0157974	0.0536644
BCAT1	ENSG00000060982	249.909	0.395977	0.158547	2.49754	0.012506	0.0443648
HDAC7	ENSG00000061273	879.146	0.606853	0.134833	4.50078	6.77057e-06	6.65429e-05
LZTS1	ENSG00000061337	38.6311	0.859725	0.141879	6.05957	1.36483e-09	3.03515e-08
PRDM6	ENSG00000061455	20.2309	0.263565	0.130856	2.01417	0.0439921	0.122602
WNT8A	ENSG00000061492	1.19159	-0.7475	0.151553	-4.93226	8.12826e-07	1.00553e-05
SPAG4	ENSG00000061656	98.1999	0.585102	0.151455	3.8632	0.00011191	0.000796175
NCKAP1	ENSG00000061676	1476.72	0.0750545	0.120477	0.622978	0.533299	0.737901
MRPS35	ENSG00000061794	658.464	-0.169388	0.0930623	-1.82016	0.0687343	0.173598
GUCY1B3	ENSG00000061918	159.66	0.69854	0.148151	4.71505	2.41646e-06	2.65065e-05
SFSWAP	ENSG00000061936	533.354	0.214808	0.106251	2.02171	0.043206	0.120799
TNK2	ENSG00000061938	750.518	0.166669	0.1255	1.32804	0.184165	0.363179
MON2	ENSG00000061987	769.532	0.120587	0.118231	1.01992	0.307766	0.521859
CDH3	ENSG00000062038	110.165	2.59462	0.176942	14.6637	1.10115e-48	1.6113e-45
ARSF	ENSG00000062096	1.43615	-0.90592	0.133938	-6.76372	1.3449e-11	4.41251e-10
GPBP1	ENSG00000062194	1129.26	0.0648824	0.101211	0.641064	0.521481	0.728659
DGAT2	ENSG00000062282	221.848	0.25614	0.144468	1.77299	0.07623	0.18806
ZNF112	ENSG00000062370	39.9519	0.0309052	0.111579	0.276979	0.781796	0.903413
CS	ENSG00000062485	1612.22	-0.142981	0.122685	-1.16544	0.243842	0.44506
LTK	ENSG00000062524	147.836	-0.173699	0.138669	-1.25262	0.210344	0.400044
MRPS24	ENSG00000062582	8.14633	-0.653644	0.1215	-5.37978	7.45749e-08	1.16728e-06
ELMO2	ENSG00000062598	381.215	0.153445	0.108139	1.41896	0.155911	0.320965
WAPL	ENSG00000062650	874.061	0.107806	0.109102	0.988116	0.323096	0.538739
VMP1	ENSG00000062716	2768.45	0.578038	0.129056	4.47895	7.50099e-06	7.30209e-05
APPBP2	ENSG00000062725	470.262	0.0750259	0.0976508	0.768308	0.442304	0.658124
POLD1	ENSG00000062822	250.915	-0.11172	0.118902	-0.939596	0.347425	0.564385
SEZ6	ENSG00000063015	10.2578	0.140676	0.166679	0.843989	0.398675	0.61684
EIF4B	ENSG00000063046	2815.66	0.00111675	0.148688	0.00751071	0.994007	0.997765
SLC6A16	ENSG00000063127	25.829	-0.0525456	0.132314	-0.397127	0.691274	0.851416
GLTSCR1	ENSG00000063169	257.488	-0.160398	0.139953	-1.14608	0.251762	0.454831
SPHK2	ENSG00000063176	289.013	-0.413985	0.11915	-3.47448	0.000511842	0.00297244
RPL18	ENSG00000063177	6745.27	-0.159125	0.108944	-1.46061	0.144122	0.302843
CA11	ENSG00000063180	58.5421	0.21879	0.125517	1.74312	0.0813131	0.197695
ISOC2	ENSG00000063241	559.895	-0.161183	0.120926	-1.33291	0.182561	0.36079
U2AF2	ENSG00000063244	1683.57	0.0897741	0.131737	0.681464	0.495578	0.706563
EPN1	ENSG00000063245	2484.92	-0.607835	0.157769	-3.85269	0.000116826	0.000826417
MED29	ENSG00000063322	541.641	-0.142691	0.0947005	-1.50676	0.131872	0.283928
AHRR	ENSG00000063438	3.76024	-0.386162	0.117258	-3.29327	0.000990299	0.0052487
GSC2	ENSG00000063515	1.06915	-0.364263	0.15666	-2.32519	0.0200619	0.0650461
ZNF275	ENSG00000063587	263.856	0.303202	0.104374	2.90495	0.00367318	0.0160497
MTMR1	ENSG00000063601	402.553	0.162363	0.105732	1.53562	0.124633	0.272361
GPC1	ENSG00000063660	295.125	0.276616	0.199364	1.38749	0.165292	0.335238
ADCK1	ENSG00000063761	106.725	-0.253895	0.0981741	-2.58617	0.00970496	0.0360073
HAGH	ENSG00000063854	524.772	0.0337285	0.0999999	0.337285	0.735902	0.877616
RNF4	ENSG00000063978	691.875	0.207224	0.115751	1.79025	0.0734135	0.182642
CASP8	ENSG00000064012	735.248	0.511935	0.131207	3.90173	9.55074e-05	0.000691268
LIMCH1	ENSG00000064042	199.044	-0.0574148	0.112005	-0.51261	0.608224	0.795214
ASUN	ENSG00000064102	209.219	0.0642079	0.0993622	0.6462	0.51815	0.72571
TM7SF3	ENSG00000064115	666.523	0.162661	0.095349	1.70595	0.088017	0.209938
DLX3	ENSG00000064195	2.13865	-0.853307	0.12724	-6.70628	1.9965e-11	6.33525e-10
SPA17	ENSG00000064199	31.0134	-0.30819	0.101658	-3.03163	0.0024324	0.0112779
TSPAN32	ENSG00000064201	79.1025	0.268223	0.152731	1.75619	0.0790567	0.193394
WISP2	ENSG00000064205	23.235	-1.03916	0.198099	-5.24564	1.55738e-07	2.28467e-06
DMRT3	ENSG00000064218	1.44433	0.53323	0.14268	3.73724	0.000186053	0.00123894
ST3GAL6	ENSG00000064225	95.9445	0.261981	0.208821	1.25457	0.209634	0.399104
ATP2C2	ENSG00000064270	656.057	0.281142	0.214122	1.313	0.189183	0.370417
NGFR	ENSG00000064300	68.3128	-0.375265	0.147953	-2.53638	0.0112006	0.040612
CDON	ENSG00000064309	28.0169	0.525688	0.149402	3.51862	0.000433801	0.00257411
TAF2	ENSG00000064313	364.048	0.230871	0.113019	2.04277	0.0410757	0.115995
HIPK2	ENSG00000064393	914.363	-0.000266951	0.152313	-0.00175265	0.998602	0.999322
TNPO3	ENSG00000064419	677.771	0.0219164	0.0939589	0.233255	0.815564	0.920813
BORCS8-MEF2B	ENSG00000064489	1.63613	-0.256908	0.124338	-2.0662	0.03881	0.110974
RFXANK	ENSG00000064490	273.282	-0.0439625	0.119294	-0.368521	0.712485	0.864567
TMEM161A	ENSG00000064545	211.299	-0.0931929	0.10027	-0.929418	0.352672	0.570341
LPAR2	ENSG00000064547	287.596	0.346189	0.137718	2.51375	0.0119454	0.0427104
CTSA	ENSG00000064601	1865.64	-0.498805	0.115464	-4.32001	1.56021e-05	0.000140235
SUGP2	ENSG00000064607	956.685	-0.130688	0.11409	-1.14547	0.252013	0.454994
SLC12A2	ENSG00000064651	2337.69	0.135151	0.158526	0.852552	0.393908	0.612199
SNX24	ENSG00000064652	134.406	-0.197595	0.0941588	-2.09853	0.0358581	0.103996
EYA2	ENSG00000064655	52.7367	-0.407867	0.186138	-2.1912	0.0284372	0.0865057
CNN2	ENSG00000064666	1395.8	0.617878	0.135263	4.56799	4.92415e-06	5.02772e-05
ABCA7	ENSG00000064687	666.762	0.369407	0.18583	1.98788	0.046825	0.128821
SNCAIP	ENSG00000064692	61.9517	0.374603	0.121959	3.07156	0.00212945	0.0100757
DDX20	ENSG00000064703	199.168	0.0233994	0.10275	0.227731	0.819855	0.922792
BTBD1	ENSG00000064726	777.171	-0.00870423	0.100488	-0.0866194	0.930974	0.97433
FAR2	ENSG00000064763	475.663	-0.051246	0.122001	-0.420047	0.674451	0.84032
BCAS1	ENSG00000064787	1380.94	0.0118046	0.220363	0.0535688	0.957279	0.982878
POU1F1	ENSG00000064835	1.88447	-0.209391	0.120818	-1.73311	0.0830754	0.200826
CHI3L2	ENSG00000064886	237.708	1.12004	0.177076	6.32519	2.52924e-10	6.53887e-09
SBNO2	ENSG00000064932	1627.83	1.08457	0.183726	5.90318	3.56561e-09	7.31916e-08
PMS1	ENSG00000064933	179.109	0.347691	0.1056	3.29253	0.000992906	0.00526088
HMG20B	ENSG00000064961	772.154	0.0860912	0.113255	0.760156	0.447161	0.662502
CALCRL	ENSG00000064989	250.073	0.294066	0.152926	1.92292	0.0544898	0.145024
TAF11	ENSG00000064995	253.494	-0.167509	0.0806856	-2.07607	0.0378877	0.108823
ANKS1A	ENSG00000064999	503.68	0.0340463	0.116131	0.293172	0.769391	0.89693
AP3D1	ENSG00000065000	1735.44	0.108177	0.128073	0.844647	0.398308	0.616443
ZNF76	ENSG00000065029	408.184	0.213409	0.104427	2.04362	0.040991	0.115826
SLC9A3R2	ENSG00000065054	596.487	0.197593	0.129642	1.52415	0.127472	0.276912
NTHL1	ENSG00000065057	179.791	-0.108243	0.115134	-0.940148	0.347142	0.564104
UHRF1BP1	ENSG00000065060	271.024	0.140334	0.124669	1.12566	0.260312	0.465157
GNAI3	ENSG00000065135	1168.14	0.227191	0.100342	2.26416	0.023564	0.0742299
IPO5	ENSG00000065150	1060.34	-0.0143693	0.103658	-0.138622	0.889749	0.956337
OAT	ENSG00000065154	4391.11	-0.890736	0.152008	-5.85981	4.63409e-09	9.27452e-08
WDR3	ENSG00000065183	270.543	0.102523	0.102753	0.997758	0.318397	0.533561
PKN2	ENSG00000065243	955.046	0.0316423	0.102069	0.310008	0.756555	0.889929
WDR18	ENSG00000065268	352.656	-0.10538	0.110992	-0.949439	0.342398	0.558961
TRAM2	ENSG00000065308	855.102	0.347601	0.131434	2.64468	0.00817677	0.0312564
NTN1	ENSG00000065320	201.169	0.590412	0.185422	3.18415	0.00145179	0.00726532
GLP2R	ENSG00000065325	98.4986	-0.664644	0.142752	-4.65594	3.22512e-06	3.44764e-05
MCM10	ENSG00000065328	60.7329	0.212855	0.114607	1.85727	0.0632733	0.162864
DGKA	ENSG00000065357	1197.53	0.023343	0.134955	0.172969	0.862676	0.943837
ERBB3	ENSG00000065361	2532.85	-0.516461	0.12587	-4.10314	4.07581e-05	0.000327748
ROPN1	ENSG00000065371	2.38997	-0.60585	0.116421	-5.20398	1.95067e-07	2.78516e-06
ANKRD44	ENSG00000065413	997.547	0.220395	0.156423	1.40896	0.158846	0.32562
KARS	ENSG00000065427	1450.52	0.156849	0.0906383	1.73049	0.0835431	0.201682
ADAT1	ENSG00000065457	193.577	0.180852	0.105338	1.71688	0.0860018	0.206362
PDIA5	ENSG00000065485	354.358	0.277798	0.106773	2.60176	0.00927461	0.0346943
TBC1D22B	ENSG00000065491	236.423	-0.042238	0.0917044	-0.460588	0.645094	0.821077
NDUFB4	ENSG00000065518	823.914	0.223975	0.107566	2.08222	0.0373228	0.107448
SPEN	ENSG00000065526	1164.28	-0.00965895	0.132312	-0.0730015	0.941805	0.977569
MYLK	ENSG00000065534	1678.21	0.251659	0.264978	0.949737	0.342246	0.558816
ZC3H15	ENSG00000065548	812.425	0.0926155	0.0913839	1.01348	0.310832	0.525267
MAP2K4	ENSG00000065559	438.469	0.153354	0.0969676	1.5815	0.113763	0.254272
TMEM206	ENSG00000065600	83.3517	0.296513	0.105787	2.80291	0.00506436	0.0210265
SNAP91	ENSG00000065609	13.2116	-0.565984	0.170712	-3.31542	0.000915046	0.00490672
SLK	ENSG00000065613	1097.13	0.168452	0.135376	1.24433	0.213379	0.40442
CYB5R4	ENSG00000065615	515.951	0.287808	0.110215	2.61133	0.00901915	0.0338996
COL17A1	ENSG00000065618	1770.93	-0.42575	0.149685	-2.8443	0.0044509	0.0188609
GSTO2	ENSG00000065621	161.94	-0.0438752	0.129764	-0.338115	0.735277	0.877197
SEC61A2	ENSG00000065665	77.9152	0.643144	0.114651	5.60958	2.02819e-08	3.572e-07
PRKCQ	ENSG00000065675	128.817	0.262759	0.110916	2.36899	0.0178369	0.0591693
TLE2	ENSG00000065717	254.804	-0.457058	0.129075	-3.54103	0.000398563	0.00239301
ASB1	ENSG00000065802	303.276	0.106714	0.0953228	1.1195	0.262927	0.468132
FAM107B	ENSG00000065809	1382.04	0.0738678	0.133039	0.555235	0.578734	0.774008
ME1	ENSG00000065833	260.135	0.934609	0.117568	7.9495	1.87271e-15	1.22648e-13
TBC1D1	ENSG00000065882	931.098	0.212208	0.104335	2.03391	0.0419608	0.117974
CDK13	ENSG00000065883	759.529	-0.0301469	0.104005	-0.28986	0.771924	0.898191
MTHFD2	ENSG00000065911	501.87	1.05523	0.160655	6.56829	5.08967e-11	1.5024e-09
SLC9A7	ENSG00000065923	179.887	0.459519	0.132741	3.46178	0.000536623	0.00309286
FOXJ2	ENSG00000065970	331.629	0.10903	0.109719	0.993725	0.320357	0.535759
YBX1	ENSG00000065978	4475.54	0.236695	0.155551	1.52166	0.128094	0.277957
PDE4A	ENSG00000065989	251.206	0.564072	0.140271	4.02131	5.78759e-05	0.00044647
PPP2R5A	ENSG00000066027	1076.93	0.0360993	0.0913338	0.395245	0.692662	0.852327
CTNNA2	ENSG00000066032	7.26681	-0.683088	0.147714	-4.6244	3.7569e-06	3.95335e-05
ELAVL1	ENSG00000066044	732.502	0.135118	0.100994	1.33789	0.180933	0.358334
TIE1	ENSG00000066056	245.552	0.559011	0.145044	3.85409	0.00011616	0.000822389
DIP2B	ENSG00000066084	781.206	0.151672	0.1275	1.18958	0.234211	0.432225
SMARCD1	ENSG00000066117	609.477	0.0362356	0.103819	0.349026	0.72707	0.872488
KDM4A	ENSG00000066135	243.832	-0.157414	0.0882296	-1.78414	0.0744006	0.18456
NFYC	ENSG00000066136	524.015	0.0234766	0.0912107	0.257388	0.796879	0.911413
ZMYND12	ENSG00000066185	13.3704	0.061256	0.102265	0.598994	0.549177	0.750714
SLC9A3	ENSG00000066230	761.77	-0.466167	0.234675	-1.98644	0.0469845	0.129198
NGEF	ENSG00000066248	341.719	-0.52188	0.14229	-3.66772	0.000244726	0.00156965
ASPM	ENSG00000066279	238.3	0.107034	0.129564	0.826107	0.408743	0.626422
CD84	ENSG00000066294	460.442	0.463987	0.129546	3.58164	0.000341441	0.00209381
ELOVL1	ENSG00000066322	1040.74	0.0488404	0.108959	0.448244	0.653977	0.826998
SPI1	ENSG00000066336	1062.36	0.778694	0.160938	4.83848	1.30833e-06	1.52947e-05
ZNRD1	ENSG00000066379	136.788	0.0889998	0.0840084	1.05942	0.289411	0.500394
MPPED2	ENSG00000066382	7.03316	0.201814	0.13095	1.54116	0.123278	0.270104
CLDN18	ENSG00000066405	30.2129	2.19343	0.181855	12.0615	1.68752e-33	9.8212e-31
ZBTB11	ENSG00000066422	348.683	0.0220606	0.108289	0.203721	0.838572	0.932748
ATXN3	ENSG00000066427	281.338	0.118111	0.0994004	1.18823	0.234741	0.432973
GOLGA5	ENSG00000066455	548.573	0.228283	0.10731	2.12733	0.0333928	0.0982429
FGFR2	ENSG00000066468	286.565	-0.253285	0.134187	-1.88756	0.0590854	0.154312
LRRC40	ENSG00000066557	199.521	-0.00100226	0.113267	-0.00884861	0.99294	0.99723
ISOC1	ENSG00000066583	344.72	-0.0893389	0.09916	-0.900957	0.367611	0.585678
EML1	ENSG00000066629	156.217	0.445499	0.127444	3.49564	0.000472927	0.00277318
TRMT11	ENSG00000066651	145.445	0.276452	0.101426	2.72564	0.00641771	0.0255189
THUMPD1	ENSG00000066654	580.08	0.025397	0.0966488	0.262776	0.792723	0.908811
MSANTD3	ENSG00000066697	105.547	0.100746	0.0996909	1.01058	0.312215	0.526834
KIF26A	ENSG00000066735	89.2174	-0.0813352	0.134625	-0.604161	0.545737	0.747864
ATG2B	ENSG00000066739	582.496	0.015527	0.117861	0.13174	0.89519	0.958524
ARFGEF1	ENSG00000066777	1116.05	-0.0838894	0.116165	-0.72216	0.470196	0.683773
ACSM2B	ENSG00000066813	1.81284	-0.546525	0.135625	-4.02968	5.5853e-05	0.00043269
ZFAT	ENSG00000066827	118.992	0.16984	0.112867	1.50478	0.13238	0.284819
MTFR1	ENSG00000066855	231.997	0.0686345	0.102625	0.668789	0.50363	0.713491
STAG3	ENSG00000066923	49.4865	-0.462118	0.121214	-3.81243	0.000137609	0.000952388
FECH	ENSG00000066926	317.345	0.0661651	0.103715	0.637951	0.523506	0.730375
MYO9A	ENSG00000066933	340.97	0.0973103	0.137948	0.705411	0.480555	0.692777
DDX3Y	ENSG00000067048	494.466	-0.18377	0.286125	-0.642272	0.520697	0.728103
PFKP	ENSG00000067057	1098.34	0.527272	0.138039	3.81972	0.000133601	0.00092841
IDI1	ENSG00000067064	846.274	0.265234	0.12612	2.10303	0.0354629	0.103088
SP100	ENSG00000067066	1388.33	0.197287	0.112443	1.75455	0.0793368	0.193875
KLF6	ENSG00000067082	3618.35	0.912963	0.228001	4.0042	6.22286e-05	0.000474685
PLPP1	ENSG00000067113	538.434	-0.0657198	0.119541	-0.549766	0.58248	0.776889
NEO1	ENSG00000067141	1446.8	-0.270175	0.182661	-1.47911	0.139112	0.295089
TRAM1	ENSG00000067167	2561.74	0.150685	0.130055	1.15862	0.24661	0.448576
PHKA1	ENSG00000067177	74.4074	0.340638	0.122253	2.78633	0.0053308	0.0219097
TNFRSF1A	ENSG00000067182	2087.75	-0.135892	0.106935	-1.27079	0.203803	0.391457
CACNB1	ENSG00000067191	85.0763	0.0124064	0.124608	0.0995636	0.920691	0.97043
EVI5	ENSG00000067208	280.78	0.0877166	0.116101	0.755517	0.449939	0.665251
STOML1	ENSG00000067221	144.521	-0.00685417	0.0913507	-0.0750314	0.94019	0.977444
PKM	ENSG00000067225	7465.09	0.451399	0.14055	3.21166	0.0013197	0.00670608
DHX29	ENSG00000067248	411.122	0.117195	0.104803	1.11824	0.263464	0.4687
DNTTIP2	ENSG00000067334	540.727	0.352517	0.121895	2.89196	0.00382845	0.0166235
METTL22	ENSG00000067365	128.518	0.323062	0.0878372	3.67796	0.000235104	0.00151724
TP53BP1	ENSG00000067369	349.904	0.32773	0.140348	2.33512	0.0195374	0.0636875
TRO	ENSG00000067445	59.0227	0.165748	0.126475	1.31052	0.19002	0.371658
RRP15	ENSG00000067533	160.872	-0.0185541	0.0918617	-0.201978	0.839934	0.933553
RHOA	ENSG00000067560	5833.43	0.158513	0.0983266	1.6121	0.106939	0.242799
DHX8	ENSG00000067596	628.06	0.0421531	0.112248	0.375535	0.707263	0.861332
PMS2P4	ENSG00000067601	14.0503	-0.132389	0.113397	-1.16749	0.243013	0.443834
PRKCZ	ENSG00000067606	261.2	-0.268523	0.144364	-1.86005	0.0628785	0.162127
ZFY	ENSG00000067646	93.1551	-0.164924	0.260548	-0.632989	0.526741	0.732723
IARS2	ENSG00000067704	1178.72	-0.040233	0.116387	-0.345681	0.729582	0.873728
SYT1	ENSG00000067715	26.4171	-0.457582	0.164236	-2.78613	0.00533415	0.0219199
NAV3	ENSG00000067798	23.0631	-0.132825	0.153255	-0.866689	0.386112	0.604695
IDH3G	ENSG00000067829	648.06	-0.151038	0.115134	-1.31184	0.189575	0.371029
ROGDI	ENSG00000067836	186.711	-0.129726	0.100328	-1.29302	0.196003	0.38044
PDZD4	ENSG00000067840	82.3088	0.0666907	0.147911	0.450883	0.652074	0.82608
ATP2B3	ENSG00000067842	2.29113	-0.200208	0.133636	-1.49816	0.134092	0.287344
ROCK1	ENSG00000067900	936.16	0.159041	0.126508	1.25716	0.208697	0.397754
CBFB	ENSG00000067955	510.144	0.365628	0.122742	2.97882	0.00289358	0.0130926
PDK3	ENSG00000067992	717.447	-0.171667	0.102633	-1.67263	0.0944006	0.221228
HYAL2	ENSG00000068001	345.295	0.401873	0.120758	3.32792	0.000874966	0.00472295
HDAC4	ENSG00000068024	344.222	0.269131	0.123055	2.18709	0.0287361	0.0872337
RASSF1	ENSG00000068028	453.214	0.0738979	0.103659	0.712892	0.475912	0.688663
FGFR3	ENSG00000068078	404.284	-0.635998	0.153049	-4.15552	3.24544e-05	0.000268089
IFI35	ENSG00000068079	630.299	0.224088	0.125288	1.78858	0.0736831	0.183206
HEATR6	ENSG00000068097	165.862	0.0840556	0.0949636	0.885136	0.376083	0.594222
COASY	ENSG00000068120	869.056	-0.0860597	0.106398	-0.808848	0.418603	0.635863
PLEKHH3	ENSG00000068137	145.564	0.603796	0.146327	4.12633	3.68596e-05	0.000299883
MEF2A	ENSG00000068305	533.041	0.282052	0.1236	2.28198	0.0224907	0.0715087
OTUD5	ENSG00000068308	872.88	-0.0684337	0.11302	-0.605499	0.544848	0.747025
TFE3	ENSG00000068323	718.335	0.420326	0.120375	3.4918	0.000479785	0.00280585
TBC1D25	ENSG00000068354	158.51	0.042523	0.0939646	0.452542	0.650878	0.825109
ACSL4	ENSG00000068366	1052.76	0.781042	0.152751	5.11317	3.1679e-07	4.30928e-06
INPP5A	ENSG00000068383	290.196	-0.0442158	0.102461	-0.431537	0.666078	0.834602
GPKOW	ENSG00000068394	230.726	0.0869502	0.097765	0.889379	0.373799	0.591718
GRIPAP1	ENSG00000068400	712.536	0.189982	0.120067	1.5823	0.113581	0.254019
FTSJ1	ENSG00000068438	278.646	0.338422	0.106877	3.16648	0.00154297	0.00765294
PRR11	ENSG00000068489	123.928	0.221515	0.143106	1.54792	0.121642	0.267491
REEP1	ENSG00000068615	36.7206	0.521842	0.145928	3.57601	0.000348873	0.00213267
ATP11A	ENSG00000068650	589.519	0.269083	0.145454	1.84995	0.0643205	0.164907
POLR1A	ENSG00000068654	412.582	-0.133401	0.112361	-1.18726	0.235125	0.433458
LAPTM4A	ENSG00000068697	2635.79	0.312826	0.0994124	3.14675	0.00165097	0.0080991
TTC7A	ENSG00000068724	705.5	0.0142036	0.106589	0.133256	0.893991	0.957741
IP6K2	ENSG00000068745	910.417	0.0190809	0.0998465	0.191103	0.848445	0.937459
STON1-GTF2A1L	ENSG00000068781	1.60672	0.63028	0.125585	5.01878	5.2002e-07	6.71528e-06
SRBD1	ENSG00000068784	252.906	0.297363	0.10017	2.96858	0.0029918	0.0134762
KIF2A	ENSG00000068796	426.395	0.155989	0.113687	1.37209	0.170034	0.342495
RASGRP2	ENSG00000068831	751.744	0.545073	0.187343	2.9095	0.00362005	0.0158693
PSME4	ENSG00000068878	894.75	0.405657	0.116954	3.46851	0.000523345	0.00302792
IFT80	ENSG00000068885	107.411	-0.138558	0.113549	-1.22025	0.222369	0.416891
SIRT2	ENSG00000068903	537.96	0.158826	0.0990861	1.6029	0.108956	0.246386
ERLEC1	ENSG00000068912	916.988	0.485306	0.101103	4.80012	1.58569e-06	1.81721e-05
PPP2R5B	ENSG00000068971	331.511	0.679277	0.123513	5.49963	3.80596e-08	6.33276e-07
PYGM	ENSG00000068976	38.0941	0.756263	0.153416	4.92949	8.24445e-07	1.01892e-05
PAGE1	ENSG00000068985	1.19063	-0.224635	0.158829	-1.41432	0.157269	0.323255
PITX1	ENSG00000069011	236.63	-0.114132	0.134865	-0.84627	0.397402	0.615655
TRPC7	ENSG00000069018	5.96285	-0.315374	0.125603	-2.51088	0.0120431	0.0429966
MAST4	ENSG00000069020	288.694	-0.0733812	0.134208	-0.546772	0.584535	0.778392
ADGRF5	ENSG00000069122	298.907	1.18484	0.224979	5.26644	1.39095e-07	2.05888e-06
SDK2	ENSG00000069188	48.6892	-0.185249	0.136327	-1.35885	0.174193	0.348556
ADAM7	ENSG00000069206	1.16319	-0.52672	0.15016	-3.50773	0.000451948	0.00266544
NUP133	ENSG00000069248	449.837	0.0316663	0.099906	0.316961	0.751273	0.887025
NUCKS1	ENSG00000069275	2122.16	0.0579991	0.123402	0.470002	0.638354	0.816985
VPS35	ENSG00000069329	1577.2	-0.113492	0.0923244	-1.22927	0.218971	0.412213
DNAJA2	ENSG00000069345	809.866	0.0272879	0.0879027	0.310433	0.756232	0.889761
BCL3	ENSG00000069399	1179.16	0.404048	0.139556	2.89524	0.00378865	0.0164828
KCNAB2	ENSG00000069424	702.291	0.570415	0.194615	2.93099	0.00337885	0.0149644
ABCC9	ENSG00000069431	55.3934	1.2943	0.160343	8.07208	6.91094e-16	4.90227e-14
GAL	ENSG00000069482	18.3191	-0.498526	0.185858	-2.6823	0.00731178	0.0284684
CLEC2D	ENSG00000069493	436.825	0.0433921	0.139633	0.310758	0.755984	0.889613
FUNDC1	ENSG00000069509	99.9361	0.121304	0.0821163	1.47722	0.139616	0.295901
MAOB	ENSG00000069535	589.564	-0.726864	0.151414	-4.80051	1.58264e-06	1.81522e-05
RORA	ENSG00000069667	465.477	0.514299	0.220412	2.33335	0.0196295	0.0639236
DRD4	ENSG00000069696	13.925	-0.363758	0.161045	-2.25874	0.0238998	0.0750937
TGFBR3	ENSG00000069702	285.341	-0.0715111	0.130947	-0.546105	0.584994	0.77874
PLA2G10	ENSG00000069764	78.9366	-0.142459	0.133611	-1.06623	0.286321	0.496622
HES2	ENSG00000069812	141.554	-0.117436	0.133749	-0.878027	0.379929	0.59814
ATP1B3	ENSG00000069849	2093.13	-0.186995	0.12404	-1.50754	0.131673	0.283644
NEDD4	ENSG00000069869	299.805	0.140348	0.119727	1.17223	0.241105	0.441322
PIGB	ENSG00000069943	127.905	-0.0460891	0.120048	-0.383921	0.701037	0.857563
MAPK6	ENSG00000069956	997.647	0.0147025	0.138211	0.106377	0.915283	0.967426
GNB5	ENSG00000069966	153.304	0.149106	0.107946	1.3813	0.167186	0.338168
RAB27A	ENSG00000069974	982.866	0.387472	0.105273	3.68065	0.000232638	0.00150341
CECR5	ENSG00000069998	376.899	-0.11472	0.103564	-1.10772	0.267981	0.474278
UFD1L	ENSG00000070010	448.349	0.00306944	0.0832932	0.036851	0.970604	0.988834
LRP6	ENSG00000070018	345.166	-0.0378786	0.11913	-0.317959	0.750516	0.886677
GUCY2C	ENSG00000070019	828.77	-0.318581	0.154635	-2.06021	0.0393783	0.112142
SCT	ENSG00000070031	29.5411	-0.0641726	0.168982	-0.37976	0.704124	0.859389
PHRF1	ENSG00000070047	675.136	-0.0714078	0.13143	-0.543313	0.586914	0.780262
IKBKAP	ENSG00000070061	448.475	0.00672304	0.114301	0.0588185	0.953097	0.98128
NUCB2	ENSG00000070081	722.381	0.415193	0.0997674	4.16161	3.16008e-05	0.000261967
PFN2	ENSG00000070087	389.868	-0.27226	0.115067	-2.36611	0.0179763	0.05957
PTPN3	ENSG00000070159	526.858	-0.209164	0.10871	-1.92406	0.0543467	0.144741
SPTB	ENSG00000070182	79.0152	-0.414641	0.143679	-2.88588	0.00390319	0.016895
DAPP1	ENSG00000070190	446.959	0.858949	0.125439	6.84753	7.5137e-12	2.6001e-10
FGF10	ENSG00000070193	39.8226	0.431084	0.143623	3.0015	0.00268655	0.0122666
SLC44A1	ENSG00000070214	2112.67	-0.217844	0.135948	-1.6024	0.109066	0.246561
TMEM260	ENSG00000070269	218.815	-0.213938	0.101236	-2.11327	0.0345779	0.101006
SMG6	ENSG00000070366	230.492	0.0839537	0.126645	0.662904	0.507392	0.716916
EXOC5	ENSG00000070367	557.922	0.230058	0.105468	2.18131	0.0291606	0.0882869
CLTCL1	ENSG00000070371	41.8555	-0.0190106	0.118744	-0.160098	0.872804	0.948636
FGF22	ENSG00000070388	3.38511	-0.156433	0.107704	-1.45243	0.146383	0.306224
FSTL3	ENSG00000070404	173.235	0.0991959	0.147904	0.670676	0.502427	0.712556
DGCR2	ENSG00000070413	1354.98	-0.323492	0.115396	-2.80333	0.0050578	0.0210017
RNF126	ENSG00000070423	535.153	0.144689	0.134346	1.07699	0.281487	0.490535
MNT	ENSG00000070444	268.354	0.202877	0.123083	1.64829	0.0992924	0.230019
ZXDC	ENSG00000070476	362.065	0.0254916	0.0928371	0.274585	0.783635	0.904364
JMJD6	ENSG00000070495	349.885	0.380842	0.11787	3.23102	0.00123348	0.006316
POLB	ENSG00000070501	172.152	0.520085	0.0930892	5.58695	2.3109e-08	4.02971e-07
ST6GALNAC1	ENSG00000070526	2910.19	0.512731	0.244612	2.0961	0.0360731	0.104484
WIPI1	ENSG00000070540	338.887	0.423086	0.116091	3.64445	0.000267969	0.00169747
FRMPD1	ENSG00000070601	7.66064	-0.347295	0.149734	-2.31942	0.0203723	0.0658607
GBA2	ENSG00000070610	1461.27	-0.108519	0.0995067	-1.09057	0.275462	0.483457
NDST1	ENSG00000070614	1080.76	0.0313317	0.108638	0.288405	0.773037	0.89896
ASNS	ENSG00000070669	11.8833	-0.131842	0.125657	-1.04922	0.294078	0.506106
AP3M2	ENSG00000070718	167.76	0.0646133	0.0956408	0.675583	0.499306	0.709858
CNGB1	ENSG00000070729	4.94293	-1.0757	0.159674	-6.73686	1.61849e-11	5.23963e-10
ST6GALNAC2	ENSG00000070731	20.9317	-0.0798113	0.123229	-0.647668	0.517199	0.724855
CHAT	ENSG00000070748	4.47821	-0.850328	0.146154	-5.81803	5.95466e-09	1.16178e-07
PABPC1	ENSG00000070756	9891.67	-0.0223674	0.125699	-0.177944	0.858767	0.942527
TESK2	ENSG00000070759	134.462	-0.176413	0.107029	-1.64828	0.0992962	0.230019
CFAP20	ENSG00000070761	199.208	-0.17656	0.0971933	-1.81659	0.06928	0.174512
CSNK2A2	ENSG00000070770	254.018	0.198493	0.0926583	2.1422	0.032177	0.0953894
PTPN21	ENSG00000070778	286.799	-0.247047	0.108168	-2.28392	0.0223762	0.0712463
EIF2B3	ENSG00000070785	163.101	0.0159492	0.0888131	0.179581	0.857481	0.941916
CAMK2A	ENSG00000070808	11.7588	-0.562198	0.15118	-3.71874	0.000200221	0.00132126
TCOF1	ENSG00000070814	485.715	-0.0313273	0.103191	-0.303585	0.761444	0.892035
CDC42	ENSG00000070831	2993.86	0.101639	0.129602	0.784244	0.432897	0.649523
OSBPL3	ENSG00000070882	390.945	0.35338	0.12058	2.93067	0.00338229	0.0149765
EPHA8	ENSG00000070886	1.4941	-1.11261	0.126358	-8.80517	1.30649e-18	1.40571e-16
SLC12A3	ENSG00000070915	9.10013	-0.284194	0.143865	-1.97542	0.0482211	0.131848
RAD18	ENSG00000070950	154.713	0.0229169	0.101209	0.226431	0.820866	0.923278
ATP2B1	ENSG00000070961	1290.48	-0.218648	0.195429	-1.11881	0.26322	0.468491
TRPM5	ENSG00000070985	42.9491	-0.669053	0.161532	-4.14192	3.44403e-05	0.000282579
NCK2	ENSG00000071051	567.819	-0.195363	0.106097	-1.84137	0.0655678	0.1674
MAP4K4	ENSG00000071054	1193.3	0.406793	0.119582	3.40178	0.000669483	0.00375137
MGAT4A	ENSG00000071073	1788.8	-0.235703	0.123015	-1.91605	0.0553593	0.146734
RPL31	ENSG00000071082	5416.83	0.252765	0.165611	1.52625	0.126946	0.276069
WDR1	ENSG00000071127	4697.61	0.0296665	0.123686	0.239854	0.810443	0.918017
SNX13	ENSG00000071189	662.362	0.0526451	0.117281	0.448881	0.653517	0.826705
MS4A12	ENSG00000071203	687.128	-0.537156	0.305627	-1.75755	0.0788236	0.192916
ARHGAP10	ENSG00000071205	148.773	0.886905	0.180826	4.90474	9.35517e-07	1.13833e-05
RPS6KA2	ENSG00000071242	481.997	0.477269	0.108311	4.40648	1.05066e-05	9.85519e-05
ING3	ENSG00000071243	215.756	-0.0280491	0.0893451	-0.313941	0.753566	0.888399
VASH1	ENSG00000071246	269.459	0.39045	0.118396	3.29782	0.000974399	0.0051746
LMCD1	ENSG00000071282	181.588	0.231083	0.123619	1.86932	0.0615789	0.159426
WBSCR22	ENSG00000071462	576.465	-0.167421	0.0905637	-1.84865	0.0645083	0.165239
SEL1L	ENSG00000071537	2111.42	0.0760127	0.134544	0.564965	0.572097	0.768302
TRIP13	ENSG00000071539	83.5819	0.265832	0.117936	2.25403	0.0241944	0.0758517
ATP6AP1	ENSG00000071553	1407.66	-0.0519761	0.0966826	-0.537595	0.590857	0.783311
TCF3	ENSG00000071564	990.824	0.011491	0.126766	0.0906468	0.927773	0.97269
TRIB2	ENSG00000071575	527.614	0.607573	0.123333	4.92626	8.38179e-07	1.03365e-05
DAZAP1	ENSG00000071626	1476.74	0.0581878	0.119573	0.486628	0.626522	0.808769
MBD3	ENSG00000071655	494.061	-0.161424	0.105599	-1.52865	0.126351	0.275121
PRLH	ENSG00000071677	1.07775	-0.126488	0.1539	-0.821885	0.411142	0.628576
HLTF	ENSG00000071794	249.197	0.0751226	0.110921	0.67726	0.498241	0.708995
FAM50A	ENSG00000071859	659.417	0.114935	0.132573	0.86696	0.385964	0.604564
FAM3A	ENSG00000071889	597.252	-0.330738	0.110148	-3.00267	0.00267619	0.0122267
CPSF1	ENSG00000071894	1174.13	-0.0144361	0.125344	-0.115172	0.908309	0.964682
MYO3B	ENSG00000071909	8.83392	0.0961938	0.145321	0.66194	0.508009	0.717571
CYBRD1	ENSG00000071967	2864.97	-0.808378	0.153515	-5.26579	1.39586e-07	2.06496e-06
CDH19	ENSG00000071991	51.1743	-0.600526	0.15585	-3.85322	0.000116576	0.000825039
PDCD2	ENSG00000071994	546.229	0.220323	0.0929921	2.36927	0.0178233	0.0591433
SLC6A15	ENSG00000072041	3.64674	-0.80913	0.141483	-5.71892	1.07203e-08	1.99361e-07
RDH11	ENSG00000072042	570.654	0.451903	0.115838	3.90117	9.57299e-05	0.000692682
PRKACA	ENSG00000072062	863.68	-0.121561	0.107659	-1.12913	0.258844	0.463392
ADGRL1	ENSG00000072071	326.141	-0.0820043	0.0981867	-0.835188	0.403612	0.621983
SPP2	ENSG00000072080	1.0553	-0.122079	0.167326	-0.729584	0.465644	0.679627
ACTN1	ENSG00000072110	2074.57	0.645537	0.163522	3.9477	7.8904e-05	0.000584054
ZFYVE26	ENSG00000072121	475.365	-0.0257385	0.113264	-0.227245	0.820234	0.923035
RPS6KA6	ENSG00000072133	84.5477	-0.511013	0.155823	-3.27945	0.00104009	0.00547406
EPN2	ENSG00000072134	140.463	0.664397	0.137607	4.8282	1.37769e-06	1.6047e-05
PTPN18	ENSG00000072135	1464.48	0.0250674	0.108164	0.231752	0.81673	0.921462
LIMS2	ENSG00000072163	351.491	0.905806	0.156078	5.80354	6.49293e-09	1.25722e-07
ASIC4	ENSG00000072182	2.88362	-0.639607	0.119022	-5.37386	7.7069e-08	1.20118e-06
SPEG	ENSG00000072195	209.734	1.59355	0.280122	5.68876	1.27969e-08	2.3432e-07
LNX1	ENSG00000072201	142.897	-0.0683912	0.123389	-0.554272	0.579393	0.774504
ALDH3A2	ENSG00000072210	1119.95	-0.0804866	0.105549	-0.762551	0.445731	0.661244
TFRC	ENSG00000072274	2804.79	0.310589	0.201137	1.54417	0.122548	0.268976
SREBF1	ENSG00000072310	1144.1	-0.0470507	0.152237	-0.309062	0.757275	0.890436
TRPC5	ENSG00000072315	3.00069	0.0134325	0.150236	0.0894097	0.928756	0.973362
AFF4	ENSG00000072364	1232.1	0.0473789	0.134671	0.351813	0.724979	0.871284
UBE2D1	ENSG00000072401	389.584	0.268406	0.10675	2.51435	0.011925	0.0426495
MPP5	ENSG00000072415	611.638	-0.273415	0.102411	-2.66978	0.00759012	0.0293668
RHOBTB1	ENSG00000072422	157.956	0.1056	0.105577	1.00022	0.317205	0.532452
SMC1A	ENSG00000072501	1103.95	0.0902466	0.102029	0.884517	0.376417	0.594525
HSD17B10	ENSG00000072506	542.192	0.16813	0.103042	1.63167	0.102749	0.235731
MARK2	ENSG00000072518	1054.05	-0.170685	0.111389	-1.53232	0.125442	0.273804
HMMR	ENSG00000072571	157.514	-0.0334954	0.125366	-0.267181	0.78933	0.907359
CHFR	ENSG00000072609	577.739	0.242206	0.104393	2.32014	0.0203331	0.0657621
TRHDE	ENSG00000072657	88.2514	-0.314585	0.157699	-1.99485	0.0460597	0.127139
P4HA2	ENSG00000072682	490.137	-0.0580103	0.107865	-0.537802	0.590714	0.783198
FCGR2B	ENSG00000072694	195.722	0.964648	0.247434	3.89861	9.67451e-05	0.00069904
NFATC3	ENSG00000072736	339.253	0.00465059	0.112958	0.0411708	0.96716	0.987069
TRNT1	ENSG00000072756	187.02	0.264557	0.0937814	2.821	0.00478745	0.0200482
ACADVL	ENSG00000072778	5744.45	-0.209988	0.119146	-1.76245	0.0779939	0.191324
STK10	ENSG00000072786	1144.37	0.387206	0.160424	2.41365	0.0157936	0.0536564
FBXW11	ENSG00000072803	507.516	0.162845	0.104523	1.55799	0.119237	0.263561
ACAP1	ENSG00000072818	876.331	0.0216671	0.144976	0.149453	0.881196	0.952887
CRMP1	ENSG00000072832	70.2075	0.164043	0.121548	1.34961	0.177142	0.352913
EVC	ENSG00000072840	100.084	0.244203	0.145702	1.67605	0.0937289	0.219966
DERL2	ENSG00000072849	487.9	0.188555	0.0912478	2.06641	0.0387901	0.110942
SIDT1	ENSG00000072858	314.922	0.0688324	0.118756	0.579612	0.562176	0.761085
NDE1	ENSG00000072864	273.865	0.446645	0.112746	3.96153	7.44718e-05	0.00055542
MRVI1	ENSG00000072952	368.397	0.391181	0.118555	3.29957	0.000968326	0.00514715
TMEM38A	ENSG00000072954	44.5758	-0.397179	0.0979089	-4.05661	4.97892e-05	0.000390541
AP1M1	ENSG00000072958	492.1	0.0875122	0.133764	0.65423	0.512964	0.721569
PVR	ENSG00000073008	344.822	-0.116055	0.102564	-1.13154	0.257828	0.462024
XRCC1	ENSG00000073050	209.614	0.066315	0.113544	0.584046	0.559189	0.758445
SCARB1	ENSG00000073060	423.88	-0.162183	0.115102	-1.40904	0.158824	0.325589
CYP2W1	ENSG00000073067	28.1657	-0.330064	0.168795	-1.95542	0.0505337	0.136699
MCM2	ENSG00000073111	205.883	0.128908	0.155144	0.830893	0.406034	0.624269
MOV10L1	ENSG00000073146	11.972	0.75769	0.15546	4.87387	1.09434e-06	1.30644e-05
PANX2	ENSG00000073150	22.7189	1.12997	0.153341	7.36899	1.71925e-13	7.9254e-12
SELO	ENSG00000073169	357.434	0.00100175	0.134697	0.00743704	0.994066	0.997765
TP63	ENSG00000073282	10.5498	0.131627	0.141568	0.929776	0.352487	0.570077
ALPK1	ENSG00000073331	498.383	0.350478	0.152272	2.30165	0.0213547	0.0684833
LLGL2	ENSG00000073350	2210.17	-0.108867	0.15964	-0.681954	0.495268	0.706324
PDE8A	ENSG00000073417	674.132	-0.139841	0.1241	-1.12684	0.25981	0.464601
CLCN4	ENSG00000073464	60.9126	0.503978	0.113388	4.44471	8.80093e-06	8.40932e-05
NLE1	ENSG00000073536	140.443	0.123549	0.112024	1.10288	0.27008	0.476839
SDHA	ENSG00000073578	273.396	-0.333174	0.0996805	-3.34242	0.000830513	0.00451345
SMARCE1	ENSG00000073584	113.716	-0.160382	0.103274	-1.55297	0.12043	0.265454
FNDC8	ENSG00000073598	1.59251	-0.28691	0.120015	-2.39062	0.01682	0.0564726
GSDMB	ENSG00000073605	1431.78	0.233309	0.117385	1.98756	0.0468604	0.128891
KDM5A	ENSG00000073614	952.659	0.123719	0.128133	0.965551	0.334269	0.550327
ADAM11	ENSG00000073670	7.81684	0.458634	0.145342	3.15555	0.00160193	0.00789255
PPP2R3A	ENSG00000073711	132.79	-0.272305	0.116004	-2.34738	0.0189062	0.0620177
FERMT2	ENSG00000073712	355.626	0.4852	0.129497	3.74681	0.000179097	0.0011987
ABCB11	ENSG00000073734	19.5308	-1.60356	0.201026	-7.97687	1.50096e-15	9.99634e-14
DHRS9	ENSG00000073737	960.833	0.134423	0.207407	0.64811	0.516914	0.724752
CD5L	ENSG00000073754	4.23636	1.12773	0.19818	5.69041	1.26734e-08	2.32475e-07
PTGS2	ENSG00000073756	572.559	1.88938	0.244423	7.72995	1.07591e-14	6.20524e-13
IGF2BP2	ENSG00000073792	446.848	-0.179404	0.118954	-1.50818	0.131508	0.283384
MAP3K13	ENSG00000073803	423.686	-0.023146	0.094734	-0.244326	0.806978	0.916415
ST6GAL1	ENSG00000073849	1494.59	0.198184	0.129406	1.53149	0.125649	0.274102
TBX21	ENSG00000073861	84.334	0.377551	0.126046	2.99533	0.00274147	0.0124804
VDAC1P1	ENSG00000073905	4.21507	-0.0268719	0.123153	-0.2182	0.827273	0.927386
FRY	ENSG00000073910	398.937	0.47757	0.176376	2.70768	0.0067756	0.0267262
PICALM	ENSG00000073921	2722.61	0.0640401	0.100929	0.634505	0.525751	0.732101
NSF	ENSG00000073969	583.3	0.0335361	0.0950276	0.352909	0.724157	0.870856
GLI2	ENSG00000074047	52.2564	-0.000203324	0.125418	-0.00162118	0.998706	0.999331
CLASP1	ENSG00000074054	520.102	0.199548	0.116683	1.71018	0.0872329	0.208692
MRPS34	ENSG00000074071	576.411	-0.144691	0.106951	-1.35287	0.176098	0.351366
NOTCH3	ENSG00000074181	457.313	0.771311	0.168501	4.57748	4.70607e-06	4.82815e-05
CLNS1A	ENSG00000074201	691.095	-0.0427955	0.0864924	-0.494789	0.620749	0.804313
PPP2R2C	ENSG00000074211	12.0477	-0.497407	0.136736	-3.63772	0.000275064	0.00173618
TEAD2	ENSG00000074219	142.044	0.340147	0.136519	2.49157	0.012718	0.044952
EED	ENSG00000074266	258.225	-0.00430335	0.0882928	-0.0487396	0.961127	0.984602
CDHR2	ENSG00000074276	3872.22	-0.365934	0.247839	-1.4765	0.13981	0.296174
SNCB	ENSG00000074317	2.65727	0.0142401	0.166084	0.0857404	0.931673	0.974635
TSG101	ENSG00000074319	710.579	0.118346	0.0902414	1.31143	0.189711	0.371239
NCBP3	ENSG00000074356	695.582	0.134489	0.0984607	1.36592	0.171965	0.345379
ATP2A3	ENSG00000074370	3895.64	0.0526193	0.145106	0.362628	0.716883	0.866935
CA12	ENSG00000074410	1892.54	-0.264173	0.221562	-1.19232	0.233136	0.4308
MGLL	ENSG00000074416	2459.28	-0.274104	0.139065	-1.97105	0.0487184	0.132846
NTN4	ENSG00000074527	253.748	-0.216034	0.130777	-1.65193	0.0985486	0.228668
BCS1L	ENSG00000074582	237.068	-0.0631458	0.110204	-0.57299	0.566652	0.764316
NUAK1	ENSG00000074590	107.838	0.0904958	0.125973	0.718372	0.472528	0.685897
DPP8	ENSG00000074603	628.304	-0.00782116	0.10196	-0.0767082	0.938856	0.977108
SLC24A1	ENSG00000074621	112.519	-0.160415	0.111113	-1.44372	0.148819	0.310055
ZNF532	ENSG00000074657	256.653	0.485873	0.130485	3.72358	0.000196417	0.00129934
SCARF1	ENSG00000074660	297.417	0.753407	0.159392	4.72677	2.28119e-06	2.5125e-05
LMAN1	ENSG00000074695	1632.93	0.342155	0.111263	3.07519	0.00210367	0.00997311
HACD3	ENSG00000074696	686.728	0.011225	0.098901	0.113497	0.909636	0.965404
IPCEF1	ENSG00000074706	151.283	0.269443	0.177403	1.51882	0.128808	0.279049
ZZEF1	ENSG00000074755	2095.11	-0.208154	0.112329	-1.85307	0.0638725	0.164037
NOX3	ENSG00000074771	1.13653	-0.272337	0.155052	-1.75643	0.0790158	0.193313
ENO1	ENSG00000074800	8641.54	0.287263	0.133103	2.15819	0.030913	0.0923745
SLC12A1	ENSG00000074803	31.2703	0.313355	0.192734	1.62584	0.103983	0.237833
MYDGF	ENSG00000074842	1012.91	0.188411	0.103355	1.82295	0.0683107	0.172758
ANO8	ENSG00000074855	154.657	0.457892	0.150806	3.0363	0.00239501	0.0111246
TUBE1	ENSG00000074935	128.425	0.0119528	0.118762	0.100645	0.919832	0.969904
ARHGEF10L	ENSG00000074964	913.271	0.0213372	0.143609	0.148579	0.881886	0.953197
TXK	ENSG00000074966	98.5362	0.0696159	0.13604	0.511731	0.608839	0.795614
WSCD2	ENSG00000075035	8.33166	0.16811	0.137533	1.22233	0.221583	0.415844
KCNQ2	ENSG00000075043	3.76939	-0.51293	0.16519	-3.10508	0.00190226	0.00915469
TACR2	ENSG00000075073	30.8939	2.08271	0.183746	11.3347	8.82997e-30	3.50563e-27
ACTR6	ENSG00000075089	222.874	0.225689	0.0925341	2.43898	0.0147287	0.0507591
TIPIN	ENSG00000075131	47.4416	-0.0938232	0.0959634	-0.977698	0.328224	0.544294
SRI	ENSG00000075142	1874.55	-0.283428	0.143498	-1.97513	0.0482529	0.1319
EIF4G3	ENSG00000075151	874.224	0.131172	0.12872	1.01905	0.308181	0.522285
NUP37	ENSG00000075188	165.17	0.134171	0.0979547	1.36973	0.170773	0.343537
SEMA3A	ENSG00000075213	93.5426	0.276739	0.129825	2.13164	0.0330367	0.0974192
GTSE1	ENSG00000075218	120.584	0.019351	0.11299	0.171264	0.864016	0.944573
SEMA3C	ENSG00000075223	585.319	0.246341	0.18877	1.30498	0.191901	0.374379
TTC38	ENSG00000075234	1193.14	-0.469623	0.114107	-4.11564	3.86112e-05	0.000312693
ACAT1	ENSG00000075239	496.515	-0.34072	0.140077	-2.43238	0.0150001	0.0515071
GRAMD4	ENSG00000075240	884.621	-0.204571	0.133791	-1.52904	0.126255	0.275031
CELSR1	ENSG00000075275	185.48	0.404336	0.150818	2.68095	0.00734135	0.0285618
WNT8B	ENSG00000075290	2.45401	-0.285083	0.124979	-2.28104	0.0225459	0.0716485
ZNF638	ENSG00000075292	1180.45	0.136243	0.109045	1.24942	0.211513	0.401715
SLC25A40	ENSG00000075303	261.413	-0.064615	0.111416	-0.579943	0.561953	0.760841
TIMM21	ENSG00000075336	194.34	0.0267096	0.0945958	0.282355	0.777671	0.901803
ADD2	ENSG00000075340	34.7584	-0.178368	0.150626	-1.18418	0.236342	0.434982
FGF4	ENSG00000075388	2.43047	0.643419	0.140863	4.56768	4.93161e-06	5.03433e-05
RASAL2	ENSG00000075391	248.052	0.316236	0.13825	2.28742	0.0221716	0.0706782
VPS9D1	ENSG00000075399	276.838	0.240817	0.116148	2.07336	0.0381386	0.109417
ZNF37A	ENSG00000075407	265.728	0.109338	0.0979594	1.11616	0.264353	0.469756
MARK3	ENSG00000075413	859.386	0.237744	0.0966918	2.45878	0.0139408	0.0484908
SLC25A3	ENSG00000075415	4571.4	-0.0933954	0.100839	-0.926187	0.354349	0.572113
FNDC3B	ENSG00000075420	1161.76	0.608017	0.175514	3.4642	0.000531808	0.00306995
FOSL2	ENSG00000075426	2270.12	0.193292	0.148047	1.30561	0.191685	0.374058
CACNG5	ENSG00000075429	2.78406	-0.403342	0.13065	-3.0872	0.0020205	0.00963588
CACNG4	ENSG00000075461	3.24784	-0.0308185	0.125756	-0.245065	0.806406	0.915975
FRYL	ENSG00000075539	1791.41	-0.0141993	0.168532	-0.0842527	0.932856	0.974965
TMEM131	ENSG00000075568	1234.36	-0.238291	0.117677	-2.02495	0.0428721	0.120029
FSCN1	ENSG00000075618	497.044	0.615712	0.136582	4.508	6.54419e-06	6.4628e-05
ACTB	ENSG00000075624	49626.3	0.23291	0.156432	1.48889	0.136517	0.29107
MOCOS	ENSG00000075643	188.872	0.0753133	0.121109	0.621861	0.534033	0.738424
PLD1	ENSG00000075651	725.396	-0.23114	0.106026	-2.18003	0.0292553	0.0885108
ATP12A	ENSG00000075673	7.80475	1.81876	0.188075	9.67041	4.02748e-22	7.21215e-20
WDR62	ENSG00000075702	92.1618	0.314717	0.14854	2.11874	0.0341125	0.099924
DLG1	ENSG00000075711	893.841	0.000823728	0.101149	0.00814373	0.993502	0.997436
RAB7A	ENSG00000075785	2626.03	0.0704694	0.100031	0.704479	0.481134	0.693262
BCAP29	ENSG00000075790	10.3407	-0.163447	0.101506	-1.61022	0.10735	0.24354
SEC31B	ENSG00000075826	205.545	-0.257602	0.135322	-1.90363	0.0569586	0.149981
SART3	ENSG00000075856	496.323	-0.00136654	0.0922867	-0.0148076	0.988186	0.995196
ARHGAP15	ENSG00000075884	416.518	0.424756	0.149411	2.84287	0.00447095	0.0189193
TUBA3D	ENSG00000075886	4.64551	0.25274	0.136093	1.85711	0.0632952	0.16289
PAX2	ENSG00000075891	1.43003	-1.39916	0.143616	-9.74236	1.98881e-22	3.7174e-20
EXOSC7	ENSG00000075914	195.181	0.06232	0.0843178	0.739109	0.459841	0.674266
KIFAP3	ENSG00000075945	353.476	-0.116494	0.0985032	-1.18264	0.236952	0.435815
MKRN2	ENSG00000075975	294.611	0.117113	0.111851	1.04704	0.295079	0.50742
MCM6	ENSG00000076003	484.251	0.0461958	0.110877	0.416639	0.676943	0.841945
REXO2	ENSG00000076043	249.14	0.0109357	0.0901763	0.12127	0.903477	0.962174
RBM7	ENSG00000076053	263.936	-0.0575498	0.0929147	-0.619383	0.535664	0.739747
RBMS2	ENSG00000076067	428.337	0.400451	0.141798	2.82409	0.00474153	0.0198851
BAZ2A	ENSG00000076108	1598.83	0.157797	0.142751	1.1054	0.268987	0.475451
PTPN23	ENSG00000076201	690.023	0.0458251	0.123356	0.371486	0.710275	0.863133
MLH1	ENSG00000076242	370.767	0.346246	0.105809	3.27237	0.00106651	0.00558786
UNG	ENSG00000076248	399.057	-0.0703232	0.0956621	-0.735122	0.462265	0.676484
FMO4	ENSG00000076258	106.799	-0.390593	0.1204	-3.24414	0.00117805	0.00607958
KLHL20	ENSG00000076321	203.8	0.157528	0.103956	1.51534	0.129687	0.280402
RGS11	ENSG00000076344	67.5744	-0.587483	0.151424	-3.87971	0.00010458	0.000749523
SLC46A1	ENSG00000076351	64.4964	-0.355064	0.152936	-2.32166	0.0202513	0.0655399
PLXNA2	ENSG00000076356	701.923	-0.444373	0.19059	-2.33157	0.0197233	0.0641631
SPAG5	ENSG00000076382	260.358	0.0603653	0.121074	0.49858	0.618075	0.802381
ANKRD13A	ENSG00000076513	1063.82	0.0152937	0.0931255	0.164227	0.869552	0.947414
TPD52	ENSG00000076554	1828.31	-0.0395487	0.126539	-0.312541	0.754629	0.888938
ACACB	ENSG00000076555	543.964	-0.191518	0.107974	-1.77374	0.0761066	0.187801
TRAF4	ENSG00000076604	625.279	-0.251116	0.129033	-1.94613	0.0516389	0.139099
PAG1	ENSG00000076641	1051.46	-0.247177	0.131099	-1.88543	0.0593721	0.154879
GPATCH1	ENSG00000076650	140.8	-0.080223	0.0860651	-0.93212	0.351275	0.568776
ICAM3	ENSG00000076662	149.989	0.48896	0.156185	3.13066	0.00174417	0.00848636
NT5C2	ENSG00000076685	466.461	0.267769	0.14153	1.89195	0.0584973	0.153057
MCAM	ENSG00000076706	753.251	0.634143	0.151499	4.18579	2.84175e-05	0.000238434
GPC4	ENSG00000076716	315.987	0.10791	0.15078	0.715677	0.474191	0.687181
MBNL3	ENSG00000076770	943.91	-0.548649	0.246016	-2.23013	0.0257387	0.0798333
CAMSAP3	ENSG00000076826	528.688	-0.420964	0.135075	-3.11652	0.00183	0.00885007
RAP1GAP	ENSG00000076864	634.9	0.0353663	0.175673	0.201319	0.840449	0.933634
XAB2	ENSG00000076924	542.026	-0.169441	0.14599	-1.16063	0.245791	0.447405
ARHGEF1	ENSG00000076928	2314.49	0.422494	0.173153	2.44001	0.014687	0.0506548
STXBP2	ENSG00000076944	805.735	-0.0348478	0.144436	-0.241269	0.809347	0.917763
MAP2K7	ENSG00000076984	438.039	-0.0300593	0.113564	-0.264691	0.791248	0.908197
NMRK2	ENSG00000077009	2.07773	-0.86429	0.15385	-5.61773	1.93478e-08	3.42211e-07
DGKD	ENSG00000077044	962.765	-0.0784372	0.118698	-0.660813	0.508732	0.718103
CTTNBP2	ENSG00000077063	48.226	-0.376281	0.125428	-2.99998	0.00269999	0.0123167
ACTL6B	ENSG00000077080	2.29945	0.0240197	0.125487	0.191411	0.848203	0.937322
RARB	ENSG00000077092	40.3457	0.00956081	0.130369	0.0733367	0.941538	0.977569
TOP2B	ENSG00000077097	1678.72	0.0336983	0.111573	0.30203	0.762629	0.892613
TM9SF3	ENSG00000077147	4545.77	-0.00265585	0.115446	-0.0230053	0.981646	0.993224
NFKB2	ENSG00000077150	1090.39	1.03848	0.223676	4.6428	3.4372e-06	3.64836e-05
UBE2T	ENSG00000077152	106.958	0.178972	0.102034	1.75405	0.0794224	0.194023
PPP1R12B	ENSG00000077157	1384.74	1.21332	0.241539	5.02327	5.07991e-07	6.56989e-06
DNAJC10	ENSG00000077232	1393.85	0.385201	0.107026	3.59914	0.000319269	0.00197528
GTF3C1	ENSG00000077235	749.594	-0.00746421	0.119288	-0.0625732	0.950106	0.98043
IL4R	ENSG00000077238	1606.29	0.216734	0.126066	1.71921	0.0855758	0.20559
USP33	ENSG00000077254	770.503	0.0525838	0.0950702	0.553105	0.580192	0.775023
PAK3	ENSG00000077264	15.8125	-0.230848	0.144931	-1.59282	0.1112	0.250214
CAPN6	ENSG00000077274	50.9853	-0.0521819	0.158749	-0.328708	0.742376	0.881703
DCX	ENSG00000077279	2.22268	-0.853004	0.141951	-6.00916	1.86487e-09	4.03486e-08
SNRPA	ENSG00000077312	501.277	-0.185091	0.0997567	-1.85542	0.0635356	0.163401
SPAG6	ENSG00000077327	2.12621	-0.70266	0.118897	-5.9098	3.4252e-09	7.07915e-08
EXOSC5	ENSG00000077348	135.835	-0.0934526	0.108211	-0.863616	0.387799	0.606354
DYNC1I2	ENSG00000077380	729.174	0.311573	0.104335	2.98629	0.00282387	0.01281
APBB1IP	ENSG00000077420	563.764	0.326885	0.143569	2.27685	0.0227955	0.0723026
LRCH4	ENSG00000077454	226.6	0.0129826	0.143489	0.0904784	0.927907	0.97279
FAM76B	ENSG00000077458	256.614	0.169604	0.106095	1.59861	0.109907	0.248013
SIRT6	ENSG00000077463	434.856	-0.0723353	0.109786	-0.658875	0.509976	0.718821
TYR	ENSG00000077498	1.11336	-0.369455	0.152907	-2.41621	0.0156829	0.0533547
POLD3	ENSG00000077514	353.228	0.37405	0.103694	3.60726	0.000309444	0.00192332
ACTN2	ENSG00000077522	5.31912	0.18863	0.183432	1.02834	0.303791	0.517806
CAPZB	ENSG00000077549	2991.46	0.196344	0.110157	1.78239	0.0746851	0.185095
GPR137B	ENSG00000077585	238.858	0.378513	0.110558	3.42366	0.000617847	0.0034957
NAALAD2	ENSG00000077616	24.5264	-0.423712	0.13154	-3.22117	0.00127669	0.00651575
JADE1	ENSG00000077684	309.994	0.0670027	0.108253	0.618945	0.535953	0.73984
SLC25A43	ENSG00000077713	295.122	-0.208572	0.0928293	-2.24683	0.0246509	0.0769485
UBE2A	ENSG00000077721	812.662	0.0659823	0.0998533	0.660792	0.508746	0.718103
FGFR1	ENSG00000077782	477.865	0.38893	0.128772	3.02029	0.00252532	0.011636
FKBP6	ENSG00000077800	1.46567	-0.621258	0.129992	-4.77922	1.7598e-06	1.9962e-05
SMC1B	ENSG00000077935	6.33432	-0.234042	0.123744	-1.89135	0.0585779	0.153193
FBLN1	ENSG00000077942	1451.36	-0.270116	0.139434	-1.93723	0.0527174	0.141431
ITGA8	ENSG00000077943	263.259	0.0841562	0.128868	0.653044	0.513728	0.722242
CST7	ENSG00000077984	305.751	1.36587	0.213605	6.39435	1.61234e-10	4.30981e-09
MAP2	ENSG00000078018	32.2836	-0.414229	0.135747	-3.05146	0.00227728	0.0106588
PIAS2	ENSG00000078043	271.947	-0.0783539	0.0917822	-0.853694	0.393275	0.611648
AMPH	ENSG00000078053	32.9473	0.300091	0.137324	2.18527	0.0288688	0.0875637
ARAF	ENSG00000078061	928.394	-0.171175	0.104338	-1.64059	0.100883	0.232682
MCCC1	ENSG00000078070	257.914	-0.151816	0.100961	-1.50372	0.132654	0.285277
LAMP3	ENSG00000078081	375.453	1.29169	0.222005	5.81832	5.94418e-09	1.16018e-07
FAP	ENSG00000078098	64.7281	2.03183	0.214063	9.4917	2.2729e-21	3.69545e-19
NEBL	ENSG00000078114	270.995	0.906473	0.183718	4.93405	8.05398e-07	9.97817e-06
ACER3	ENSG00000078124	499.142	-0.197697	0.110049	-1.79645	0.0724229	0.180643
UBE2K	ENSG00000078140	924.646	-0.051828	0.0884516	-0.585948	0.55791	0.757457
PIK3C3	ENSG00000078142	447.05	0.0477339	0.0963843	0.495246	0.620427	0.804149
N4BP2	ENSG00000078177	239.194	0.284848	0.143136	1.99006	0.0465844	0.128298
TIGAR	ENSG00000078237	82.4444	0.224944	0.110682	2.03235	0.0421185	0.118288
TULP3	ENSG00000078246	146.553	0.200616	0.0987096	2.03239	0.0421143	0.118283
SYNJ2	ENSG00000078269	468.438	0.00332034	0.130497	0.0254438	0.979701	0.992471
ADCY2	ENSG00000078295	20.4177	-0.075434	0.115731	-0.651806	0.514526	0.723028
PPP2R5C	ENSG00000078304	1716.27	0.357025	0.165589	2.15609	0.0310763	0.0927544
PMS2P1	ENSG00000078319	51.2232	0.0472643	0.125728	0.375926	0.706972	0.861276
RBFOX1	ENSG00000078328	12.2871	-0.543632	0.126711	-4.29032	1.78413e-05	0.000158196
GNB1	ENSG00000078369	4211.8	-0.0950377	0.0973017	-0.976732	0.328702	0.544823
HOXA9	ENSG00000078399	155.801	-0.635489	0.115858	-5.48505	4.13364e-08	6.82918e-07
EDN1	ENSG00000078401	182.363	-0.396466	0.201631	-1.96629	0.0492651	0.134023
MLLT10	ENSG00000078403	324.262	-0.0671077	0.10803	-0.621195	0.534471	0.738791
ZCWPW1	ENSG00000078487	60.6403	0.0352545	0.1143	0.308438	0.757749	0.89074
ADCYAP1R1	ENSG00000078549	21.1872	0.591834	0.168474	3.5129	0.000443243	0.00262133
FGF20	ENSG00000078579	1.48488	-0.205149	0.138961	-1.47631	0.139861	0.296247
P2RY10	ENSG00000078589	232.525	0.374952	0.136176	2.75344	0.00589733	0.0238515
ITM2A	ENSG00000078596	306.731	0.0841004	0.113019	0.744126	0.4568	0.671614
NRDC	ENSG00000078618	1365.91	0.327083	0.0944793	3.46195	0.000536278	0.00309122
VDAC3	ENSG00000078668	978.657	0.128062	0.0938795	1.36411	0.172535	0.346198
PCM1	ENSG00000078674	1327.1	0.0509754	0.110631	0.460769	0.644965	0.821014
TNRC6C	ENSG00000078687	252.249	-0.0645354	0.14424	-0.447417	0.654574	0.827325
CBFA2T2	ENSG00000078699	497.09	-0.0641722	0.106172	-0.604419	0.545565	0.747729
BRINP1	ENSG00000078725	6.82634	-0.344413	0.158372	-2.17471	0.0296522	0.089458
ITCH	ENSG00000078747	954.408	-0.000975763	0.108899	-0.00896028	0.992851	0.99723
PKD2L2	ENSG00000078795	5.64667	-0.0385922	0.136323	-0.283095	0.777104	0.901499
TP53INP2	ENSG00000078804	1046.3	-0.232795	0.199875	-1.1647	0.24414	0.445381
SDF4	ENSG00000078808	2372	-0.193489	0.123097	-1.57184	0.115987	0.258047
MYH7B	ENSG00000078814	30.9299	-0.0624583	0.126778	-0.49266	0.622253	0.805439
BPIFB2	ENSG00000078898	1.46217	0.319144	0.153637	2.07726	0.0377774	0.108548
TP73	ENSG00000078900	17.3384	0.226207	0.12868	1.75791	0.0787637	0.192787
TOLLIP	ENSG00000078902	714.275	-0.334033	0.108677	-3.07363	0.0021147	0.0100198
UBE2D4	ENSG00000078967	99.0419	-0.19575	0.084854	-2.3069	0.0210604	0.067722
CLUL1	ENSG00000079101	1.92484	-0.0910726	0.121661	-0.748578	0.454112	0.669083
RUNX1T1	ENSG00000079102	74.3826	0.193021	0.113057	1.70729	0.0877684	0.209501
CDH17	ENSG00000079112	5929.57	-0.389736	0.152168	-2.56123	0.0104304	0.0382439
THOC1	ENSG00000079134	286.816	0.291516	0.0989238	2.94687	0.00321005	0.0143121
FKBP7	ENSG00000079150	68.7026	0.301785	0.11062	2.72813	0.00636952	0.0253521
OSBPL6	ENSG00000079156	72.0627	-0.35053	0.110696	-3.1666	0.00154235	0.00765197
SLC1A3	ENSG00000079215	109.768	1.32819	0.178001	7.4617	8.54111e-14	4.19801e-12
XRCC5	ENSG00000079246	2876.65	0.13571	0.0949227	1.42969	0.152805	0.316352
LXN	ENSG00000079257	368.797	0.295438	0.112096	2.63557	0.00839964	0.0319771
SP140	ENSG00000079263	305.475	0.443005	0.163923	2.70252	0.00688161	0.0270693
MKNK1	ENSG00000079277	492.453	0.174998	0.108196	1.61741	0.10579	0.240945
TNS1	ENSG00000079308	1471.77	0.659846	0.273525	2.41238	0.0158489	0.0538101
REXO1	ENSG00000079313	391.965	0.0537762	0.137189	0.391985	0.695069	0.85375
SAR1A	ENSG00000079332	1209.72	0.765459	0.224775	3.40545	0.000660553	0.00370823
CDC14A	ENSG00000079335	247.807	-0.224422	0.119733	-1.87435	0.0608823	0.15799
RAPGEF3	ENSG00000079337	219.773	1.30635	0.175122	7.45964	8.67594e-14	4.24797e-12
CEACAM1	ENSG00000079385	4387.47	0.201924	0.304334	0.663496	0.507013	0.716559
SENP1	ENSG00000079387	218.949	0.231361	0.0991154	2.33426	0.0195822	0.0637977
DUSP13	ENSG00000079393	2.00918	-0.580509	0.144687	-4.01219	6.0159e-05	0.000461249
CIC	ENSG00000079432	945.058	0.233094	0.180132	1.29402	0.19566	0.379924
LIPE	ENSG00000079435	123.871	-0.314067	0.137803	-2.2791	0.0226613	0.0719394
FDFT1	ENSG00000079459	1696.93	0.316407	0.0990667	3.19388	0.00140375	0.0070719
PAFAH1B3	ENSG00000079462	119.306	-0.0403892	0.0983965	-0.410474	0.681458	0.844986
OPHN1	ENSG00000079482	85.7478	-0.0571454	0.121956	-0.468575	0.639374	0.817416
AFM	ENSG00000079557	1.24485	-0.25572	0.167181	-1.5296	0.126117	0.274819
KIF22	ENSG00000079616	400.248	-0.231026	0.0992094	-2.32867	0.0198765	0.0645556
SCGN	ENSG00000079689	77.9131	-0.672401	0.131755	-5.1034	3.336e-07	4.51158e-06
CARMIL1	ENSG00000079691	580.471	0.0135062	0.117613	0.114836	0.908575	0.964843
PGM1	ENSG00000079739	776.475	-0.354879	0.118675	-2.99034	0.00278669	0.0126671
DDX1	ENSG00000079785	981.609	-0.0478071	0.0890187	-0.537045	0.591237	0.783628
DNM2	ENSG00000079805	3467.08	-0.0637438	0.122322	-0.521114	0.602287	0.790865
EPB41L2	ENSG00000079819	1372.83	0.483983	0.149744	3.23206	0.001229	0.00629622
RIMS1	ENSG00000079841	11.5501	0.491788	0.148905	3.30269	0.000957612	0.00509973
MOXD1	ENSG00000079931	135.602	0.0793462	0.129409	0.613142	0.539783	0.742885
STX7	ENSG00000079950	1124.19	0.0569646	0.100969	0.56418	0.572631	0.768723
RABL2B	ENSG00000079974	137.649	0.222495	0.130252	1.70818	0.0876024	0.209253
KEAP1	ENSG00000079999	671.369	-0.0179381	0.109424	-0.163933	0.869784	0.947525
DDX43	ENSG00000080007	11.2105	-0.201706	0.125293	-1.60987	0.107426	0.243636
PTPRH	ENSG00000080031	1457.87	-0.339741	0.134176	-2.53206	0.0113396	0.0410052
DCT	ENSG00000080166	2.88075	-0.245421	0.119307	-2.05705	0.0396811	0.11288
SLC35C2	ENSG00000080189	652.921	0.0250134	0.0997861	0.25067	0.802069	0.913925
CRYBG3	ENSG00000080200	308.885	0.539829	0.151102	3.57262	0.000353423	0.00215714
EPHA6	ENSG00000080224	2.52106	1.01059	0.151161	6.68552	2.30098e-11	7.21646e-10
SCTR	ENSG00000080293	13.2555	0.386059	0.144243	2.67644	0.00744088	0.0288876
RFX3	ENSG00000080298	179.899	0.321503	0.111622	2.88027	0.0039733	0.0171521
RIF1	ENSG00000080345	627.128	0.148793	0.109577	1.35788	0.174501	0.348968
RAB21	ENSG00000080371	703.326	-0.00105899	0.114722	-0.00923095	0.992635	0.997211
SLC4A4	ENSG00000080493	1012.61	-0.520207	0.254791	-2.0417	0.0411812	0.116223
SMARCA2	ENSG00000080503	1304.45	0.000645613	0.112641	0.00573158	0.995427	0.998077
RDH8	ENSG00000080511	1.58892	0.469733	0.138578	3.38966	0.000699794	0.00389903
SESN1	ENSG00000080546	324.03	-0.277492	0.104359	-2.659	0.00783731	0.030162
MID2	ENSG00000080561	40.8611	0.395963	0.123624	3.20296	0.00136024	0.00688252
PIH1D3	ENSG00000080572	1.12097	-0.218601	0.157033	-1.39208	0.163899	0.333271
COL5A3	ENSG00000080573	270.333	0.670329	0.156044	4.29577	1.7409e-05	0.000154792
SRCAP	ENSG00000080603	57.7261	-0.314373	0.112626	-2.79129	0.00524981	0.0216428
PUM3	ENSG00000080608	303.847	0.0206748	0.0865756	0.238807	0.811255	0.918279
CPB2	ENSG00000080618	1.49973	-0.319556	0.159244	-2.00671	0.0447806	0.124346
CHRNA3	ENSG00000080644	29.9721	-0.197732	0.156326	-1.26487	0.205918	0.394203
KCNN2	ENSG00000080709	6.92678	-0.0129116	0.116105	-0.111206	0.911453	0.965975
CNOT4	ENSG00000080802	256.166	-0.0593042	0.0905571	-0.654881	0.512544	0.721134
PSEN1	ENSG00000080815	1576.26	-0.24688	0.0927712	-2.66117	0.007787	0.0300061
CPOX	ENSG00000080819	234.054	-0.0600437	0.104599	-0.574036	0.565943	0.763762
CLDND1	ENSG00000080822	505.524	0.129617	0.113571	1.14128	0.253751	0.457054
MOK	ENSG00000080823	55.6756	-0.243194	0.0956622	-2.54221	0.0110153	0.0400446
HSP90AA1	ENSG00000080824	9142	0.493494	0.197099	2.50378	0.0122873	0.0436979
RBL1	ENSG00000080839	137.965	-0.0844327	0.10063	-0.839045	0.401444	0.619673
DLGAP4	ENSG00000080845	567.695	0.315186	0.111158	2.83547	0.0045758	0.0192991
IGSF9B	ENSG00000080854	78.302	0.77825	0.147274	5.28437	1.2614e-07	1.88455e-06
CFHR2	ENSG00000080910	1.05733	-0.240438	0.163828	-1.46763	0.142206	0.299826
CROCCP3	ENSG00000080947	41.7272	-0.145415	0.13992	-1.03927	0.29868	0.511893
NDC80	ENSG00000080986	129.772	0.0114391	0.105925	0.107993	0.914002	0.966801
AP4E1	ENSG00000081014	192.437	0.0778477	0.109013	0.714111	0.475158	0.688019
RSBN1	ENSG00000081019	418.159	-0.105562	0.106294	-0.993116	0.320654	0.536062
MAGI3	ENSG00000081026	416.22	-0.128337	0.141065	-0.909768	0.362945	0.581046
CXCL2	ENSG00000081041	293.567	1.79621	0.249687	7.19386	6.29866e-13	2.65941e-11
AFP	ENSG00000081051	4.11769	-0.384926	0.19173	-2.00765	0.0446805	0.124115
COL4A4	ENSG00000081052	79.7442	-0.00434511	0.137425	-0.031618	0.974777	0.990398
TCF7	ENSG00000081059	711.304	-0.028047	0.134555	-0.208442	0.834884	0.930464
OSTM1	ENSG00000081087	382.705	0.254761	0.102241	2.49177	0.0127109	0.044939
CDH7	ENSG00000081138	2.3098	-0.972519	0.155319	-6.26141	3.815e-10	9.51707e-09
IMPG2	ENSG00000081148	9.756	0.372533	0.130207	2.86107	0.0042221	0.0180542
PCNP	ENSG00000081154	881.112	-0.00242506	0.101443	-0.0239056	0.980928	0.992946
EXD2	ENSG00000081177	227.13	-0.0397082	0.117542	-0.337823	0.735497	0.877419
ARG2	ENSG00000081181	67.5516	-0.777384	0.154878	-5.01932	5.18535e-07	6.69948e-06
MEF2C	ENSG00000081189	487.717	-0.0968215	0.119264	-0.811823	0.416893	0.634188
PTPRC	ENSG00000081237	5115.29	0.411767	0.156126	2.6374	0.00835432	0.0318235
CACNA1S	ENSG00000081248	1.74542	-0.710199	0.122767	-5.78494	7.25403e-09	1.39615e-07
PKP1	ENSG00000081277	20.0999	0.542753	0.124788	4.34941	1.36501e-05	0.000124437
UBA5	ENSG00000081307	469.368	-0.0705447	0.0999167	-0.706036	0.480166	0.692393
STK17B	ENSG00000081320	2024.87	-0.246974	0.226132	-1.09217	0.27476	0.482657
CDC14B	ENSG00000081377	256.023	-0.207691	0.11745	-1.76834	0.0770043	0.189559
ZNF510	ENSG00000081386	139.378	0.121852	0.116323	1.04753	0.294853	0.507133
LRP2	ENSG00000081479	2.05467	-1.18926	0.168406	-7.06187	1.64273e-12	6.47669e-11
ZNF506	ENSG00000081665	275.708	0.00659506	0.103132	0.0639481	0.949012	0.980009
JMJD4	ENSG00000081692	62.9916	-0.191922	0.0857188	-2.23898	0.0251574	0.0782483
DUSP12	ENSG00000081721	131.803	-0.0777882	0.0952273	-0.816869	0.414003	0.631611
AACS	ENSG00000081760	422.633	0.0311008	0.0985112	0.315708	0.752224	0.887595
KIAA0141	ENSG00000081791	708.369	-0.124148	0.102423	-1.21211	0.225471	0.420996
SLC13A1	ENSG00000081800	225.894	-2.38048	0.221997	-10.723	7.93706e-27	2.39116e-24
CADPS2	ENSG00000081803	258.452	0.297638	0.102885	2.89293	0.00381661	0.0165805
PCDHB4	ENSG00000081818	14.4928	-0.00727976	0.126556	-0.057522	0.954129	0.981634
PCDHA6	ENSG00000081842	1.74668	-0.426314	0.107471	-3.96679	7.28475e-05	0.000544973
PCDHGA2	ENSG00000081853	6.73768	0.162461	0.119151	1.36349	0.172728	0.34652
HSPB11	ENSG00000081870	167.828	0.0829503	0.0864841	0.95914	0.337488	0.553759
PHLPP1	ENSG00000081913	251.12	-0.244345	0.109383	-2.23384	0.0254933	0.0791535
ATP8B1	ENSG00000081923	2305.93	-0.175224	0.207303	-0.845256	0.397968	0.616178
IL12RB2	ENSG00000081985	38.6898	0.596425	0.134748	4.42623	9.58931e-06	9.07626e-05
SMARCD3	ENSG00000082014	159.529	0.658564	0.133293	4.94074	7.78282e-07	9.66531e-06
WDR70	ENSG00000082068	246.701	-0.0425817	0.0837233	-0.5086	0.611033	0.797283
FYB	ENSG00000082074	1499.94	0.434625	0.147622	2.94417	0.0032382	0.0144213
MPP4	ENSG00000082126	2.36973	-0.613624	0.152053	-4.0356	5.4462e-05	0.000422809
STRADB	ENSG00000082146	963.299	-0.360034	0.133286	-2.70122	0.00690851	0.0271563
BZW1	ENSG00000082153	1231.67	0.671514	0.201749	3.32846	0.000873287	0.00471488
PGR	ENSG00000082175	20.8268	0.144323	0.130882	1.1027	0.270158	0.47691
C1QTNF3	ENSG00000082196	46.2515	-0.211658	0.144818	-1.46154	0.143867	0.302507
ME2	ENSG00000082212	1001.16	-0.162334	0.105335	-1.54112	0.123289	0.270105
C5orf22	ENSG00000082213	245.972	-0.0269825	0.0933108	-0.289168	0.772453	0.898525
CCNT2	ENSG00000082258	593.84	-0.0382097	0.117588	-0.324946	0.745222	0.883438
FAM135A	ENSG00000082269	557.37	0.283132	0.118457	2.39016	0.0168413	0.056522
COL19A1	ENSG00000082293	40.1928	-0.262631	0.174005	-1.50933	0.131214	0.282977
EPB41L3	ENSG00000082397	1012.03	-0.174154	0.123384	-1.41148	0.158104	0.324604
COBLL1	ENSG00000082438	323.6	0.157424	0.131832	1.19413	0.232429	0.429974
DLG3	ENSG00000082458	752.318	0.0868346	0.124983	0.694769	0.4872	0.698856
KCNK2	ENSG00000082482	9.13926	-0.192075	0.146805	-1.30837	0.190746	0.372638
SERTAD4	ENSG00000082497	55.4281	0.0670837	0.116781	0.574442	0.565669	0.763581
TRAF5	ENSG00000082512	507.687	-0.129079	0.123143	-1.0482	0.294544	0.506738
MRPL22	ENSG00000082515	225.497	0.147581	0.0894581	1.64972	0.0990002	0.229498
GEMIN5	ENSG00000082516	178.278	0.0596161	0.107176	0.556247	0.578042	0.773285
OPRK1	ENSG00000082556	1.34961	-0.473232	0.143669	-3.29389	0.000988096	0.00523757
NFE2L1	ENSG00000082641	2675.67	-0.136198	0.107672	-1.26494	0.205894	0.3942
SEMA5B	ENSG00000082684	26.0076	-0.0711974	0.139815	-0.509227	0.610593	0.797011
GSK3B	ENSG00000082701	720.074	-0.0600008	0.0950398	-0.631323	0.52783	0.733522
ITGB5	ENSG00000082781	798.493	-0.100949	0.100918	-1.00031	0.31716	0.532413
ERC1	ENSG00000082805	449.683	0.318781	0.133967	2.37955	0.0173339	0.0578109
XPO1	ENSG00000082898	1550.89	0.229161	0.111777	2.05017	0.0403481	0.114357
LINC01587	ENSG00000082929	1.45971	-0.179741	0.136245	-1.31925	0.187087	0.367367
RNF13	ENSG00000082996	633.426	0.101979	0.115795	0.880681	0.378491	0.59659
TRPM3	ENSG00000083067	4.70052	-0.354311	0.13337	-2.6566	0.00789335	0.0303428
PALB2	ENSG00000083093	136.085	0.0399605	0.1051	0.380215	0.703786	0.859161
DOPEY1	ENSG00000083097	369.108	0.0161332	0.111428	0.144786	0.884879	0.954267
LYRM2	ENSG00000083099	332.844	-0.10493	0.0850675	-1.23349	0.217394	0.409981
BCKDHB	ENSG00000083123	266.497	0.00118697	0.114097	0.0104032	0.9917	0.99689
KAT6A	ENSG00000083168	992.898	0.0641514	0.131031	0.48959	0.624424	0.807301
ZCCHC6	ENSG00000083223	838.693	0.282616	0.141406	1.99861	0.045651	0.126345
ULK2	ENSG00000083290	168.495	0.0504741	0.104908	0.481126	0.630427	0.811402
GRHL2	ENSG00000083307	226.149	-0.106783	0.135996	-0.785197	0.432338	0.649008
TNPO1	ENSG00000083312	1421.11	0.0884495	0.133598	0.662057	0.507935	0.717503
PLOD1	ENSG00000083444	897.481	0.218465	0.108862	2.00681	0.04477	0.12433
P2RX5	ENSG00000083454	186.181	0.253022	0.19453	1.30069	0.193366	0.376549
ITGAE	ENSG00000083457	240.381	-0.240644	0.0954998	-2.51984	0.0117408	0.0421526
DIS3	ENSG00000083520	529.761	0.0494353	0.0937771	0.527158	0.598084	0.788027
PIBF1	ENSG00000083535	172.162	0.249617	0.104339	2.39236	0.0167402	0.0562788
TDRD3	ENSG00000083544	213.607	-0.223996	0.0930585	-2.40704	0.0160824	0.0544784
AC000111.6	ENSG00000083622	1.7991	0.0952465	0.109035	0.873541	0.382368	0.600503
NUFIP1	ENSG00000083635	56.8752	-0.0716971	0.0965946	-0.742247	0.457938	0.672677
PDS5B	ENSG00000083642	491.051	0.0689867	0.114185	0.604164	0.545734	0.747864
OXCT1	ENSG00000083720	415.939	0.466069	0.112221	4.15313	3.27957e-05	0.00027056
RRAGB	ENSG00000083750	104.53	0.000553275	0.104396	0.00529975	0.995771	0.998232
EPYC	ENSG00000083782	1.84165	-0.162888	0.168172	-0.968578	0.332756	0.548877
CYLD	ENSG00000083799	1247.16	0.399767	0.146342	2.73173	0.00630022	0.0251297
SLC27A5	ENSG00000083807	34.4948	-0.248526	0.111913	-2.22071	0.0263705	0.0813398
ZNF324	ENSG00000083812	99.7474	0.0255857	0.0987783	0.259021	0.795619	0.910622
ZNF671	ENSG00000083814	102.819	0.317935	0.114488	2.77702	0.00548592	0.0224554
ZNF416	ENSG00000083817	43.164	0.168915	0.0988826	1.70824	0.0875916	0.209245
ZNF586	ENSG00000083828	184.079	0.214525	0.135112	1.58776	0.112341	0.25205
ZNF446	ENSG00000083838	49.2157	-0.0199529	0.0875654	-0.227862	0.819753	0.922735
ZNF264	ENSG00000083844	316.559	-0.0884783	0.107293	-0.824639	0.409577	0.627174
RPS5	ENSG00000083845	5036.96	0.124382	0.158242	0.786021	0.431855	0.648531
FAT1	ENSG00000083857	2375.11	-0.130387	0.180003	-0.724361	0.468844	0.682502
YTHDC1	ENSG00000083896	952.811	0.0923634	0.104095	0.8873	0.374917	0.592965
CHMP2B	ENSG00000083937	887.649	0.0822766	0.110494	0.744624	0.456499	0.671287
SMAP2	ENSG00000084070	1637.48	0.648022	0.184551	3.51135	0.000445834	0.00263604
PPIE	ENSG00000084072	455.922	0.0442231	0.0985337	0.448812	0.653567	0.826705
ZMPSTE24	ENSG00000084073	723.452	-0.0500867	0.105973	-0.472635	0.636473	0.81572
STARD7	ENSG00000084090	1826.64	-0.165912	0.098814	-1.67903	0.0931462	0.21892
NOA1	ENSG00000084092	310.035	-0.185394	0.0988281	-1.87592	0.0606657	0.15756
REST	ENSG00000084093	507.267	0.0185734	0.114862	0.161703	0.87154	0.948171
HAL	ENSG00000084110	98.4514	0.360957	0.159994	2.25606	0.024067	0.075535
SSH1	ENSG00000084112	615.313	0.195911	0.147068	1.33211	0.182823	0.361167
GSTP1	ENSG00000084207	3232.38	0.0822514	0.135435	0.607312	0.543644	0.746034
APLP2	ENSG00000084234	5094.59	-0.310431	0.12141	-2.55689	0.0105613	0.0386382
FAM234B	ENSG00000084444	56.5914	-0.0410917	0.115727	-0.355075	0.722533	0.870151
SLCO1A2	ENSG00000084453	3.42364	-0.775812	0.171313	-4.52862	5.93706e-06	5.9388e-05
WBP11	ENSG00000084463	726.813	0.0945142	0.116636	0.810334	0.417749	0.634853
EIF3I	ENSG00000084623	1413.57	0.162343	0.101047	1.60661	0.108139	0.245007
NKAIN1	ENSG00000084628	2.54931	-0.211145	0.117299	-1.80006	0.071851	0.179514
COL16A1	ENSG00000084636	546.053	0.153137	0.134149	1.14154	0.253645	0.456959
TXLNA	ENSG00000084652	910.213	0.224128	0.0989346	2.26542	0.0234872	0.0740108
APOB	ENSG00000084674	14061	-1.47599	0.263684	-5.59759	2.17352e-08	3.80961e-07
NCOA1	ENSG00000084676	939.988	0.0276783	0.106098	0.260874	0.794189	0.909718
AGBL5	ENSG00000084693	193.118	-0.0939859	0.0987923	-0.951348	0.341428	0.557881
EFR3B	ENSG00000084710	23.0623	-0.743546	0.114704	-6.48227	9.03507e-11	2.50667e-09
KIF3C	ENSG00000084731	69.7656	0.20906	0.123527	1.69243	0.0905641	0.214485
RAB10	ENSG00000084733	1814.8	0.151874	0.117367	1.29401	0.195663	0.379924
GCKR	ENSG00000084734	4.66195	0.282357	0.141638	1.99352	0.0462047	0.12745
HADHA	ENSG00000084754	3466.31	-0.443714	0.11249	-3.94448	7.99748e-05	0.000590869
MAPRE3	ENSG00000084764	151.769	-0.0235964	0.15134	-0.155917	0.876099	0.950418
CAD	ENSG00000084774	508.487	0.24687	0.138423	1.78344	0.0745148	0.18479
CD59	ENSG00000085063	1789.11	0.723371	0.150371	4.81058	1.50495e-06	1.73594e-05
CD82	ENSG00000085117	1138.99	0.0698132	0.159306	0.438232	0.661218	0.831924
BCORL1	ENSG00000085185	147.178	0.0181553	0.113738	0.159624	0.873177	0.948774
ATRX	ENSG00000085224	895.041	0.17174	0.137399	1.24994	0.211321	0.401454
AK6	ENSG00000085231	143.457	0.117406	0.0889466	1.31996	0.186849	0.366997
FCN1	ENSG00000085265	1453.41	1.81685	0.184711	9.83621	7.86153e-23	1.55455e-20
MYNN	ENSG00000085274	160.253	0.0425861	0.0968466	0.439727	0.660135	0.831296
MECOM	ENSG00000085276	503.409	0.0742701	0.124399	0.597033	0.550485	0.751516
SCAMP1	ENSG00000085365	418.457	0.048868	0.0995559	0.490859	0.623526	0.806554
PREP	ENSG00000085377	804.967	0.0958033	0.107842	0.888363	0.374345	0.592329
HACE1	ENSG00000085382	105.896	0.0270413	0.120433	0.224534	0.822342	0.923926
SEH1L	ENSG00000085415	330.5	-0.144624	0.0945542	-1.52954	0.126131	0.27482
WDR47	ENSG00000085433	133.623	0.05179	0.116249	0.445508	0.655953	0.828528
WDFY1	ENSG00000085449	702.619	0.220705	0.100152	2.20369	0.0275459	0.0842801
OVGP1	ENSG00000085465	35.2732	-0.223521	0.117354	-1.90467	0.0568224	0.149715
SLC25A24	ENSG00000085491	906.109	0.0683956	0.116313	0.588029	0.556513	0.756267
MAP3K4	ENSG00000085511	382.669	0.0327943	0.101946	0.321682	0.747694	0.884963
PILRA	ENSG00000085514	289.069	1.00009	0.169465	5.90145	3.60323e-09	7.38285e-08
IGSF9	ENSG00000085552	398.75	-0.782025	0.161103	-4.85421	1.20868e-06	1.42553e-05
ABCB1	ENSG00000085563	1796.62	-0.264171	0.189583	-1.39343	0.163489	0.332595
ZNF213	ENSG00000085644	212.666	-0.331936	0.098709	-3.36278	0.000771627	0.00423659
AKR1B1	ENSG00000085662	560.299	0.315991	0.114204	2.76691	0.0056591	0.0230425
CPNE3	ENSG00000085719	1025.64	-0.064045	0.110504	-0.579573	0.562203	0.761091
RRN3	ENSG00000085721	397.128	-0.0826241	0.100795	-0.819722	0.412375	0.629858
CTTN	ENSG00000085733	2220.07	0.211591	0.117347	1.80311	0.0713707	0.178599
WNT11	ENSG00000085741	41.7049	-0.866147	0.152949	-5.66299	1.4876e-08	2.6874e-07
MTIF2	ENSG00000085760	453.663	-0.238046	0.0906791	-2.62515	0.00866112	0.0327897
DDHD2	ENSG00000085788	445.898	-0.0340846	0.097866	-0.348278	0.727631	0.872745
TTC39A	ENSG00000085831	567.77	0.580866	0.237162	2.44924	0.0143159	0.0495768
EPS15	ENSG00000085832	930.427	0.104625	0.10468	0.999478	0.317563	0.532739
ORC1	ENSG00000085840	79.059	0.0386742	0.117813	0.328268	0.742709	0.881927
MGST2	ENSG00000085871	809.61	-0.0281139	0.126459	-0.222315	0.824068	0.924953
CHERP	ENSG00000085872	283.926	-0.0942255	0.136598	-0.689801	0.490319	0.701581
ATG16L1	ENSG00000085978	444.172	0.151476	0.0993153	1.5252	0.12721	0.276537
USP40	ENSG00000085982	452.514	0.0596591	0.0896298	0.665616	0.505656	0.71555
POMGNT1	ENSG00000085998	502.075	-0.185918	0.11017	-1.68756	0.0914957	0.216162
RAD54L	ENSG00000085999	47.4274	-0.0806459	0.130488	-0.618033	0.536554	0.740288
MAST2	ENSG00000086015	1128.4	-0.374817	0.110736	-3.38477	0.000712369	0.00395363
DNAJA1	ENSG00000086061	2074.13	0.754659	0.155737	4.84573	1.26147e-06	1.48048e-05
B4GALT1	ENSG00000086062	2085.43	0.596723	0.259435	2.30009	0.0214432	0.0687287
CHMP5	ENSG00000086065	842.244	0.162378	0.0981339	1.65466	0.0979937	0.227723
NFX1	ENSG00000086102	576.888	0.0108085	0.0956051	0.113054	0.909988	0.965533
AQP6	ENSG00000086159	2.10841	-0.472986	0.111786	-4.23116	2.32494e-05	0.000200188
DIMT1	ENSG00000086189	302.744	0.134279	0.089521	1.49998	0.133621	0.286682
IPO11	ENSG00000086200	209.121	0.358854	0.108561	3.30555	0.000947889	0.00505584
FOLH1	ENSG00000086205	387.858	1.18281	0.206472	5.7287	1.01205e-08	1.89099e-07
EIF2AK1	ENSG00000086232	1525	0.00702327	0.102577	0.0684684	0.945413	0.978638
NME8	ENSG00000086288	14.223	0.212019	0.122904	1.72507	0.0845147	0.203572
EPDR1	ENSG00000086289	122.131	-0.266317	0.116807	-2.27998	0.0226089	0.0718043
SNX10	ENSG00000086300	345.557	1.1618	0.173201	6.70777	1.9762e-11	6.28642e-10
SEPHS1	ENSG00000086475	400.405	-0.00474635	0.0939721	-0.050508	0.959718	0.983911
MRPL28	ENSG00000086504	535.255	-0.186471	0.117	-1.59378	0.110986	0.24982
HBQ1	ENSG00000086506	10.2375	-0.127398	0.132957	-0.958187	0.337968	0.554291
ITPKC	ENSG00000086544	401.437	0.0298078	0.153645	0.194004	0.846173	0.936343
CEACAM6	ENSG00000086548	6750.78	1.46674	0.319849	4.58574	4.52378e-06	4.66449e-05
FAT2	ENSG00000086570	13.0842	-0.0627415	0.13469	-0.465822	0.641343	0.818887
RBM22	ENSG00000086589	570.86	-0.12067	0.0829578	-1.4546	0.145781	0.305252
TMED2	ENSG00000086598	2568.87	0.279746	0.108448	2.57953	0.00989341	0.036608
ERO1B	ENSG00000086619	180.829	0.329445	0.106112	3.10469	0.00190476	0.00916502
ZFAND6	ENSG00000086666	758.681	0.0536729	0.0963007	0.557347	0.57729	0.772604
HSD17B2	ENSG00000086696	676.485	-0.841413	0.153016	-5.49885	3.82267e-08	6.35849e-07
TXLNG	ENSG00000086712	237.66	-0.0849695	0.111999	-0.758663	0.448054	0.663422
PPEF1	ENSG00000086717	2.7803	0.263046	0.125926	2.08889	0.0367177	0.106009
LAT2	ENSG00000086730	517.096	0.296584	0.131934	2.24798	0.0245776	0.0767899
HUWE1	ENSG00000086758	2023.84	0.0670359	0.14424	0.464752	0.642109	0.819497
ZW10	ENSG00000086827	206.598	0.0838944	0.0937169	0.89519	0.370685	0.588689
ALG9	ENSG00000086848	64.4988	-0.0993773	0.0964991	-1.02983	0.303092	0.517062
MYBPC2	ENSG00000086967	18.3615	-0.0929482	0.179974	-0.516453	0.605538	0.793223
NOX4	ENSG00000086991	11.4331	0.662075	0.153945	4.30072	1.70244e-05	0.000151794
ACOX3	ENSG00000087008	213.062	-0.0818238	0.0851627	-0.960794	0.336656	0.552995
MTMR2	ENSG00000087053	388.201	0.146531	0.107418	1.36412	0.172529	0.346198
PPP1R15A	ENSG00000087074	1575.07	1.1887	0.250461	4.74606	2.07418e-06	2.31134e-05
HSD17B14	ENSG00000087076	49.3138	0.394933	0.135131	2.92259	0.00347134	0.0153191
TRIP6	ENSG00000087077	340.149	0.409659	0.110295	3.7142	0.000203845	0.00134017
ACHE	ENSG00000087085	292.459	0.175356	0.165246	1.06118	0.288607	0.499477
FTL	ENSG00000087086	28250.6	-0.207992	0.133326	-1.56003	0.118753	0.262795
SRRT	ENSG00000087087	1191.74	0.21583	0.127128	1.69774	0.0895569	0.21269
BAX	ENSG00000087088	794.514	0.0447371	0.153928	0.290637	0.771329	0.897728
NLK	ENSG00000087095	247.76	-0.0511569	0.0936249	-0.546402	0.584789	0.778589
PIGS	ENSG00000087111	803.59	-0.145005	0.101477	-1.42895	0.15302	0.316694
ADAMTS2	ENSG00000087116	310.109	0.986171	0.180675	5.45825	4.8086e-08	7.84556e-07
TMPRSS11E	ENSG00000087128	1.3143	-0.647805	0.13352	-4.85176	1.22371e-06	1.44108e-05
ATXN7L3	ENSG00000087152	894.26	0.160453	0.116819	1.37353	0.169588	0.341786
PGS1	ENSG00000087157	452.98	0.470865	0.118212	3.98321	6.79903e-05	0.000512756
PSMC5	ENSG00000087191	927.031	0.115633	0.10789	1.07177	0.283823	0.49346
UIMC1	ENSG00000087206	322.985	0.293801	0.0906682	3.2404	0.00119364	0.00615011
CETP	ENSG00000087237	63.0569	0.607851	0.195936	3.10229	0.00192029	0.0092268
MMP2	ENSG00000087245	2886.18	0.598261	0.180719	3.31045	0.000931457	0.00498116
MT3	ENSG00000087250	8.10156	-1.14418	0.149129	-7.6724	1.68802e-14	9.35627e-13
LPCAT2	ENSG00000087253	424.117	0.406236	0.132468	3.06668	0.00216449	0.0102161
GNAO1	ENSG00000087258	109.914	0.564133	0.126573	4.45697	8.31254e-06	7.99787e-05
OGFOD1	ENSG00000087263	240.593	0.0703162	0.085092	0.826355	0.408603	0.626311
SH3BP2	ENSG00000087266	1192.84	0.463959	0.110516	4.19812	2.69141e-05	0.000227497
NOP14	ENSG00000087269	269.233	-0.195892	0.0938487	-2.08732	0.0368592	0.106322
ADD1	ENSG00000087274	2484.33	-0.0605689	0.107959	-0.561035	0.574773	0.770522
L2HGDH	ENSG00000087299	95.7872	-0.139389	0.103568	-1.34588	0.178342	0.354668
TXNDC16	ENSG00000087301	162.493	-0.082936	0.112014	-0.740408	0.459053	0.673678
C14orf166	ENSG00000087302	1054.58	0.217353	0.0883508	2.46011	0.0138895	0.0483286
NID2	ENSG00000087303	130.197	0.704467	0.161368	4.36559	1.26783e-05	0.00011649
GMCL1	ENSG00000087338	369.013	-0.153056	0.0935841	-1.63549	0.101947	0.234517
SF3B2	ENSG00000087365	1845.89	-0.020959	0.0924783	-0.226637	0.820706	0.923254
KLHL42	ENSG00000087448	267.826	0.160944	0.098369	1.63613	0.101813	0.234342
GNAS	ENSG00000087460	7588.53	0.157207	0.108808	1.44482	0.148509	0.309572
DNM1L	ENSG00000087470	657.346	0.2214	0.105628	2.09604	0.0360788	0.104487
PTHLH	ENSG00000087494	21.3899	0.475684	0.210265	2.26231	0.0236784	0.0745214
PHACTR3	ENSG00000087495	16.7972	-0.188321	0.120063	-1.56852	0.116761	0.25933
ERGIC2	ENSG00000087502	362.245	0.188502	0.101997	1.84813	0.0645842	0.165392
TFAP2C	ENSG00000087510	20.2576	1.45086	0.181247	8.0049	1.19562e-15	8.06765e-14
AURKA	ENSG00000087586	195.341	0.252712	0.106055	2.38284	0.0171798	0.0574172
CASS4	ENSG00000087589	114.327	0.866949	0.131685	6.5835	4.59486e-11	1.36263e-09
PIR	ENSG00000087842	75.6344	0.116014	0.0945021	1.22763	0.219586	0.413003
AAMDC	ENSG00000087884	48.9169	-0.425924	0.0897559	-4.74536	2.08137e-06	2.31835e-05
RFX2	ENSG00000087903	112.965	-0.0685365	0.208682	-0.328425	0.74259	0.881855
METTL2A	ENSG00000087995	132.748	-0.0672409	0.0950837	-0.707175	0.479458	0.691917
SULT2B1	ENSG00000088002	58.1591	-0.139303	0.153411	-0.908038	0.363858	0.582053
ALG6	ENSG00000088035	191.908	-0.304382	0.092614	-3.28656	0.00101418	0.00535921
CNOT3	ENSG00000088038	482.697	0.165257	0.119044	1.3882	0.165075	0.334918
GP6	ENSG00000088053	7.86478	0.134471	0.135988	0.988845	0.322739	0.538424
PTPN4	ENSG00000088179	383.043	-0.00633798	0.150619	-0.0420796	0.966435	0.9867
DDX18	ENSG00000088205	855.629	0.206329	0.117434	1.75698	0.0789215	0.1931
KHSRP	ENSG00000088247	1520.07	-0.0165395	0.129957	-0.127269	0.898728	0.960404
GNA11	ENSG00000088256	2410.63	-0.53582	0.131613	-4.07117	4.67768e-05	0.000369304
ASAP3	ENSG00000088280	238.456	-0.167949	0.120868	-1.38953	0.164671	0.334389
EDEM2	ENSG00000088298	437.429	0.146714	0.0998727	1.46901	0.14183	0.29928
DNMT3B	ENSG00000088305	27.393	0.0474221	0.113819	0.416643	0.676939	0.841945
REM1	ENSG00000088320	28.8895	0.388707	0.129558	3.00027	0.00269743	0.0123072
TPX2	ENSG00000088325	342.817	-0.0443461	0.109409	-0.405323	0.68524	0.84747
FER1L4	ENSG00000088340	317.599	0.954529	0.225128	4.23994	2.23577e-05	0.00019365
PDRG1	ENSG00000088356	170.996	-0.00663796	0.0910058	-0.0729399	0.941854	0.977569
EPB41L1	ENSG00000088367	295.475	-0.533323	0.111589	-4.77936	1.75853e-06	1.99563e-05
SLC15A1	ENSG00000088386	1757.86	-1.76175	0.199544	-8.82887	1.05738e-18	1.1621e-16
DOCK9	ENSG00000088387	654.891	0.346695	0.192556	1.80049	0.0717839	0.179407
ANKRD10	ENSG00000088448	1320.7	0.660832	0.199303	3.31571	0.000914096	0.00490265
TGDS	ENSG00000088451	140.295	0.0352873	0.111463	0.316584	0.751559	0.887182
DOCK3	ENSG00000088538	16.6048	0.0270584	0.110954	0.24387	0.807332	0.916598
C3orf18	ENSG00000088543	54.1607	0.284868	0.110895	2.56882	0.0102045	0.0375416
COQ9	ENSG00000088682	561.955	-0.0850587	0.119271	-0.713155	0.47575	0.688564
TMEM40	ENSG00000088726	7.79085	-0.161475	0.118647	-1.36096	0.173525	0.347641
KIF9	ENSG00000088727	53.9353	-0.180355	0.0939606	-1.91947	0.0549247	0.14584
ARHGAP28	ENSG00000088756	67.0303	0.175503	0.129955	1.35049	0.176859	0.35246
CRLS1	ENSG00000088766	63.2119	-0.386866	0.121109	-3.19437	0.00140135	0.00706331
DEFB127	ENSG00000088782	1.05407	0.0334534	0.166234	0.201243	0.840509	0.933634
PPP1R13B	ENSG00000088808	459.418	0.0278422	0.110693	0.251526	0.801407	0.913528
ATRN	ENSG00000088812	809.999	-0.127358	0.125326	-1.01621	0.309528	0.523893
SMOX	ENSG00000088826	169.243	0.982855	0.141914	6.92569	4.3385e-12	1.58466e-10
SIGLEC1	ENSG00000088827	380.545	0.0912343	0.136142	0.67014	0.502768	0.712763
FKBP1A	ENSG00000088832	1888.97	0.149607	0.112759	1.32679	0.184579	0.36372
NSFL1C	ENSG00000088833	793.778	-0.0376125	0.100243	-0.375214	0.707502	0.861473
SLC4A11	ENSG00000088836	27.519	1.28429	0.128841	9.96803	2.10363e-23	4.48906e-21
C20orf194	ENSG00000088854	185.281	0.22967	0.119685	1.91895	0.0549901	0.145961
ZNF343	ENSG00000088876	88.3316	0.00258479	0.0955195	0.0270603	0.978412	0.991878
EBF4	ENSG00000088881	90.9835	0.291179	0.131529	2.21379	0.0268431	0.0825144
CPXM1	ENSG00000088882	180.776	1.31313	0.174108	7.54206	4.62611e-14	2.38356e-12
MAVS	ENSG00000088888	1768.03	-0.220259	0.132644	-1.66053	0.0968073	0.22565
LZTS3	ENSG00000088899	168.585	0.252545	0.12231	2.06479	0.038943	0.111249
F11	ENSG00000088926	15.3738	-0.127518	0.167144	-0.762921	0.44551	0.661056
XRN2	ENSG00000088930	934.742	0.120721	0.10981	1.09936	0.27161	0.478781
KIZ	ENSG00000088970	202.126	0.0393124	0.103908	0.378338	0.70518	0.860018
DYNLL1	ENSG00000088986	1701.14	0.356064	0.107314	3.31796	0.000906771	0.00486949
TESC	ENSG00000088992	166.22	0.547619	0.135035	4.05537	5.00555e-05	0.000392347
SNX5	ENSG00000089006	1160.77	0.0294946	0.091851	0.321113	0.748124	0.885266
RPL6	ENSG00000089009	4551.68	0.143267	0.156105	0.917758	0.358746	0.576793
SIRPG	ENSG00000089012	118.92	0.371062	0.139482	2.66029	0.00780726	0.0300615
MAPKAPK5	ENSG00000089022	463.974	0.0768965	0.0957941	0.802727	0.422133	0.639045
P2RX7	ENSG00000089041	173.167	1.20947	0.298676	4.04943	5.13434e-05	0.000401152
ESF1	ENSG00000089048	186.245	0.152316	0.122999	1.23835	0.215585	0.407442
RBBP9	ENSG00000089050	212.619	-0.109055	0.0934493	-1.167	0.243212	0.444163
ANAPC5	ENSG00000089053	1393	0.140472	0.09301	1.51029	0.13097	0.282578
SLC23A2	ENSG00000089057	440.159	0.353138	0.138141	2.55636	0.0105772	0.0386882
SLC8B1	ENSG00000089060	561.229	-0.186892	0.105662	-1.76877	0.0769325	0.189437
TMEM230	ENSG00000089063	820.284	0.0447373	0.0974731	0.458971	0.646255	0.821738
DZANK1	ENSG00000089091	26.663	-0.192051	0.101786	-1.88681	0.0591865	0.154513
KDM2B	ENSG00000089094	402.702	0.188845	0.124558	1.51611	0.129491	0.28011
CFAP61	ENSG00000089101	2.24962	-0.573292	0.129353	-4.43201	9.33582e-06	8.86446e-05
LHX5	ENSG00000089116	1.29619	-0.6069	0.134087	-4.52615	6.00676e-06	5.99391e-05
TASP1	ENSG00000089123	98.7144	0.180969	0.0987277	1.83301	0.0668007	0.169812
OAS1	ENSG00000089127	1053.11	0.107493	0.119952	0.896127	0.370185	0.588295
GCN1	ENSG00000089154	1210.3	-0.0260435	0.102501	-0.254081	0.799433	0.913011
RPLP0	ENSG00000089157	11837.1	-0.0177797	0.130508	-0.136235	0.891636	0.95708
PXN	ENSG00000089159	892.758	0.177222	0.107762	1.64457	0.100058	0.231281
SIRT4	ENSG00000089163	14.049	-0.173016	0.103474	-1.67207	0.0945099	0.221434
RPH3A	ENSG00000089169	14.9351	0.04821	0.179796	0.268138	0.788593	0.907122
KIF16B	ENSG00000089177	611.591	-0.113386	0.126214	-0.898362	0.368993	0.587094
TRMT6	ENSG00000089195	155.98	0.0430675	0.0928962	0.463609	0.642928	0.819952
CHGB	ENSG00000089199	280.476	0.0810144	0.149198	0.542998	0.587131	0.78051
PEBP1	ENSG00000089220	3073.53	-0.387777	0.106503	-3.641	0.000271578	0.00171715
TBX5	ENSG00000089225	1.29939	-1.28707	0.149495	-8.60946	7.34087e-18	7.1205e-16
BRAP	ENSG00000089234	291.052	-0.157477	0.0910133	-1.73026	0.0835839	0.20176
ERP29	ENSG00000089248	1715.1	0.0514669	0.116354	0.442331	0.65825	0.830025
NOS1	ENSG00000089250	6.64662	0.811714	0.191015	4.24948	2.14268e-05	0.000186691
FUS	ENSG00000089280	2615.55	0.331371	0.13137	2.52243	0.0116547	0.0419021
IGBP1	ENSG00000089289	657.784	-0.0673953	0.086185	-0.781985	0.434224	0.650865
FXYD5	ENSG00000089327	761.893	0.445142	0.187691	2.37168	0.0177075	0.0588202
ZNF302	ENSG00000089335	273.834	0.0161369	0.102199	0.157897	0.874538	0.949452
GRAMD1A	ENSG00000089351	759.569	1.18183	0.196404	6.01733	1.77316e-09	3.85288e-08
FXYD3	ENSG00000089356	113.972	-0.301823	0.170856	-1.76654	0.0773055	0.190045
HEPH	ENSG00000089472	2696.69	-0.235802	0.125987	-1.87164	0.0612564	0.158752
CDIP1	ENSG00000089486	358.314	-0.160522	0.138602	-1.15815	0.246801	0.448829
CMTM1	ENSG00000089505	16.7288	0.129008	0.123028	1.0486	0.294361	0.506474
KCNH4	ENSG00000089558	7.80025	-0.259864	0.140496	-1.84962	0.0643689	0.164989
GANAB	ENSG00000089597	3417.19	-0.0438768	0.121949	-0.359796	0.719	0.868214
GMIP	ENSG00000089639	789.674	0.25115	0.137068	1.8323	0.0669072	0.170015
RBM41	ENSG00000089682	145.458	0.150708	0.110125	1.36851	0.171153	0.344127
BIRC5	ENSG00000089685	266.967	-0.0558482	0.109074	-0.512021	0.608636	0.79547
LAG3	ENSG00000089692	157.174	0.220735	0.134922	1.63602	0.101835	0.234371
MLF2	ENSG00000089693	1590.26	0.0770981	0.106247	0.725652	0.468052	0.681913
OTUB2	ENSG00000089723	29.5375	0.80416	0.132468	6.07061	1.27429e-09	2.86114e-08
DDX24	ENSG00000089737	1349.12	0.219797	0.114276	1.92338	0.0544321	0.144916
ZBTB25	ENSG00000089775	225.135	0.275035	0.125505	2.19143	0.028421	0.0864718
NECAP1	ENSG00000089818	424.604	0.0874489	0.091725	0.953381	0.340397	0.556872
ARHGAP4	ENSG00000089820	1245.34	0.358349	0.163686	2.18925	0.028579	0.0868649
ANKRD24	ENSG00000089847	28.7296	-0.421386	0.128971	-3.2673	0.00108578	0.005673
DHX32	ENSG00000089876	454.317	0.239299	0.121969	1.96197	0.0497663	0.135092
RCOR1	ENSG00000089902	678.935	0.0852788	0.111302	0.766192	0.443562	0.659409
GPATCH2L	ENSG00000089916	520.417	0.0922021	0.107311	0.859208	0.390226	0.608692
LTBP4	ENSG00000090006	2363.08	-0.400536	0.137811	-2.9064	0.00365609	0.0159971
BLVRB	ENSG00000090013	903.806	-0.33507	0.201081	-1.66634	0.0956455	0.223532
SLC9A1	ENSG00000090020	905.335	-0.31409	0.131725	-2.38443	0.0171057	0.0572405
SPTLC1	ENSG00000090054	889.667	0.030153	0.0967867	0.311541	0.755389	0.889269
PAPOLA	ENSG00000090060	2422.84	0.0180055	0.0960527	0.187454	0.851305	0.938699
CCNK	ENSG00000090061	113.679	0.0903061	0.125628	0.718837	0.472241	0.68554
PCBP4	ENSG00000090097	250.931	0.035251	0.128595	0.274125	0.783988	0.904629
RGS1	ENSG00000090104	755.947	0.185953	0.182762	1.01746	0.308934	0.52323
YPEL3	ENSG00000090238	899.282	0.0839079	0.13821	0.607104	0.543782	0.746103
MRPS33	ENSG00000090263	354.719	-0.0989845	0.0883124	-1.12084	0.262354	0.467534
NDUFB2	ENSG00000090266	606.66	0.036708	0.0965559	0.380174	0.703817	0.859178
NUDC	ENSG00000090273	762.386	-0.0691169	0.106085	-0.651524	0.514708	0.723149
MAEA	ENSG00000090316	913.979	0.0709101	0.10421	0.680455	0.496216	0.707094
ICAM1	ENSG00000090339	700.352	1.9388	0.216282	8.96419	3.12574e-19	3.68859e-17
STRN4	ENSG00000090372	831.389	0.0634214	0.110522	0.573837	0.566078	0.763864
IRAK3	ENSG00000090376	471.301	1.24095	0.187582	6.61551	3.70262e-11	1.11942e-09
LYZ	ENSG00000090382	10623.4	0.354356	0.218562	1.62131	0.104952	0.239489
SI	ENSG00000090402	7973.53	-0.426156	0.203601	-2.09309	0.0363411	0.105111
MUL1	ENSG00000090432	361.772	-0.0166091	0.0951942	-0.174476	0.861492	0.94346
TFAP4	ENSG00000090447	137.057	-0.106032	0.0944574	-1.12254	0.261635	0.466756
PDCD7	ENSG00000090470	236.662	-0.00205888	0.0928466	-0.022175	0.982308	0.993499
SPG21	ENSG00000090487	840.283	0.0666738	0.092524	0.720611	0.471149	0.684614
FETUB	ENSG00000090512	1.75446	0.210438	0.13847	1.51974	0.128577	0.278732
DNAJB11	ENSG00000090520	566.139	0.237771	0.0998888	2.38036	0.0172959	0.0577264
P3H2	ENSG00000090530	240.616	1.13009	0.155596	7.26295	3.78734e-13	1.66069e-11
THPO	ENSG00000090534	5.01637	0.140972	0.113665	1.24024	0.214886	0.406507
CHRD	ENSG00000090539	78.5748	0.230514	0.136249	1.69186	0.090673	0.214684
FLT3LG	ENSG00000090554	9.57132	-0.167723	0.122491	-1.36927	0.170914	0.343741
RAB11FIP3	ENSG00000090565	541.882	0.00293183	0.112815	0.0259879	0.979267	0.992248
GNPTG	ENSG00000090581	525.591	0.049373	0.106503	0.463585	0.642945	0.819952
ZNF268	ENSG00000090612	179.046	-0.0385569	0.0951243	-0.405331	0.685234	0.84747
GOLGA3	ENSG00000090615	1240.59	0.0347799	0.126087	0.27584	0.782671	0.903842
PABPC4	ENSG00000090621	1209.07	0.0886121	0.114027	0.777118	0.437089	0.653611
CD209	ENSG00000090659	337.37	-0.12816	0.140083	-0.914887	0.360251	0.578106
CERS4	ENSG00000090661	168.655	-0.0560945	0.140341	-0.399703	0.689375	0.850424
MCOLN1	ENSG00000090674	227.48	0.0507299	0.114052	0.444797	0.656467	0.828904
USP48	ENSG00000090686	739.8	0.063444	0.0892737	0.710668	0.47729	0.690091
EFNB1	ENSG00000090776	804.976	0.0382715	0.121864	0.314053	0.753481	0.888369
PDPR	ENSG00000090857	411.446	0.0962866	0.102542	0.938993	0.347734	0.564664
AARS	ENSG00000090861	1051.75	0.343829	0.144335	2.38217	0.0172109	0.0574989
GLG1	ENSG00000090863	1905.27	0.0352268	0.12341	0.285445	0.775303	0.900507
KIF4A	ENSG00000090889	135.801	0.0656697	0.111911	0.586801	0.557337	0.756915
TNRC6A	ENSG00000090905	760.385	0.0813922	0.100817	0.80733	0.419476	0.636623
PLEKHG2	ENSG00000090924	568.73	0.870454	0.208878	4.16729	3.08242e-05	0.000256401
DLL3	ENSG00000090932	3.32467	-0.184626	0.129373	-1.42709	0.153555	0.317429
NAT14	ENSG00000090971	85.8676	1.05871	0.192446	5.50134	3.76915e-08	6.28171e-07
PITPNM2	ENSG00000090975	270.71	-0.0684264	0.118535	-0.577265	0.56376	0.762162
EXOC1	ENSG00000090989	455.32	-0.0670509	0.0847346	-0.791304	0.428766	0.645519
RBM27	ENSG00000091009	233.018	-0.141995	0.0967426	-1.46776	0.14217	0.299775
POU4F3	ENSG00000091010	1.70879	-0.394717	0.112344	-3.51348	0.000442286	0.00261597
OSBPL8	ENSG00000091039	1085.68	0.170933	0.147106	1.16198	0.245245	0.446793
DTX2	ENSG00000091073	342.902	0.0507278	0.123159	0.411889	0.680421	0.844466
NLRC4	ENSG00000091106	127.076	0.714306	0.121766	5.86623	4.45818e-09	8.93643e-08
PUS7	ENSG00000091127	120.721	0.28052	0.127022	2.20845	0.0272131	0.0834512
LAMB4	ENSG00000091128	8.23433	-0.0654449	0.149113	-0.438893	0.660739	0.831649
NRCAM	ENSG00000091129	71.3936	1.0848	0.183395	5.9151	3.31672e-09	6.87993e-08
LAMB1	ENSG00000091136	2049.11	0.101477	0.129633	0.782804	0.433742	0.650391
SLC26A4	ENSG00000091137	26.8415	0.448559	0.153008	2.93161	0.0033721	0.0149383
SLC26A3	ENSG00000091138	10349.6	-0.944703	0.335398	-2.81666	0.00485253	0.0202859
DLD	ENSG00000091140	1094.36	-0.130678	0.100523	-1.29998	0.193609	0.376908
WDR7	ENSG00000091157	283.594	0.124255	0.105895	1.17339	0.240641	0.440662
TXNL1	ENSG00000091164	666.241	0.100435	0.0867993	1.1571	0.247231	0.449372
IL5RA	ENSG00000091181	35.0895	-0.043826	0.129422	-0.338628	0.73489	0.876899
ABCC6	ENSG00000091262	222.44	-0.442194	0.142082	-3.11225	0.00185667	0.00896478
CMTM6	ENSG00000091317	1550.79	0.458631	0.119318	3.84376	0.000121163	0.000853672
ITGA6	ENSG00000091409	2785.06	0.148001	0.119501	1.23849	0.215536	0.407406
RAPGEF4	ENSG00000091428	58.1873	0.297006	0.136543	2.17517	0.029617	0.0893833
AC013461.1	ENSG00000091436	497.602	0.71957	0.201527	3.57058	0.000356185	0.0021709
SMPX	ENSG00000091482	2.13758	2.90905	0.175764	16.5509	1.57796e-61	5.05095e-58
FH	ENSG00000091483	849.726	-0.124617	0.114292	-1.09033	0.275566	0.48354
SEL1L3	ENSG00000091490	2800.09	0.101382	0.118225	0.857537	0.391148	0.60958
TF	ENSG00000091513	16.0026	-0.545544	0.14471	-3.76991	0.000163306	0.00110705
CDV3	ENSG00000091527	2386.5	0.482007	0.136692	3.52623	0.000421513	0.00251284
MYO15A	ENSG00000091536	15.5263	-0.268483	0.118872	-2.25858	0.0239094	0.0751146
ALKBH5	ENSG00000091542	860.158	-0.00898341	0.0918771	-0.0977764	0.92211	0.97073
APOH	ENSG00000091583	3.20955	-0.665622	0.116257	-5.72544	1.03167e-08	1.92624e-07
NLRP1	ENSG00000091592	731.03	0.729529	0.172173	4.23719	2.26338e-05	0.000195621
PITPNM3	ENSG00000091622	169.3	0.0467412	0.151616	0.308286	0.757865	0.890741
SPAG7	ENSG00000091640	484.692	0.0528674	0.119476	0.442494	0.658132	0.829953
ORC6	ENSG00000091651	77.935	-0.11724	0.108625	-1.0793	0.280453	0.48945
ZFHX4	ENSG00000091656	16.7732	0.761353	0.174677	4.35865	1.3087e-05	0.000119837
SLC17A6	ENSG00000091664	1.15307	0.000994607	0.161293	0.00616646	0.99508	0.998026
CPA1	ENSG00000091704	1.38078	-0.308293	0.121371	-2.54009	0.0110823	0.040254
ZC3HC1	ENSG00000091732	112.149	0.0358937	0.0876389	0.409564	0.682126	0.845472
ESR1	ENSG00000091831	35.8766	0.265114	0.131693	2.01313	0.0441011	0.122819
RGS17	ENSG00000091844	26.8675	-0.117649	0.118003	-0.996994	0.318768	0.534024
ANGPT2	ENSG00000091879	112.654	0.592325	0.149242	3.9689	7.22062e-05	0.000540807
TMEM101	ENSG00000091947	265.753	0.0298845	0.0860759	0.347188	0.72845	0.873114
CD200	ENSG00000091972	159.217	0.308523	0.116693	2.64388	0.00819606	0.0313114
CCDC80	ENSG00000091986	652.791	-0.0875579	0.158356	-0.552919	0.580319	0.77513
CMA1	ENSG00000092009	30.0643	-0.211829	0.159048	-1.33185	0.18291	0.361256
PSME1	ENSG00000092010	2968.3	0.203124	0.107379	1.89166	0.0585365	0.153128
PPP2R3C	ENSG00000092020	224.166	-0.204831	0.0911573	-2.247	0.0246398	0.0769259
HAUS4	ENSG00000092036	127.09	0.0703568	0.0827558	0.850174	0.395229	0.6135
JPH4	ENSG00000092051	13.4699	-0.330341	0.132564	-2.49194	0.0127048	0.0449237
MYH7	ENSG00000092054	4.44751	-0.404812	0.144067	-2.80988	0.00495602	0.020641
CEBPE	ENSG00000092067	30.5247	0.619948	0.139546	4.44261	8.88745e-06	8.4825e-05
SLC7A8	ENSG00000092068	454.021	0.0149657	0.119401	0.12534	0.900255	0.960893
OSGEP	ENSG00000092094	374.739	-0.132308	0.103455	-1.27889	0.200935	0.387219
SLC22A17	ENSG00000092096	138.522	0.0730221	0.199061	0.366833	0.713744	0.865152
RNF31	ENSG00000092098	15.4852	0.44935	0.100938	4.45172	8.51859e-06	8.16697e-05
SCFD1	ENSG00000092108	646.127	0.337074	0.0940833	3.58272	0.000340039	0.00208664
G2E3	ENSG00000092140	206.324	0.09905	0.103991	0.952486	0.340851	0.557276
HECTD1	ENSG00000092148	1402.19	0.0991123	0.130512	0.75941	0.447607	0.662971
HNRNPC	ENSG00000092199	3338.96	0.433677	0.140593	3.08462	0.00203812	0.00970278
RPGRIP1	ENSG00000092200	21.4487	-0.366273	0.109043	-3.35898	0.000782311	0.00428835
SUPT16H	ENSG00000092201	1083.85	0.0474355	0.0916688	0.517467	0.604831	0.792783
TOX4	ENSG00000092203	772.145	0.111271	0.0977995	1.13775	0.255225	0.458933
GEMIN2	ENSG00000092208	66.7026	-0.111618	0.0903721	-1.23509	0.216797	0.409187
TGM1	ENSG00000092295	16.3931	-0.0251003	0.112294	-0.223523	0.823128	0.924445
TINF2	ENSG00000092330	628.628	0.345554	0.103787	3.32947	0.00087011	0.00470021
DAZL	ENSG00000092345	6.02992	-0.105536	0.177666	-0.594013	0.552503	0.753146
TBL1Y	ENSG00000092377	2.02424	-0.131289	0.145788	-0.900551	0.367827	0.585906
SEMA6A	ENSG00000092421	714.228	-0.386263	0.121125	-3.18897	0.00142782	0.00717203
TRPM7	ENSG00000092439	723.506	-0.0220669	0.121426	-0.181731	0.855794	0.940759
TYRO3	ENSG00000092445	67.4494	0.415324	0.110018	3.77505	0.000159975	0.00108748
WDR76	ENSG00000092470	120.279	0.0884116	0.103383	0.855185	0.392449	0.610957
CAPN3	ENSG00000092529	76.3087	-0.135214	0.14925	-0.905955	0.36496	0.583105
SNAP23	ENSG00000092531	327.319	0.225534	0.0808781	2.78857	0.00529419	0.0217872
TBX15	ENSG00000092607	3.07666	0.486912	0.136709	3.56168	0.000368496	0.00223635
PHGDH	ENSG00000092621	168.004	0.406263	0.137396	2.95686	0.00310785	0.0139353
COL9A3	ENSG00000092758	62.39	-0.179799	0.14609	-1.23074	0.21842	0.41143
EZR	ENSG00000092820	5302.67	-0.324065	0.120937	-2.67961	0.00737078	0.028661
MYL6	ENSG00000092841	7857.52	0.232382	0.162253	1.43222	0.152081	0.315196
AGO1	ENSG00000092847	644.812	-0.129191	0.107879	-1.19755	0.231092	0.428322
TEKT2	ENSG00000092850	3.95265	-0.566518	0.156279	-3.62503	0.00028893	0.00180986
CLSPN	ENSG00000092853	86.1332	-0.0589239	0.106933	-0.551034	0.581611	0.776126
RFFL	ENSG00000092871	349.469	0.0451698	0.101514	0.444962	0.656347	0.828809
UNC13D	ENSG00000092929	861.38	0.760185	0.142648	5.32911	9.86958e-08	1.50617e-06
MFSD11	ENSG00000092931	293.297	-0.0300304	0.0931677	-0.322326	0.747205	0.884653
DPYSL2	ENSG00000092964	867.382	0.121187	0.102153	1.18634	0.23549	0.433866
TGFB2	ENSG00000092969	21.3939	0.268157	0.158178	1.69529	0.0900201	0.213532
GPATCH2	ENSG00000092978	161.001	0.0582153	0.0932164	0.624518	0.532288	0.737017
NUP50	ENSG00000093000	814.579	0.236429	0.0992558	2.38201	0.0172183	0.0575198
CDC45	ENSG00000093009	97.1997	0.16476	0.120923	1.36253	0.173032	0.346951
COMT	ENSG00000093010	547.143	-0.0798698	0.0959581	-0.83234	0.405217	0.623555
CECR1	ENSG00000093072	1484.88	0.337984	0.163153	2.07157	0.0383055	0.109838
XXbac-B461K10.4	ENSG00000093100	2.70741	-0.17136	0.114966	-1.49052	0.136087	0.290332
VNN3	ENSG00000093134	105.992	1.53008	0.185607	8.24363	1.67059e-16	1.29049e-14
ECHDC1	ENSG00000093144	758.225	0.077549	0.0965441	0.803249	0.421831	0.63889
LRRFIP2	ENSG00000093167	873.648	-0.0183967	0.0933419	-0.19709	0.843757	0.934606
[truncated: 58,618 more rows]

## Sheet: Colon_UC-vs-Control (Fig. 1c)
Gene	Geneid	baseMean	log2FoldChange	lfcSE	stat	pvalue	padj
TSPAN6	ENSG00000000003	667.247	-0.191408	0.143276	-1.33594	0.18157	0.286012
TNMD	ENSG00000000005	5.90507	-0.856434	0.119565	-7.16289	7.89939e-13	7.40235e-12
DPM1	ENSG00000000419	335.656	0.2381	0.0961098	2.47737	0.0132354	0.0294081
SCYL3	ENSG00000000457	191.974	-0.158581	0.104234	-1.5214	0.12816	0.21343
C1orf112	ENSG00000000460	65.4813	0.286435	0.0966233	2.96445	0.00303226	0.00780086
FGR	ENSG00000000938	951.974	1.12719	0.144117	7.82132	5.22739e-15	6.08605e-14
CFH	ENSG00000000971	989.006	0.621366	0.127185	4.88553	1.03148e-06	4.70558e-06
FUCA2	ENSG00000001036	583.835	-0.128387	0.0913572	-1.40533	0.159924	0.25722
GCLC	ENSG00000001084	506.433	0.0504109	0.110092	0.457896	0.647027	0.764479
NFYA	ENSG00000001167	360.299	0.220341	0.104199	2.11461	0.0344635	0.0684665
STPG1	ENSG00000001460	128.632	-0.70545	0.108147	-6.52309	6.88735e-11	5.22424e-10
NIPAL3	ENSG00000001461	541.549	-0.0669544	0.0969918	-0.69031	0.489999	0.630793
LAS1L	ENSG00000001497	347.997	0.0648328	0.114486	0.566293	0.571194	0.703201
ENPP4	ENSG00000001561	356.417	0.132124	0.118591	1.11411	0.26523	0.39072
SEMA3F	ENSG00000001617	336.642	1.13017	0.188567	5.99344	2.05442e-09	1.3192e-08
CFTR	ENSG00000001626	1047.02	-0.579068	0.233578	-2.47912	0.0131708	0.0292749
ANKIB1	ENSG00000001629	569.594	0.326836	0.105718	3.09159	0.00199086	0.00531887
CYP51A1	ENSG00000001630	42.692	-0.384254	0.154286	-2.49054	0.012755	0.0284505
KRIT1	ENSG00000001631	81.7679	-0.135183	0.103424	-1.30708	0.191187	0.29838
RAD52	ENSG00000002016	151.259	-0.783853	0.107677	-7.27968	3.34603e-13	3.26066e-12
MYH16	ENSG00000002079	2.57341	-0.510623	0.117819	-4.33397	1.46443e-05	5.63259e-05
BAD	ENSG00000002330	150.952	-1.09738	0.093667	-11.7157	1.05863e-31	4.09381e-30
LAP3	ENSG00000002549	1772.75	0.798423	0.129371	6.17159	6.76075e-10	4.58847e-09
CD99	ENSG00000002586	1.06031	0.0861216	0.169154	0.509132	0.61066	0.735927
HS3ST1	ENSG00000002587	109.954	0.733021	0.102166	7.17484	7.23911e-13	6.81296e-12
AOC1	ENSG00000002726	3894.26	-0.562757	0.152261	-3.69601	0.000219014	0.000698724
WNT16	ENSG00000002745	6.49794	-0.168806	0.124293	-1.35813	0.174421	0.276553
HECW1	ENSG00000002746	5.78295	-0.304439	0.125993	-2.41631	0.0156785	0.0341541
MAD1L1	ENSG00000002822	17.0267	-0.112876	0.132817	-0.84986	0.395403	0.536115
LASP1	ENSG00000002834	4131.43	0.0174131	0.102105	0.170541	0.864585	0.919052
SNX11	ENSG00000002919	351.758	0.164414	0.0894754	1.83753	0.0661313	0.121115
TMEM176A	ENSG00000002933	2346.22	-0.0632268	0.120096	-0.526469	0.598563	0.725829
M6PR	ENSG00000003056	851.871	0.271443	0.125922	2.15565	0.0311108	0.0625818
KLHL13	ENSG00000003096	55.6329	-0.0974562	0.120513	-0.808677	0.418701	0.560852
CYP26B1	ENSG00000003137	93.5852	1.5713	0.180331	8.71342	2.94832e-18	4.50485e-17
ICA1	ENSG00000003147	338.813	0.208072	0.104473	1.99164	0.0464106	0.0888883
DBNDD1	ENSG00000003249	51.1956	0.531494	0.12737	4.17284	3.00826e-05	0.000110475
ALS2	ENSG00000003393	272.93	0.229253	0.108763	2.10781	0.035047	0.0694638
CASP10	ENSG00000003400	989.873	0.698651	0.12003	5.82066	5.8616e-09	3.57004e-08
CFLAR	ENSG00000003402	2550.34	0.473513	0.119013	3.97866	6.9305e-05	0.000240001
TFPI	ENSG00000003436	455.714	1.12005	0.116	9.65559	4.65462e-22	9.5107e-21
NDUFAF7	ENSG00000003509	146.841	-0.0621735	0.0946004	-0.657223	0.511038	0.65005
RBM5	ENSG00000003756	1248.46	0.218123	0.0929928	2.34559	0.018997	0.0405015
MTMR7	ENSG00000003987	20.8691	-0.100349	0.107928	-0.929776	0.352487	0.490052
SLC7A2	ENSG00000003989	103.09	1.03784	0.137841	7.52926	5.10287e-14	5.40189e-13
ARF5	ENSG00000004059	897.751	-0.027596	0.108167	-0.255123	0.798628	0.875396
SARM1	ENSG00000004139	74.6003	-0.739514	0.12463	-5.93367	2.96244e-09	1.86866e-08
POLDIP2	ENSG00000004142	971.949	0.00872594	0.099253	0.0879161	0.929943	0.958854
PLXND1	ENSG00000004399	1020.76	0.801753	0.135067	5.93596	2.92132e-09	1.84481e-08
AK2	ENSG00000004455	1463.17	-0.624718	0.0947953	-6.59017	4.39312e-11	3.40613e-10
CD38	ENSG00000004468	450.999	0.69613	0.144644	4.81271	1.48896e-06	6.63647e-06
FKBP4	ENSG00000004478	857.648	-0.642517	0.118284	-5.43197	5.5734e-08	3.02454e-07
KDM1A	ENSG00000004487	744.083	-0.383386	0.0968452	-3.95875	7.53432e-05	0.000259564
RBM6	ENSG00000004534	1503.39	0.328973	0.132365	2.48535	0.0129424	0.0288288
CAMKK1	ENSG00000004660	131.044	-0.403659	0.111964	-3.60525	0.00031185	0.000966851
RECQL	ENSG00000004700	268.286	0.549282	0.135123	4.06504	4.80237e-05	0.00017053
VPS50	ENSG00000004766	295.526	0.123307	0.10333	1.19333	0.232739	0.351035
HSPB6	ENSG00000004776	72.3091	1.05996	0.19825	5.34658	8.96293e-08	4.74007e-07
ARHGAP33	ENSG00000004777	130.324	-0.773704	0.144342	-5.36023	8.31181e-08	4.41485e-07
NDUFAB1	ENSG00000004779	722.988	-0.704591	0.089022	-7.9148	2.47649e-15	2.96752e-14
PDK4	ENSG00000004799	1257.28	0.0426039	0.224412	0.189847	0.849429	0.909035
SLC22A16	ENSG00000004809	5.87163	-0.145335	0.131243	-1.10738	0.26813	0.394253
ZMYND10	ENSG00000004838	7.80071	-0.479886	0.104613	-4.58725	4.49122e-06	1.86654e-05
ABCB5	ENSG00000004846	3.80183	0.82045	0.144954	5.66008	1.51304e-08	8.79661e-08
ARX	ENSG00000004848	9.85746	-0.183869	0.111373	-1.65093	0.0987519	0.170899
SLC25A13	ENSG00000004864	376.758	-0.0526464	0.109184	-0.482182	0.629676	0.750894
ST7	ENSG00000004866	167.377	0.192249	0.0915547	2.09982	0.0357443	0.0706443
CDC27	ENSG00000004897	598.958	0.771355	0.0948722	8.13047	4.27644e-16	5.47017e-15
SLC4A1	ENSG00000004939	411.602	1.25939	0.18248	6.90154	5.14401e-12	4.42051e-11
CALCR	ENSG00000004948	2.70623	-0.455504	0.127492	-3.57281	0.000353176	0.00108443
HCCS	ENSG00000004961	309.306	-0.0584246	0.0907653	-0.643689	0.519777	0.658039
DVL2	ENSG00000004975	318.593	-0.531233	0.101359	-5.24108	1.59636e-07	8.15452e-07
PRSS22	ENSG00000005001	95.4406	1.11291	0.164374	6.77063	1.28224e-11	1.05584e-10
UPF1	ENSG00000005007	1404.59	-0.47626	0.0992387	-4.79914	1.59352e-06	7.07101e-06
SKAP2	ENSG00000005020	866.635	0.0449014	0.110496	0.406362	0.684477	0.79333
SLC25A5	ENSG00000005022	5121.72	-0.175909	0.115622	-1.52142	0.128154	0.213427
MCUB	ENSG00000005059	274.757	0.705414	0.102725	6.86702	6.55588e-12	5.5735e-11
HOXA11	ENSG00000005073	32.7365	-0.093193	0.157522	-0.591618	0.554106	0.688218
POLR2J	ENSG00000005075	326.47	-0.707518	0.114282	-6.19097	5.97962e-10	4.08213e-09
DHX33	ENSG00000005100	232.963	-0.0602482	0.0910607	-0.661626	0.508211	0.647799
MEOX1	ENSG00000005102	91.9785	1.83104	0.143947	12.7202	4.56583e-37	2.41516e-35
THSD7A	ENSG00000005108	39.8359	1.5315	0.14006	10.9346	7.87777e-28	2.43336e-26
LIG3	ENSG00000005156	275.881	-0.130222	0.0967714	-1.34566	0.178411	0.281909
RPAP3	ENSG00000005175	297.978	0.273403	0.0975387	2.80302	0.0050626	0.0123959
ACSM3	ENSG00000005187	157.115	-0.605641	0.132421	-4.5736	4.79408e-06	1.98032e-05
AC004381.6	ENSG00000005189	42.2114	-0.625456	0.0990462	-6.31479	2.70533e-10	1.92704e-09
CIAPIN1	ENSG00000005194	373.95	-0.326514	0.0963367	-3.3893	0.000700708	0.00204023
SPPL2B	ENSG00000005206	986.407	-0.232516	0.128251	-1.81298	0.0698354	0.126961
FAM214B	ENSG00000005238	478.468	0.184141	0.114737	1.6049	0.108516	0.185207
COPZ2	ENSG00000005243	68.5159	0.629448	0.12907	4.87678	1.07831e-06	4.90354e-06
PRKAR2B	ENSG00000005249	410.956	1.11043	0.111928	9.92085	3.37862e-23	7.50738e-22
MSL3	ENSG00000005302	570.02	0.552175	0.100885	5.47332	4.4167e-08	2.42417e-07
CREBBP	ENSG00000005339	1156.64	0.0991292	0.131002	0.7567	0.44923	0.59102
TSPOAP1	ENSG00000005379	234.966	0.257564	0.15248	1.68917	0.0911873	0.159713
MPO	ENSG00000005381	24.1952	0.72308	0.215629	3.35335	0.000798402	0.00230152
PON1	ENSG00000005421	3.54736	-1.05232	0.144129	-7.30124	2.85138e-13	2.79716e-12
GCFC2	ENSG00000005436	138.159	0.1415	0.09232	1.53271	0.125348	0.209317
WDR54	ENSG00000005448	94.0908	-0.122036	0.100621	-1.21282	0.225197	0.341698
CROT	ENSG00000005469	271.868	-1.12483	0.108353	-10.3811	3.02143e-25	7.7987e-24
ABCB4	ENSG00000005471	50.1588	0.069978	0.126595	0.55277	0.580421	0.711106
KMT2E	ENSG00000005483	1305.33	0.0796443	0.117403	0.678383	0.497529	0.638057
RHBDD2	ENSG00000005486	635.302	-0.0160754	0.111236	-0.144516	0.885093	0.931873
SOX8	ENSG00000005513	56.5448	-0.297523	0.161116	-1.84664	0.0647999	0.118981
IBTK	ENSG00000005700	902.307	0.770201	0.102559	7.50987	5.91852e-14	6.22686e-13
ZNF195	ENSG00000005801	290.956	-0.332172	0.101164	-3.2835	0.00102528	0.00289808
MYCBP2	ENSG00000005810	1024.02	0.483912	0.149641	3.23382	0.00122148	0.00340576
FBXL3	ENSG00000005812	534.009	0.26829	0.107282	2.50078	0.0123918	0.0277097
ITGAL	ENSG00000005844	1030.88	0.396252	0.192475	2.05872	0.0395215	0.0771708
PDK2	ENSG00000005882	258.964	-1.75452	0.129411	-13.5577	7.1294e-42	5.08923e-40
ITGA3	ENSG00000005884	1402.77	-0.214025	0.125914	-1.69977	0.0891743	0.156725
ZFX	ENSG00000005889	460.146	0.288976	0.141782	2.03817	0.0415327	0.0806605
LAMP2	ENSG00000005893	1767.61	0.130045	0.105089	1.23747	0.215913	0.329933
ITGA2B	ENSG00000005961	74.3777	0.2433	0.137094	1.7747	0.0759482	0.136496
ASB4	ENSG00000005981	2.6085	-0.996952	0.120098	-8.30115	1.03105e-16	1.38879e-15
GDE1	ENSG00000006007	998.907	-0.13516	0.101711	-1.32886	0.183894	0.28907
C19orf60	ENSG00000006015	489.067	-0.761574	0.116014	-6.56451	5.22058e-11	4.01226e-10
CRLF1	ENSG00000006016	13.3324	0.447613	0.144137	3.10547	0.00189976	0.005097
OSBPL7	ENSG00000006025	545.94	-1.43193	0.122132	-11.7244	9.55216e-32	3.70822e-30
TMEM98	ENSG00000006042	908.892	-1.39217	0.114473	-12.1615	4.98249e-34	2.21424e-32
YBX2	ENSG00000006047	278.431	-2.04059	0.157641	-12.9445	2.5241e-38	1.44515e-36
KRT33A	ENSG00000006059	1.06162	-0.164496	0.156912	-1.04833	0.294486	0.425026
MAP3K14	ENSG00000006062	351.737	0.210847	0.119186	1.76907	0.0768825	0.137932
ABCC8	ENSG00000006071	19.2583	-0.819242	0.123963	-6.60879	3.87479e-11	3.02016e-10
CACNG3	ENSG00000006116	1.6346	-0.243753	0.154091	-1.58187	0.113678	0.192609
TMEM132A	ENSG00000006118	255.287	1.12812	0.143031	7.88724	3.08941e-15	3.67644e-14
AP2B1	ENSG00000006125	2368.23	0.158749	0.132	1.20265	0.229113	0.346694
TAC1	ENSG00000006128	33.2447	0.218378	0.189831	1.15038	0.249986	0.372367
ZNF263	ENSG00000006194	319.247	-0.365031	0.0968642	-3.76848	0.000164245	0.000536385
CX3CL1	ENSG00000006210	253.481	0.640016	0.139267	4.59559	4.3153e-06	1.79798e-05
SPATA20	ENSG00000006282	645.223	-0.927561	0.120401	-7.70395	1.3192e-14	1.47812e-13
CACNA1G	ENSG00000006283	6.89931	-0.416919	0.134262	-3.10527	0.00190104	0.0050996
TNFRSF12A	ENSG00000006327	245.811	0.436098	0.13544	3.21985	0.00128256	0.00356197
DLX6	ENSG00000006377	1.48519	-1.2365	0.136513	-9.05774	1.33183e-19	2.27689e-18
MAP3K9	ENSG00000006432	152.633	0.0378531	0.113493	0.333527	0.738736	0.833797
RALA	ENSG00000006451	776.105	0.227764	0.0870808	2.61555	0.00890847	0.0205979
BAIAP2L1	ENSG00000006453	821.254	0.0241896	0.150383	0.160853	0.872209	0.923826
KDM7A	ENSG00000006459	916.101	0.0595243	0.117792	0.505334	0.613324	0.737705
ETV1	ENSG00000006468	59.8589	0.458878	0.109655	4.18473	2.85508e-05	0.000105166
AGK	ENSG00000006530	261.089	0.00622626	0.109707	0.0567537	0.954741	0.974183
ALDH3B1	ENSG00000006534	382.701	-0.399579	0.106192	-3.76279	0.000168028	0.000547689
TTC22	ENSG00000006555	704.079	-0.406258	0.135133	-3.00635	0.00264404	0.00688817
PHTF2	ENSG00000006576	314.271	0.327653	0.105019	3.11993	0.00180892	0.00487498
CCL26	ENSG00000006606	5.26929	0.48746	0.120407	4.04843	5.15622e-05	0.000182164
FARP2	ENSG00000006607	696.704	-0.0283759	0.115854	-0.244929	0.806512	0.880793
USH1C	ENSG00000006611	1502.17	-1.35706	0.125359	-10.8254	2.60961e-27	7.74984e-26
GGCT	ENSG00000006625	200.362	-0.339954	0.0875236	-3.88414	0.000102692	0.000346232
DBF4	ENSG00000006634	139.576	0.0502439	0.10027	0.501085	0.616311	0.740266
TBXA2R	ENSG00000006638	37.009	0.413203	0.130038	3.17756	0.0014852	0.00407365
IFRD1	ENSG00000006652	764.744	0.521217	0.223629	2.33072	0.019768	0.0419807
LGALS14	ENSG00000006659	1.2041	0.0800113	0.146357	0.546687	0.584594	0.714596
COX10	ENSG00000006695	269.3	-0.0908146	0.0970928	-0.935337	0.349614	0.486911
GTF2IRD1	ENSG00000006704	148.296	0.283805	0.11636	2.43903	0.0147268	0.03232
PAF1	ENSG00000006712	555.961	0.146744	0.124623	1.17751	0.238993	0.35891
VPS41	ENSG00000006715	634.669	0.0863618	0.102833	0.839829	0.401004	0.542009
ARHGAP44	ENSG00000006740	330.939	-0.867779	0.200384	-4.33059	1.48709e-05	5.71097e-05
ELAC2	ENSG00000006744	613.628	-0.377004	0.098942	-3.81036	0.000138766	0.000458612
SCIN	ENSG00000006747	1089.47	-0.220453	0.187711	-1.17443	0.240224	0.360476
ARSD	ENSG00000006756	622.524	-0.403275	0.136484	-2.95475	0.00312924	0.00802393
PNPLA4	ENSG00000006757	140.795	-0.776796	0.102476	-7.58026	3.44859e-14	3.71832e-13
MYH13	ENSG00000006788	6.30482	0.166957	0.13751	1.21414	0.224693	0.34117
ADIPOR2	ENSG00000006831	1276.33	0.0800642	0.0984656	0.813118	0.41615	0.558184
CDKL3	ENSG00000006837	4.87482	-0.301225	0.102398	-2.94172	0.00326396	0.00833948
UPP2	ENSG00000007001	2.10446	0.244071	0.112903	2.16178	0.0306351	0.0617515
PRSS21	ENSG00000007038	20.6829	-0.0368858	0.146503	-0.251775	0.801215	0.877227
MARK4	ENSG00000007047	214.277	0.458888	0.116152	3.95076	7.79029e-05	0.000267811
PROM1	ENSG00000007062	677.909	-0.389847	0.143752	-2.71194	0.00668912	0.0159369
CCDC124	ENSG00000007080	426.082	-0.525516	0.12506	-4.20211	2.64437e-05	9.79236e-05
CEACAM21	ENSG00000007129	65.3182	0.158713	0.127048	1.24924	0.211578	0.324647
PAFAH1B1	ENSG00000007168	1467.99	0.0956708	0.0941078	1.01661	0.309339	0.442077
NOS2	ENSG00000007171	2799.59	2.61114	0.317084	8.23485	1.79787e-16	2.3813e-15
DNAH9	ENSG00000007174	7.18321	0.0763112	0.147725	0.516576	0.605452	0.731648
KIAA0100	ENSG00000007202	1440.15	0.084171	0.10038	0.838527	0.401735	0.542806
SLC13A2	ENSG00000007216	437.143	-3.55766	0.187808	-18.943	5.0409e-80	1.77638e-77
GAS7	ENSG00000007237	672.917	0.408877	0.175899	2.32449	0.0200991	0.0425953
TRAPPC6A	ENSG00000007255	222.494	-1.32637	0.110818	-11.9689	5.16994e-33	2.17033e-31
MATK	ENSG00000007264	136.227	-0.940496	0.12948	-7.26365	3.7678e-13	3.65318e-12
CEACAM7	ENSG00000007306	6686.95	-0.387331	0.29967	-1.29252	0.196176	0.304761
CD79B	ENSG00000007312	344.489	-0.115863	0.18219	-0.635946	0.524811	0.662318
SCN4A	ENSG00000007314	10.4686	-0.452357	0.126446	-3.57747	0.000346942	0.00106699
ST7L	ENSG00000007341	112.591	0.224555	0.0850047	2.64168	0.00824967	0.0192463
TKTL1	ENSG00000007350	10.8779	0.436731	0.127405	3.4279	0.000608265	0.00179034
PAX6	ENSG00000007372	8.88371	-1.22368	0.135088	-9.05837	1.32415e-19	2.26453e-18
RPUSD1	ENSG00000007376	256.852	-0.660556	0.110008	-6.00462	1.91781e-09	1.23589e-08
RHBDF1	ENSG00000007384	307.062	0.615288	0.126546	4.86216	1.1611e-06	5.25331e-06
LUC7L	ENSG00000007392	630.053	0.276228	0.112088	2.46439	0.0137248	0.0303875
CACNA2D2	ENSG00000007402	53.605	-1.15256	0.119747	-9.62495	6.27361e-22	1.27149e-20
BAIAP3	ENSG00000007516	101.652	-1.80883	0.146656	-12.3338	5.95582e-35	2.77753e-33
TSR3	ENSG00000007520	341.558	0.021797	0.109802	0.198512	0.842645	0.904524
PIGQ	ENSG00000007541	340.528	-1.0135	0.120893	-8.38343	5.14067e-17	7.12377e-16
CRAMP1	ENSG00000007545	180.708	0.187366	0.102944	1.82007	0.0687481	0.125297
TEAD3	ENSG00000007866	403.059	0.191077	0.131662	1.45127	0.146705	0.239139
SELE	ENSG00000007908	142.793	3.30614	0.23806	13.8878	7.50676e-44	5.97199e-42
DNAJC11	ENSG00000007923	363.619	-0.708083	0.134565	-5.262	1.42496e-07	7.32386e-07
FMO3	ENSG00000007933	22.0797	0.723936	0.157854	4.5861	4.516e-06	1.87614e-05
MYLIP	ENSG00000007944	405.688	-0.596953	0.101892	-5.85871	4.6649e-09	2.87477e-08
NOX1	ENSG00000007952	710.499	0.178881	0.27107	0.659907	0.509313	0.648814
E2F2	ENSG00000007968	233.698	-0.284849	0.159106	-1.79031	0.0734049	0.132548
PSMB1	ENSG00000008018	1491.15	-0.235829	0.0818645	-2.88073	0.00396758	0.00994926
SYN1	ENSG00000008056	12.9071	0.245889	0.125734	1.95563	0.0505087	0.0957515
JARID2	ENSG00000008083	459.43	0.414413	0.177838	2.33028	0.0197913	0.0420248
CDKL5	ENSG00000008086	109.32	0.3578	0.123681	2.89294	0.00381656	0.00961104
CAMK1G	ENSG00000008118	8.54505	0.23572	0.146354	1.61061	0.107264	0.183353
CDK11A	ENSG00000008128	50.0055	-0.068229	0.11119	-0.613624	0.539464	0.675663
NADK	ENSG00000008130	1368.32	0.0477295	0.123783	0.385591	0.6998	0.805147
TFAP2B	ENSG00000008196	1.53435	-0.941992	0.151118	-6.23348	4.56185e-10	3.1639e-09
TFAP2D	ENSG00000008197	1.54232	-0.621441	0.159997	-3.88408	0.00010272	0.000346298
DLEC1	ENSG00000008226	29.9811	-0.188584	0.115275	-1.63595	0.101851	0.175497
CYTH3	ENSG00000008256	350.579	-0.155226	0.103711	-1.49671	0.134469	0.222279
ADAM22	ENSG00000008277	73.684	-0.257451	0.122185	-2.10706	0.0351122	0.0695571
SYPL1	ENSG00000008282	1099.75	0.421823	0.0962707	4.38163	1.17794e-05	4.5953e-05
CYB561	ENSG00000008283	933.12	0.0889174	0.0998657	0.890369	0.373268	0.512852
SPAG9	ENSG00000008294	1357.39	0.117153	0.124337	0.942224	0.346078	0.483061
CELSR3	ENSG00000008300	54.6319	-0.314508	0.115678	-2.71881	0.0065517	0.0156378
AASS	ENSG00000008311	157.583	0.405641	0.116157	3.49217	0.000479118	0.00143709
PLEKHG6	ENSG00000008323	700.664	-0.562908	0.154365	-3.64661	0.000265721	0.000834274
SS18L2	ENSG00000008324	192.158	-0.0210854	0.083318	-0.253072	0.800213	0.876629
MPND	ENSG00000008382	199.899	-1.48512	0.0913834	-16.2515	2.17821e-59	3.5737e-57
MGST1	ENSG00000008394	1023.59	-0.499906	0.118779	-4.20872	2.56823e-05	9.53229e-05
CRY1	ENSG00000008405	221.047	0.281547	0.105112	2.67855	0.00739414	0.017439
PGLYRP1	ENSG00000008438	34.9051	1.02243	0.167249	6.11325	9.76194e-10	6.52099e-09
NFIX	ENSG00000008441	628.621	0.00166935	0.188135	0.00887317	0.99292	0.995786
[truncated: 60,396 more rows]

## Sheet: Ileum_CD-vs-Control (Fig. 1c)
Gene	Geneid	baseMean	log2FoldChange	lfcSE	stat	pvalue	padj
[truncated: 60,617 more rows]

[truncated: 12 more sheets: Ileum_UC-vs-Control (Fig. 1c), Rectum_CD-vs-Control (Fig. 1c), Rectum_UC-vs-Control (Fig. 1c), Boxplots TNF (Fig. 1d), Boxplots S100A8 (Fig. 1e), Boxplots S100A9 (Fig. 1e), Boxplots S100A12 (Fig. 1f), Bacteria phylum (Fig. 1g), Diversity Stools (Fig. 1h), Diversity Colon (Fig. 1i), Diversity Ileum (Fig. 1j), Boxplots Caudovirales (Fig. 1k)]
